# Supplementary material for: A comparative study of prokaryotic diversity and physicochemical characteristics of Devils Hole and the Ash Meadows Fish Conservation Facility, a constructed analog
Source: PLoS One. 2018 Mar 15;13(3):e0194404. doi: 10.1371/journal.pone.0194404 (PMC5854365; doi:10.1371/journal.pone.0194404)
Supplement: S1 Appendix — Sheet 1: Unrarefied OTU table including OTU numbers, OTU sequences, taxonomy, and OTU counts. Sheet 2: Rarefied OTU table including OTU numbers, OTU sequences, taxonomy, and OTU counts (rarefaction depth: 10,000 sequences per sample). Uclust-assigned taxonomy was derived from the Greengenes 13_8 reference database at 97% sequence identity (k = kingdom, p = phylum, c = class, o = order, f = family, g = genus, s = species). Proposed taxonomies are indicated by square brackets. DH—Devils Hole, AMFCF—Ash Meadows Fish Conservation Facility. Sheet 3: Abundances of prokaryotic phyla detected in each sample. The Proteobacteria have been subdivided into classes. Sheets 4–7: Multiparameter sonde data (water temperature (°C), conductivity (mS/cm), pH, dissolved oxygen (% saturation), and dissolved oxygen (mg/L)) collected every fifteen minutes on 11-September, 2015, at Devils Hole Shelf (Sheet 4), Devils Hole Pool (Sheet 5), AMFCF Shelf (Sheet 6), and AMFCF Pool (Sheet 7). (XLSX) [file pone.0194404.s009.xlsx]

## Sheet: Unrarefied_OTU_Table
OTU_ID	OTU Sequence	Taxonomy	DH Pool	DH Shelf	DH Sed1	DH Sed2	DH Sed3	DH Sed4	DH Sed5	DH Sed6	DH Sed7	DH Sed8	AMFCF Pool	AMFCF Shelf	AMFCF Sed9	AMFCF Sed10	AMFCF Sed11	AMFCF Sed12	AMFCF Sed13	AMFCF Sed14	AMFCF Sed15	AMFCF Sed16	Well P-9
OTU_1	GTGTCAGCAGCCGCGGTAATCCCAGCAGTCCAAGTCGCAGCCACAATTGTTGGGTCTAAAACATCCGTAGCTTGTTTTGTAAGTCTTGTGTGAAATCTGGCCTCTCAAGGGTCGGGCGTGCACAAGATACTGCTAAACTAGAGACCGGGAGACGTAAGGAGTACAGATAGGGTAGCGGTAAAATGTGTTGATCCTTTCTGGACTAACAATAGCGAAGGCACCTTACGAGAACGGTTCTGACAGTGAGGGATGAAGGCTAGGGGCGCAAAGTGGATTAGATACCCTAGTAGTCC	k__Archaea; p__[Parvarchaeota]; c__[Parvarchaea]; o__WCHD3-30; f__; g__; s__	0	0	0	0	0	0	0	0	0	0	1	9	14	31	0	0	2	2	5	4	0
OTU_2	GTGTCAGCAGCCGCGGTAATCCCAGCAGTTCAAGTCGCATCCACTATTATTGGGTCTAAAACATCCGTAGCTTGCAGTTTAAGTCTCTTGTGAAATCCCACTTCTCAAGTGTGGGGCTTGCAGGAGATACTGGATTGCTAGAGATCGGTAGACGTAAGAAGTACACTGGAGGTAGTGGTAAAATACGTTAATCTTCGGTGGACTAACAATCAGCGAAGGCATCTTACGAGGACGAATCTGACAGTGAGGGATGAAGGCCAGGGGCGCAAAACGGATTAGATACCCCTGTAGTCC	k__Archaea; p__[Parvarchaeota]; c__[Parvarchaea]; o__WCHD3-30; f__; g__; s__	0	0	0	0	0	0	0	0	0	0	1	3	0	6	0	0	4	4	31	41	0
OTU_3	GTGCCAGCAGCCGCGGTAATCCCAGCGGTCCGAGTCGCAGCCACAATTATTGGGTCTAAAATATCCGTAGCTTGCTCTTCAAGTCTCTTGTGAAATCTGGCCTCTTAAGGGTCGGGCGTGCAAGAGATACTGTTGAGCTAGAGACCGGGAGACGTAAGGAGTACGTTTAGGGTAGCGGTAAAATGCGTTGATCCTATGCGGACTAACAATAGCGAAGGCACCTTACGAGAACGGATCTGACAGTGAGGGATGAAGGCTAGGGGCGCAAAGTGGATTAGATACCCCAGTAGTCC	k__Archaea; p__[Parvarchaeota]; c__[Parvarchaea]; o__WCHD3-30; f__; g__; s__	0	0	0	0	0	0	0	0	0	0	0	4	1	0	2	42	0	8	0	0	0
OTU_4	GTGCCAGCCGCGGTAATCCCAGCGGTCCAAGTCGCAGCCACAATTATTGGGTCTAAAACATCCGTAGCTTGCTTTGTAAGTCTTTTGTGAAATCGGGACTCTTAAGGTTCCGGCGAGCAAAAGATACTGCTTAGCTAGAGACCGGTAGACGTAATGAGTACGAATGGAGTAGCGGTAAAATGTGTTGATCCTATTCGGACTAACAACAGCGAAGGCACGTTACGAGCACGGTTCTGACAGTGAGGGATGAAGGCTAGGGGCGCAAAGTGGATTAGATACCCTTGTAGTCC	k__Archaea; p__[Parvarchaeota]; c__[Parvarchaea]; o__WCHD3-30; f__; g__; s__	0	0	0	0	0	2	0	0	0	0	7	24	148	66	2	8	135	331	12	93	0
OTU_5	GTGTCAGCAGCCGCGGTAACACCAGCGCCACAAGTGGGGACCACTATTATTGGGCCTAAAGCGTCCGTAGCCGGATTGGAAAATCCCTCGTGAAATGATGGGGCTTAACCTCATCGCGTGCGGAGGACACTACCAATCTTGAGACCGGGAGGAGTCAGAAGTATTCATGGGGTAGCGGTAAAATGCAATAATCCCATGAAGACTACCTGTGGCGAAGGCGTCTGACCAGAACGGGTCTGACGGTGAGGGACGAAAGCTGGGGGAGCGATCCGGATTAGATACCCGAGTAGTCC	k__Archaea; p__[Parvarchaeota]; c__[Parvarchaea]; o__YLA114; f__; g__; s__	1	0	1	2	0	0	1	17	0	0	1	5	11	10	20	29	4	24	0	0	0
OTU_6	GGACTACTGGGGTTTCTAATCCGGATCGCTCCCCTAGCTTTCATCCCTCACCGTCAGACCTGTTCTAGTTAGGCGCCTTCGCCACAGGTGGTCTTTCTAGGATTATAGCATTTAACCGCTCCCCTAGAAATACCCCTAACTCCTCCCAGTCTCTAGTCTGTTAGTGTCCCCTGCACGCTGTTGTATTGAGTTCAACAATTTCACAAAGGATTTTCCAAACCGGCTACGAATGCTTTAGGCCAAATACAAGATTGCCACTCGTGGCGCCGGGGTTACCGCGGCTGCTGACAC	k__Archaea; p__[Parvarchaeota]; c__[Parvarchaea]; o__YLA114; f__; g__; s__	0	94	0	0	0	0	0	0	0	0	0	0	0	0	0	0	0	0	0	0	0
OTU_7	GTGTCAGCAGCCGCGGTAACCCCGGCGCCACGAGTGGCAATCTTGTATTTGGCCTAAAGCATTCGTAGCCGGTTTGGAAAATCCTTTGTGAAATTGTTGAACTCAATACAACAGCGTGCAGGGGACACTAACAGACTAGAGACTGGGAGGAGTTAGGGGTATTTCTAGGGGAGCGGTTAAATGCTATAATCCTAGAAAGACCACCTGTGGCGAAGGCGCCTAACTAGAACAGGTCTGACGGTGAGGGATGAAAGCTAGGGGAGCGATCCGGATTAGATACCCTAGTAGTCC	k__Archaea; p__[Parvarchaeota]; c__[Parvarchaea]; o__YLA114; f__; g__; s__	10	0	0	1	1	0	1	2	3	0	8	13	8	5	3	8	0	32	0	7	0
OTU_8	GTGTCAGCAGCCGCGGTAATACCAGCTCCCCGAATGGTCGGGACGATTATTGGGCCTAAAGCATCCGTAGCTGGCTCTATAGGTCCTCTGTCAAATTCAGCGGCTCAACCGCTGGGCTGCAGGGGATACCGTAGGGCTAGGAGGCGGGAGAGGCGGACGGTATTCCGCGGGTAGGGGTAAAATCCACTGATCCGCGGAGGACCACCAGTGGCGAAGGCGGTCCGCCAGAACGCGCTCGACGGTGAGGGATGAAAGCTGGGGGAGCGAACCGGATTAGATACCCCTGTAGTCC	k__Archaea; p__Crenarchaeota; c__MBGA; o__; f__; g__; s__	0	0	0	0	0	0	0	0	0	0	0	1	0	0	0	0	0	0	0	0	53
OTU_9	GTGTCAGCAGCCGCGGTAACACCAGCCCCTCGAGTGGTGGGGACTATTATTTGGCCTAAAGCGTCCGTAGCTGGCTGTATCCGTCCCCCGTTAAATCCAGCGTCCTAAACGTTGGACTGCGGGTGATACCATACAGCTAGAGGGTGGGATAGGTGAGCGGTATTTCTGGGGTAGGGGCGAAATCCTTTGATCCCAGGAGGACCACCAGTGGCGAAGGCTGCTCACTAGAACACGCCTGACGGTCAGGGACGAAAGCTGGGGCAGCGAACCGGATTAGAAACCCCTGTAGTCC	k__Archaea; p__Crenarchaeota; c__MCG; o__; f__; g__; s__	0	0	0	0	0	0	0	0	0	0	0	0	0	0	29	55	1	11	0	0	2
OTU_10	GTGTCAGCAGCCGCGGTAATACCAGCACCCCGAGTGGTCGGGATGATTATTGGGCCTAAAGCATCCGTAGCCTGTCTTGCAAGTCTTCCGTTAAATCCACCTGCTTAACAGTTGGGCTGCGGGAGATACTGCAGGACTAGGAGGCGGGAGAGGCGAGGGGTATTCCTTGGGTAGGGGTAAAATCCTCTGATCCATGGAGGACCACCAGTGGCGAAGGCGTCTCGCCAGAACGCGCTCGACGGTGAGGGATGAAAGCTGGGGGAGCAAACCGGATTAGATACCCCAGTAGTCC	k__Archaea; p__Crenarchaeota; c__Thaumarchaeota; o__AK31; f__; g__; s__	17	0	0	0	0	0	0	0	0	0	1	6	0	0	0	0	0	0	0	0	243
OTU_11	GTGTCAGCCGCCGCGGTAATACCAGCACCCCGAGTGGTCGGGATGATTATTTGGCCTAAAGCATCCGTAGCCGGTGCAGTAAGTCTTCCGTTAAATCCACCTGCTCAACAGATGGGCTGCGGGAGATACTGTTGCACTAGGAGGCGGGAGAGGCGAGGGGTATTCCATGGGTAGGGGTAAAATCCTCTGATCCATGGAGGACCACCAGTGGCGAAGGCGTCTCGCCAGAACGCGCTCGACGGTGAGGGATGAAAGCTGGGGGAGCAAACCGGATTAGATACCCCTGTAGTCC	k__Archaea; p__Crenarchaeota; c__Thaumarchaeota; o__AK31; f__; g__; s__	51	0	0	0	0	0	0	0	0	0	0	0	0	0	0	0	0	0	0	0	12
OTU_12	GGACTACTCGGGTTTCTAATCCGGTTTGCTCCCCCAGCTTTCATCCCTCACCGTCGAGCGCGTTCTGGCGAGACGCCTTCGCCACTGGTGGTCCTCCATGGATCAGAGGATTTTACCCCTACCCATGGAATACCCCTCGCCTCTCCCGCCTCCTAGTGCAACAGTATCTCCCGCAGCCCATCTGTTGAGCAGGTGGATTTAACGGAAGACTTACTGCACCGGCTACGGATGCTTTAGGCCAAATAATCATCCCGACCACTCGGGGTGCTGGTATTACCGCGGCTGCTGACAC	k__Archaea; p__Crenarchaeota; c__Thaumarchaeota; o__AK31; f__; g__; s__	0	110	0	0	0	0	0	0	0	0	0	0	0	0	0	0	0	0	0	0	0
OTU_13	GTGTCAGCAGCCGCGGTAATACCAGCACCCCGAGTGGTCGGGACGATTATTTGGCCTAAAGCATCCGTAGCCGGTCCATCAAGTCTCCCGTTAAATCCACCTGCTCAACAGATGGGCTGCGGGGGAAACTGACGGACTAGGAGGCGGGAGAGGCGAGGGGTATTCCATGGGTAGGGGTAAAATCCTCTGATCCGTGGAGGACCACCAGTGGCGAAGGCGTCTCGCCAGAACGCGCTCGACGGTGAGGGATGAAAGCTGGGGGAGCAAACCGGATTAGATACCCCAGTAGTCC	k__Archaea; p__Crenarchaeota; c__Thaumarchaeota; o__AK31; f__; g__; s__	0	0	0	0	0	0	0	0	0	0	2	0	0	0	0	0	0	0	0	0	73
OTU_14	GTGTCAGCAGCCGCGGTAAAACCAGCACCTCGAGTGGTCAGGAGGTTTATTGGGCCTAAAGCATCCGTAGCCGGTTGTCTAAGTTTTCGGTTAAATCTATGCGCTCAACGTATAGGCCGCCGAAAATACTGGACAGCTAGGGAGTGGGAGAGGTACACGGTACTCAATAGGAAGGGGTAAAATCCTTTGATCTATTGATGACCACCTGTGGCGAAGGCGGTGTACCAGAACACGTTCGACGGTGAGGGATGAAAGCTGGGGGAGCAAACCGGATTAGATACCCCTGTAGTCC	k__Archaea; p__Crenarchaeota; c__Thaumarchaeota; o__Cenarchaeales; f__Cenarchaeaceae; g__; s__	15	0	0	0	0	0	0	0	0	0	4	2	0	0	0	0	0	0	0	0	165
OTU_15	GTGTCAGCAGCCGCGGTAAAACCAGCACCTCGAGTGGTCAGGAGGTTTATTGGGCCTAAAGCATCCGTAGCCGGTTGCATAAGTTTTCGGTTAAATCTATGCGCTCAACGTATAGGCCGCCGAAAATACTGTGCAGCTAGGGAGTGGGAGAGGTACACGGTACTCAATAGGAAGGGGTAAAATCCTTTGATCTATTGATGACCACCTGTGGCGAAGGCGGTGTACCAGAACACGTTCGACGGTGAGGGATGAAAGCTGGGGGAGCAAACCGGATTAGATACCCCAGTAGTCC	k__Archaea; p__Crenarchaeota; c__Thaumarchaeota; o__Cenarchaeales; f__Cenarchaeaceae; g__; s__	29	0	0	7	0	4	0	0	6	3	176	370	161	133	41	33	225	218	725	205	27
OTU_16	GGACTACTGGGGTATCTAATCCGGTTTGCTCCCCCAGCTTTCATCCCTCACCGTCGAACGTGTTCTGGTACACCGCCTTCGCCACAGGTGGTCATCAATAGATCAAAGGATTTTACCCCTTCCTATTGAGTACCGTGTACCTCTCCCACTCCCTAGCTGCACAGTATTTTCGGCGGCCTATACGTTGAGCGCATAGATTTAACCGAAAACTTATGCAACCGGCTACGGATGCTTTAGGCCCAATAAACCTCCTGACCACTCGAGGTGCTGGTTTTACCGCGGCTGCTGACAC	k__Archaea; p__Crenarchaeota; c__Thaumarchaeota; o__Cenarchaeales; f__Cenarchaeaceae; g__; s__	0	73	0	0	0	0	0	0	0	0	0	0	0	0	0	0	0	0	0	0	0
OTU_17	GTGTCAGCAGCCGCGGTAAAACCAGCACCTCGAGTGGTCAGGAGGTTTATTGGGCCTAAAGCATCCGTAGCCGGCTGCTCAAGTTTTCGGTTAAATCTATGCGCTCAACGTATAGGCCGCCGAAAATACTGGGCAGCTAGGGAGTGGGAGAGGTACACGGTACTCGATAGGAAGGGGTAAAATCCTTTGATCTATTGATGACCACCTGTGGCGAAGGCGGTGTACCAGAACACGTTCGACGGTGAGGGATGAAAGCTGGGGGAGCAAACCGGATTAGATACCCCAGTAGTCC	k__Archaea; p__Crenarchaeota; c__Thaumarchaeota; o__Cenarchaeales; f__Cenarchaeaceae; g__; s__	0	0	0	0	0	0	0	0	0	0	1	1	0	1	0	0	7	12	73	46	0
OTU_18	GTGTCAGCCGCCGCGGTAAAACCAGCACCTCAAGTGGTCAGGAGGATTATTGGGCCTAAAGCATCCGTAGCCGGATCTGCAAGTTTTCGGTTAAATCCATGTGCTCAACATATGGGCTGCCGGGAATACTACAGATCTAGGAAGTGGGAGAGGTAGACGGTACTCGGTAGGAAGGGGTAAAATCCTTTGATCTATTGATGACCACCTGTGGCGAAGGCGGTCTACCAGAACACGTTCGACGGTGAGGGATGAAAGCTGGGGGAGCAAACCGGATTAGATACCCGAGTAGTCC	k__Archaea; p__Crenarchaeota; c__Thaumarchaeota; o__Cenarchaeales; f__Cenarchaeaceae; g__Nitrosopumilus; s__	0	0	0	0	0	0	0	0	0	0	0	0	4	10	19	1	49	56	696	153	31
OTU_19	GTGTCAGCAGCCGCGGTAATACCAGCACCTCGAGTGGTCAGGAGGTTTATTGGGCCTAAAGCATCCGTAGCCAGCTATGCAAGTCTCCGGTTAAATCCAGCTGCCTAACAGATGGGCTGCCGGAGATACTACACAGCTAGGGAGCGGGAGAGGTAGACGGTACTCGGTGGGTAGGGGTAAAATCCTCTGATCCATTGAAGACCACCAGTGGCGAAGGCGGTCTACCAGAACGCGTTCGACGGTGAGGGATGAAAGCTGGGGGAGCAAACCGGATTAGAAACCCTAGTAGTCC	k__Archaea; p__Crenarchaeota; c__Thaumarchaeota; o__Cenarchaeales; f__SAGMA-X; g__; s__	6	0	0	0	0	0	0	0	0	0	0	0	0	0	0	0	0	0	0	0	77
OTU_20	GTGTCAGCAGCCGCGGTAATACCAGCACCCCGAGTGGTCGGGACGATTATTGGGCCTAAAGCATCCGTAGCCGGTTCTGCAAGTCTTCCGTTAAATCCACCTGCTCAACAGATGGGCTGCGGAGGATACTACAGGGCTAGGAGGCGGGAGAGGCAAGCGGTACTCAGTGGGTAGGGGTAAAATCCTCTGATCCACTGAAGACCACCAGTGGCGAAGGCGGCTTGCCAGAACGCGCTCGACGGTGAGGGATGAAAGCTGGGGGAGCAAACCGGATTAGATACCCCAGTAGTCC	k__Archaea; p__Crenarchaeota; c__Thaumarchaeota; o__Nitrososphaerales; f__Nitrososphaeraceae; g__Candidatus Nitrososphaera; s__gargensis	1	0	0	0	0	0	0	0	0	0	0	0	0	0	0	0	0	0	0	0	61
OTU_21	GTGTCAGCCGCCGCGGTAACACCGGCCGCTCGAGTGGTGGCCACTATTATTGGGCCTAAAGCGTCCGTAGCCGGTCCATTAAGTCCCTTGGTAAATCCCTCTGCTTAACAGATGGAATTCTGGGGATACTGCTGGACTAGGGGGCGAGAGAAGTCAGAGGTACTCCGGGGGTAGCGGTGAAATGTTATAATCCTCGGGGGACCACCAGTGGCGAAGGCGTCTGACTAGAGCGCGCTCGACGGTGATGGACGAAAGCCAGGGGAGCGAACGGGATTAGATACCCGAGTAGTCC	k__Archaea; p__Euryarchaeota; c__Methanobacteria; o__Methanobacteriales; f__pMC1; g__pMC1A4; s__	0	0	0	0	0	0	0	0	0	0	0	6	0	0	0	0	0	0	0	0	52
OTU_22	GTGTCAGCAGCCGCGGTAATACCTGCAGCCCAAGTGGTGGCCGTTATTATTGGGCCTAAAACGTCCGTAGCCGGTTCTATAAATGCCTGGGTAAATCGTACGGCTTAACCGTACGAATTCCGGGTAGACTGTTCAACTTGGGACCGGGAGAGGCTAGAGGTACTCCTGGGGTAGAGGTGAAATTCTGTAATCCTAGGGGGACCACCAGTGGCGAAGGCGTCTAGCTAGAACGGGTCTGACGGTGAGGGACGAAGCCCTGGGGAGCAAACGGGATTAGATACCCCTGTAGTCC	k__Archaea; p__Euryarchaeota; c__Thermoplasmata; o__E2; f__DHVEG-1; g__; s__	1	0	0	0	18	0	27	1	3	0	0	0	0	0	0	0	0	0	0	0	0
OTU_23	GTGTCAGCAGCCGCGGTAATACGGGGGGGGCGAGCGTTGTCCGGAATTATTGGGCGTAAAGGGCGCGTAGGCGGAATGGTAAGTTAGGGGTGAAAACCATAGGCTTAACTTATGGCCTGCCTCTAAAACTGCCATTCTTGAGTACGGTAGAGGGAAGCGGAATTCCTGGTGTAGCGGTGAAATGCGTAGATATCAGGAAGAACACCGGTAGCGAAGGCGGCTTCCTGGACCGCAACTGACGCTGAGGCGCGAAAGCGTGGGGAGCAAACAGGATTAGATACCCCGGTAGTCC	k__Bacteria; p__[Caldithrix]; c__KSB1; o__MSB-5B5; f__; g__; s__	0	0	0	0	0	0	62	0	0	0	0	0	0	0	0	0	0	0	0	0	0
OTU_24	GTGTCAGCAGCCGCGGTAATACGGGGGGGGCAAGCGTTGTCCGGAATTATTGGGCGTAAAGGGCGCGTAGGTGGAATGATAAGTCATGGGTGAAAACCATAGGCTTAACTTATGGCCTGCCTGTGAAACTGTCATTCTTGAGTGCGGAAGAGGGAAGTGGAATTCCTGGTGTAGCGGTGAAATGCGTAGATATCAGGAAGAACACCAGTAGCGAAGGCGGCTTCCTGGTCCGTAACTGACACTGAGGCGCGAAAGCGTGGGGAGCAAACAGGATTAGAAACCCTAGTAGTCC	k__Bacteria; p__[Caldithrix]; c__KSB1; o__MSB-5B5; f__; g__; s__	4	0	1	4	19	0	69	0	7	0	0	0	0	0	0	0	0	0	0	0	0
OTU_25	GTGTCAGCAGCCGCGGTAATACGGGGGGGGCTAGCGTTGTCCGGAATTATTGGGCGTAAAGGGCGCGTAGGCGGAATTGTAAGTCAGTGGTTAAATTTCGGGACTTAACTCCGAGTCTGCCTTTGATACTACAATTCTTGAGTGCGAAAGAGGAAAGCGGAATTCCCGGTGTAGCGGTGAAATGCGTAGATATCGGGAAGAACACCAGTAGCGAAGGCGGCTTTCTGGTTCGCAACTGACGCTGAGGCGCGAAAGCGTGGGTAGCAAACAGGATTAGAAACCCCAGTAGTCC	k__Bacteria; p__[Caldithrix]; c__KSB1; o__Ucn15732; f__; g__; s__	0	0	0	0	0	0	0	0	0	0	2	3	0	1	2	0	9	7	35	5	0
OTU_26	GTGTCAGCAGCCGCGGTAATACGGGGGGGGCAAGCGTTGTTCGGAATTACTGGGCGTAAAGGGCGCGTAGGCGGCTCTTCAAGTCAGCCGTGAAATCTCCGGGCTTAACCTGGAAGGGTCGGTTGATACTGTCGAGCTAGAGTGTGGAAGAGGCAACTGGAATTCCGTGTGTAGCGGTGAAATGCGTAGATATACGGAGGAACACCTGCGGCGAAGGCGGGTTGCTGGGCCAACACTGACGCTGAGGCGCGAAAGCCAGGGTAGCAAACGGGATTAGATACCCCGGTAGTCC	k__Bacteria; p__Acidobacteria; c__[Chloracidobacteria]; o__PK29; f__; g__; s__	1	0	0	0	0	9	0	2	1	5	0	0	27	10	0	1	14	12	47	11	0
OTU_27	GTGTCAGCAGCCGCGGTAATACGGGGGGGGCAAGCGTTGTTCGGAATTACTGGGCGTAAAGCGCGTGTAGGCGGCTCTTCAAGTCAGGCGTGAAAGCCCCGGGCTTAACCTGGGAACGGCGTTTGATACTGTTGAGCTAGAGTGTGGAAGGGGCTACTGGAATTCCGTGTGTAGCGGTGAAATGCGTAGATATACGGAGGAACACCTGCGGCGAAGGCGGGTAGCTGGGCCAACACTGACGCTGAGACGCGAAAGCTAGGGGAGCAAACGGGATTAGATACCCCAGTAGTCC	k__Bacteria; p__Acidobacteria; c__[Chloracidobacteria]; o__PK29; f__; g__; s__	7	0	0	4	0	28	0	8	7	8	0	1	6	16	17	0	3	8	0	3	0
OTU_28	GTGTCAGCAGCCGCGGTAATACGGGGGGGGCAAGCGTTGTTCGGAATTACTGGGCGTAAAGCGCGTGTAGGCGGCTTTTCAAGTCAGACGTGAAAGCCCTAGGCTTAACCTAGGAACTGCGTTTGATACTGTAAGGCTAGAGTGTGGAAGGGGCTACTGGAATTCCGTGTGTAGCGGTGAAATGCGTAGATATACGGAGGAACACCTGCGGCGAAGGCGGGTAGCTGGGCCAACACTGACGCTGAGACGCGAAAGCTAGGGTAGCAAACGGGATTAGATACCCCAGTAGTCC	k__Bacteria; p__Acidobacteria; c__[Chloracidobacteria]; o__PK29; f__; g__; s__	0	0	0	0	0	0	0	0	0	0	37	59	2	1	0	0	0	0	2	3	0
OTU_29	GTGTCAGCAGCCGCGGTAATACGGGGGGGGCAAGCGTTGTTCGGAATTACTGGGCGTAAAGCGCGTGTAGGCGGCTTTTCAAGTCGGGCGTGAAAGCCCCAGGCTTAACCTGGGAATTGCGCTCGATACTGTTGAGCTAGAGTGTGGAAGAGGCTACTGGAATTCCGTGTGTAGCGGTGAAATGCGTAGATATACGGAGGAACACCTGCGGCGAAGGCGGGTAGCTGGGCCAACACTGACGCTGAGACGCGAAAGCTAGGGGAGCAAACGGGATTAGATACCCCAGTAGTCC	k__Bacteria; p__Acidobacteria; c__[Chloracidobacteria]; o__PK29; f__; g__; s__	4	0	44	543	104	660	8	56	139	404	0	0	2	0	8	5	0	4	14	1	0
OTU_30	GTGTCAGCAGCCGCGGTAATACGGGGGGGGCAAGCGTTGTTCGGAATTACTGGGCGTAAAGCGCGTGTAGGCGGCTCTTCAAGTCAGGCGTGAAAGCCCCAGGCTTAACCTGGGAATTGCGTTTGATACTGTCGAGCTAGAGTGTGGAAGAGGCTACTGGAATTCCGTGTGTAGCGGTGAAATGCGTAGATATACGGAGGAACACCTGCGGCGAAGGCGGGTAGCTGGGCCAACACTGACGCTGAGACGCGAAAGCTAGGGTAGCAAACGGGATTAGATACCCCAGTAGTCC	k__Bacteria; p__Acidobacteria; c__[Chloracidobacteria]; o__PK29; f__; g__; s__	0	0	0	1	0	0	0	0	0	0	28	22	119	63	1	22	43	109	79	90	0
OTU_31	GTGTCAGCAGCCGCGGTAATACGGGGGGGGCAAGCGTTGTTCGGAATTACTGGGCGTAAAGCGCGCGTAGGCGGCTCTTCAAGTCAGGCGTGAAAGCCCCGGGCTCAACCCGGGAACTGCGCTTGATACTGTTGAGCTAGAGTGTGGAAGGGGCTACTGGAATTCCGTGTGTAGCGGTGAAATGCGTAGATATACGGAGGAACACCAGCGGCGAAGGCGGGTAGCTGGGCCAACACTGACGCTGAGGCGCGAAAGCTAGGGGAGCAAACGGGATTAGATACCCGAGTAGTCC	k__Bacteria; p__Acidobacteria; c__[Chloracidobacteria]; o__PK29; f__; g__; s__	0	0	0	7	0	47	0	0	6	9	0	0	0	0	0	0	0	0	0	0	0
OTU_32	GTGTCAGCAGCCGCGGTAATACGGGGGGGGCAAGCGTTGTTCGGAATTACTGGGCGTAAAGGGCGCGTAGGCGGCTCTTCAAGTCAGCCGTGAAATCTCCGGGCTTAACCTGGAAGGGTCGGTTGATACTGTCGAGCTAGAGTGTGGAAGAGGCAACTGGAATTCCGTGTGTAGCGGTGAAATGCGTAGATATACGGAGGAACACCTGCGGCGAAGGCGGGTTGCTGGGCCAACACTGACGCTGAGGCGCGAAAGCCAGGGTAGCAAACGGGATTAGAAACCCTTGTAGTCC	k__Bacteria; p__Acidobacteria; c__[Chloracidobacteria]; o__PK29; f__; g__; s__	1	0	0	0	0	1	0	1	0	2	0	1	92	38	2	7	56	30	152	72	2
OTU_33	GTGTCAGCAGCCGCGGTAATACGGGGGGGGCAAGCGTTGTTCGGAATTACTGGGCGTAAAGGGCGCGTAGGCGGGTGTGCAAGTCTCTCGTGAAAGCCCACGGCTCAACCGTGGAATTGCGGGAGATACTGCACGTCTTGAGTCCGGGAGAGGAGGGTGGAATTCCCAGTGTAGCGGTGAAATGCGTAGATATTGGGAGGAACACCGGTGGCGAAGGCGGCTCTCTGGACCGGTACTGACGCTGAGGCGCGAAAGCTAGGGGAGCAAACGGGATTAGATACCCCAGTAGTCC	k__Bacteria; p__Acidobacteria; c__Acidobacteria-6; o__BPC015; f__; g__; s__	2	0	0	63	2	8	1	0	0	3	0	0	0	1	1	0	9	6	82	24	0
OTU_34	GTGTCAGCAGCCGCGGTAATACGGGGGGGGCAAGCGTTGTTCGGAATTACTGGGCGTAAAGGGCGCGTAGGCGGGTGTGCAAGTCTCTCGTGAAAGCCCACGGCTCAACCGTGGAATTGCGGGAGATACTGCACGTCTTGAGTCCGGGAGAGGAGGGTGGAATTCCCAGTGTAGCGGTGAAATGCGTAGATATTGGGAGGAACACCGGTGGCGAAGGCGGCTCTCTGGACCGGTACTGACGCTGAGGCGCGAAAGCTAGGGGAGCAAACGGGATTAGATACCCGAGTAGTCC	k__Bacteria; p__Acidobacteria; c__Acidobacteria-6; o__BPC015; f__; g__; s__	0	0	0	0	0	1	0	0	0	0	0	0	0	1	1	0	18	4	63	31	0
OTU_35	GTGTCAGCAGCCGCGGTAATACAGAGGTGGCAAGCGTTGTTCGGAATTACTGGGCGTAAAGGGCGCGTAGGCGGCCTGATAAGTCTCGTGTGAAAGCCCTCGGCTTAACTGAGGATCTGCACGGGATACTGTCTGGCTCGAGTTCGGGAGAGGAAAGCGGAATTCCGGGTGTAGCGGTGAAATGCGTAGATATCCGGAGGAACACCAGTGGCGAAGGCGGCTTTCTGGACCGACACTGACGCTGAGGCGCGAAAGCTAGGGGAGCAAACGGGATTAGATACCCCAGTAGTCC	k__Bacteria; p__Acidobacteria; c__Acidobacteria-6; o__CCU21; f__; g__; s__	0	0	0	0	0	0	0	0	0	0	0	0	11	35	0	0	12	0	106	43	0
OTU_36	GTGTCAGCAGCCGCGGTAATACAGAGGTGGCAAGCGTTGTTCGGAATTACTGGGCGTAAAGGGCGCGTAGGCGGTCCTGTAAGTCCCGTGTGAAATCCCCCGGCTCAACTGGGGAATGGCACGGGAGACTGCGGGGCTTGAGTTCGGGAGAGGGAAGCGGAATTCCGGGTGTAGCGGTGAAATGCGTAGATATCCGGAGGAACACCGGTGGCGAAGGCGGCTTCCTGGACCGACACTGACGCTAAGGCGCGAAAGCTAGGGGAGCAAACGGGATTAGATACCCGAGTAGTCC	k__Bacteria; p__Acidobacteria; c__Acidobacteria-6; o__CCU21; f__; g__; s__	1	0	0	63	2	37	1	0	0	22	0	0	0	0	0	0	1	1	0	0	0
OTU_37	GTGTCAGCAGCCGCGGTAATACAGAGGTGGCAAGCGTTGTTCGGAATTACTGGGCGTAAAGGGCGCGTAGGCGGTCCTGTAAGTCCCGTGTGAAATCCCCCGGCTCAACTGGGGAATGGCACGGGAGACTGCGGGGCTTGAGTTCGGGAGAGGGAAGCGGAATTCCGGGTGTAGCGGTGAAATGCGTAGATATCCGGAGGAACACCGGTGGCGAAGGCGGCTTCCTGGACCGACACTGACGCTAAGGCGCGAAAGCTAGGGGAGCAAACGGGATTAGATACCCCAGTAGTCC	k__Bacteria; p__Acidobacteria; c__Acidobacteria-6; o__CCU21; f__; g__; s__	0	0	0	27	0	17	0	0	2	11	0	0	0	0	1	0	113	3	10	1	0
OTU_38	GTGTCAGCAGCCGCGGTAATACAGAGGTGGCAAGCGTTGTTCGGAATTACTGGGCGTAAAGGGCGCGTAGGCGGTCTTGTAAGTCCCGTGTGAAAGCCCCCGGCTCAACTGGGGAATGGCACGGGAAACTGCGAGGCTTGAGTTCGGGAGAGGGAAGCGGAATTCCGGGTGTAGCGGTGAAATGCGTAGATATCCGGAGGAACACCGGTGGCGAAGGCGGCTTCCTGGACCGACACTGACGCTGAGGCGCGAAAGCTAGGGGAGCAAACGGGATTAGATACCCCAGTAGTCC	k__Bacteria; p__Acidobacteria; c__Acidobacteria-6; o__CCU21; f__; g__; s__	1	0	0	13	0	8	0	0	4	6	0	0	0	0	2	0	75	0	342	7	0
OTU_39	GTGTCAGCAGCCGCGGTAATACAGAGGTGGCAAGCGTTGTTCGGAATTACTGGGCGTAAAGGGCGCGTAGGCGGCCCGCCAAGTCCCGTGTGAAAGCCCTCGGCTCAACCGAGGAACGGCGCGGGAAACTAGCAGGCTTGAGTTCGGGAGAGGGAAGCGGAATTCCGGGTGTAGCGGTGAAATGCGCAGATATCCGGAGGAACACCGGTGGCGAAGGCGGCTTCCTGGACCGACACTGACGCTGAGGCGCGAAAGCTAGGGGAGCAAACGGGATTAGATACCCCAGTAGTCC	k__Bacteria; p__Acidobacteria; c__Acidobacteria-6; o__CCU21; f__; g__; s__	1	0	8	55	57	106	15	7	52	88	0	0	1	0	0	0	16	8	1	0	0
OTU_40	GTGTCAGCAGCCGCGGTAATACAGAGGTGGCAAGCGTTGTTCGGAATTACTGGGCGTAAAGGGCGCGTAGGCGGCCTTCTCAGTCGGACGTGAAATCCCCAGGCTTAACCTGGGAACTGCGTCCGATACTGGAAGGCTGGAGTTCGGGAGAGGGATGTGGAATTCCAGGTGTAGCGGTGAAATGCGTAGATATCTGGAGGAACACCGGTGGCGAAGGCGGCATCCTGGACCGATACTGACGCTGAGGCGCGAAAGCCAGGGGAGCAAACGGGATTAGAAACCCCAGTAGTCC	k__Bacteria; p__Acidobacteria; c__Acidobacteria-6; o__iii1-15	0	0	0	0	0	0	0	0	0	2	0	2	0	0	0	0	0	0	0	0	55
OTU_41	GTGTCAGCAGCCGCGGTAATACAGAGGGGGCAAGCGTTGTTCGGAATTACTGGGCGTAAAGGGCGCGTAGGCGGCCCGCTAAGTCAGACGTGAAATCCCTCGGCTCAACCGGGGAACTGCGTCTGAGACTGGTGGGCTCGAATCCGGGAGAGGGATGCGGAATTCCAGGTGTAGCGGTGAAATGCGTAGATATCTGGAGGAACACCGGTGGCGAAGGCGGCATCCTGGACCGGCATTGACGCTGAGGCGCGAAAGCCAGGGGAGCAAACGGGATTAGATACCCTAGTAGTCC	k__Bacteria; p__Acidobacteria; c__Acidobacteria-6; o__iii1-15; f__; g__; s__	0	0	0	1	10	3	3	12	3	6	0	0	16	4	7	21	1	6	0	0	0
OTU_42	GTGTCAGCAGCCGCGGTAATACGGGGGGGGCAAGCGTTGTTCGGAATTACTGGGCGTAAAGGGCGCGCAGGCGGCCGCCTCAGTCGAACGTGAAATCCCCGGGCTCAACCCGGGAACTGCGTCCGATACTGGGTGGCTCGAATCCGGGAGAGGGATGCGGAATTCCAGGTGTAGCGGTGAAATGCGTAGATATCTGGAGGAACACCGGTGGCGAAGGCGGCATCCTGGACCGGTATTGACGCTGAGGCGCGAAAGCCAGGGGAGCAAACGGGATTAGATACCCCAGTAGTCC	k__Bacteria; p__Acidobacteria; c__Acidobacteria-6; o__iii1-15; f__; g__; s__	0	0	0	0	2	0	2	0	0	1	0	0	0	0	18	28	0	2	0	0	0
OTU_43	GTGTCAGCAGCCGCGGTAATACAGAGGGGGCGAGCGTTGTTCGGAATTACTGGGCGTAAAGGGCGCGTAGGCGGCCCGCTAAGTCAGACGTGAAATCCCTCGGCTCAACCGAGGAACTGCGTCTGAGACTGGTGGGCTCGAATCCGGGAGAGGGATGCGGAATTCCAGGTGTAGCGGTGAAATGCGTAGATATCTGGAGGAACACCGGTGGCGAAGGCGGCATCCTGGACCGGCATTGACGCTGAGGCGCGAAAGCCAGGGGAGCAAACGGGATTAGATACCCCTGTAGTCC	k__Bacteria; p__Acidobacteria; c__Acidobacteria-6; o__iii1-15; f__; g__; s__	0	0	3	20	15	21	5	9	15	13	0	0	0	2	0	2	0	0	0	0	0
OTU_44	GTGTCAGCAGCCGCGGTAATACAGAGGTGGCAAGCGTTGTTCGGAATTACTGGGCGTAAAGGGCGCGTAGGCGGCCATCTAAGTCAGACGTGAAATCCCCCGGCTTAACCTGGGAACTGCGTCTGATACTGGGAGGCTCGAGTTTGGGAGAGGGATGTGGAATTCCAGGTGTAGCGGTGAAATGCGTAGATATCTGGAGGAACACCGGTGGCGAAGGCGGCATCCTGGACCAACACTGACGCTGAGGCGCGAAAGCTAGGGGAGCAAACGGGATTAGAAACCCTAGTAGTCC	k__Bacteria; p__Acidobacteria; c__Acidobacteria-6; o__iii1-15; f__mb2424; g__; s__	0	0	0	2	0	10	0	0	0	0	0	0	0	3	1	0	3	10	26	18	0
OTU_45	GTGTCAGCAGCCGCGGTAATACAGAGGTGGCAAGCGTTGTTCGGAATTACTGGGCGTAAAGGGCGCGTAGGCGGCCCTCTAAGTCAGACGTGAAATCCCCCGGCTTAACCTGGGAACTGCGTCTGATACTGGAGGGCTTGAATGCGGGAGAGGGATGTAGAATTCCAGGTGTAGCGGTGAAATGCGTAGATATCTGGAGGAATACCGGTGGCGAAGGCGGCATCCTGGACCGACATTGACGCTGAGGCGCGAAAGCTAGGGTAGCAAACGGGATTAGATACCCCAGTAGTCC	k__Bacteria; p__Acidobacteria; c__Acidobacteria-6; o__iii1-15; f__mb2424; g__; s__	0	0	2	29	10	61	1	6	18	14	0	0	0	0	0	0	0	0	0	0	0
OTU_46	GTGTCAGCAGCCGCGGTAATACAGAGGTGGCAAGCGTTGTTCGGAATTACTGGGCGTAAAGGGCGCGTAGGCGGCCTTCTAAGTCAGACGTGAAATCCCCCGGCTCAACCTGGGAACTGCGTCTGATACTGGGAGGCTCGAGTGCGGGAGAGGGATGTGGAATTCCAGGTGTAGCGGTGAAATGCGTAGATATCTGGAGGAACACCGGTGGCGAAGGCGGCATCCTGGACCGACACTGACGCTGAGGCGCGAAAGCTAGGGTAGCAAACGGGATTAGATACCCCAGTAGTCC	k__Bacteria; p__Acidobacteria; c__Acidobacteria-6; o__iii1-15; f__mb2424; g__; s__	0	0	2	7	3	94	0	2	1	9	5	3	55	107	70	12	91	55	298	247	1
OTU_47	GTGTCAGCAGCCGCGGTAATACAGAGGTGGCAAGCGTTGTTCGGAATTACTGGGCGTAAAGGGCGCGTAGGCGGCCATCTAAGTCAGACGTGAAATCCCCCGGCTTAACCTGGGAACTGCGTCTGATACTGGAAGGCTCGAGTTTGGGAGAGGGATGTGGAATTCCAGGTGTAGCGGTGAAATGCGTAGATATCTGGAGGAACACCGGTGGCGAAGGCGGCATCCTGGACCAACACTGACGCTGAGGCGCGAAAGCTAGGGGAGCAAACGGGATTAGAAACCCCAGTAGTCC	k__Bacteria; p__Acidobacteria; c__Acidobacteria-6; o__iii1-15; f__mb2424; g__; s__	1	0	2	18	3	50	2	2	2	7	0	1	9	14	14	2	4	53	12	5	0
OTU_48	GTGTCAGCAGCCGCGGTAATACAGAGGTGGCAAGCGTTGTTCGGAATTACTGGGCGTAAAGGGCGCGTAGGCGGCCATCTAAGTCAGACGTGAAATCCCCCGGCTTAACCTGGGAACTGCGTCTGATACTGGGAGGCTCGAGTTTGGGAGAGGGATGTGGAATTCCAGGTGTAGCGGTGAAATGCGTAGATATCTGGAGGAACACCGGTGGCGAAGGCGGCATCCTGGACCAACACTGACGCTGAGGCGCGAAAGCTAGGGGAGCAAACGGGATTAGATACCCGAGTAGTCC	k__Bacteria; p__Acidobacteria; c__Acidobacteria-6; o__iii1-15; f__mb2424; g__; s__	0	0	0	0	0	2	0	0	0	0	0	0	0	6	0	0	6	0	40	46	0
OTU_49	GTGTCAGCAGCCGCGGTAATACAGAGGTGGCAAGCGTTGTTCGGAATTACTGGGCGTAAAGGGCGCGTAGGCGGCCATCTAAGTCAGACGTGAAATCCCCCGGCTTAACCTGGGAACTGCGTCTGATACTGGAAGGCTCGAGTTTGGGAGAGGGATGTGGAATTCCAGGTGTAGCGGTGAAATGCGTAGATATCTGGAGGAACACCGGTGGCGAAGGCGGCATCCTGGACCAACACTGACGCTGAGGCGCGAAAGCTAGGGGAGCAAACGGGATTAGATACCCCTGTAGTCC	k__Bacteria; p__Acidobacteria; c__Acidobacteria-6; o__iii1-15; f__mb2424; g__; s__	0	0	1	17	0	46	0	0	0	12	0	0	13	15	9	2	3	37	15	21	0
OTU_50	GTGTCAGCAGCCGCGGTAAAACGTAGGGGGCTAGCGTTGCTCGGAATGACTGGGCGTAAAGGGTCCGTAGGCGGTGCGGCAAGTCGGAAGTGAAATCCCAGGGCTTAACTCTGGGGCTGCTTCCGAAACTGCCGTGCTGGAGTGCGGGAGAGGCGAGTGGAATTCCCGGTGTAGCGGTGAAATGCGTAGATATCGGGAGGAACACCAGTGGCGAAGGCGGCTCGCTGGACCGCGACTGACGCTGAGGGACGAAAGCGTGGGGAGCAAACAGGATTAGATACCCTAGTAGTCC	k__Bacteria; p__Acidobacteria; c__DA052; o__Ellin6513; f__; g__; s__	0	0	0	0	0	0	0	0	0	0	0	0	0	0	0	0	0	0	0	0	61
OTU_51	GTGTCAGCAGCCGCGGTAAGACGTAGGGGGCCAGCGTTGCTCGGAATTACTGGGCGTAAAGGGTCTGTAGGCGGTGTGGCAAGTCGGGAGTGAAATTCTGAGGCTTAACCTCAGCGCTGCTTCCGAAACTGCCATGCTCGAGTGTGGGAGAGGCGAGTGGAATTGCCGGTGTAGCGGTGAAATGCGTAGAGATCGGCAGGAACACCAGTGGCGAAGGCGGCTCGCTGGACCACAACTGACGCTGAGAGACGAAAGCTAGGGGAGCAAACAGGATTAGATACCCCAGTAGTCC	k__Bacteria; p__Acidobacteria; c__DA052; o__Ellin6513; f__; g__; s__	0	0	0	0	0	0	0	0	0	0	18	22	2	2	2	0	3	0	47	2	0
OTU_52	GTGTCAGCAGCCGCGGTAATACGGGGGGGGCAAGCGTTGTTCGGAATTACTGGGCGTAAAGGGCGCGTAGGCGGTGCGGCAAGTCCGGTGTGAAATCTCCGGGCTTAACTCGGAGCGGTCATCGGAAACTGCCGTGCTCGAGTGTGGGAGAGGAGAGTGGAATTCCCGGTGTAGCGGTGAAATGCGTAGATATCGGGAGGAACACCAGCGGCGAAGGCGGCTCTCTGGACCACAACTGACGCTGAGGCGCGAAAGCTAGGGGAGCAAACAGGATTAGAAACCCCAGTAGTCC	k__Bacteria; p__Acidobacteria; c__EC1113; o__; f__; g__; s__	0	0	0	0	0	0	0	0	0	0	0	0	0	0	0	0	0	0	0	0	72
OTU_53	GTGTCAGCAGCCGCGGTAATACAGAGGGGGCAAGCGTTATTCGGAATTATTGGGCGTAAAGGGCGCGTAGGCGGTGGTTTAAGTGAGATGTGTAATCCCCGGGCTTAACCTGGGAACTGCATCTCAGACTGGATCGCTAGAGTGCTGGAGAGGGTGGTGGAATTCCACGTGTAGCGGTGAAATGCGTAGAGATGTGGAGGAACACCAGTGGCGAAGGCGGCCACCTGGACAGTAACTGACGCTGAGGCGCGAAAGTGTGGGGAGCAAACAGGATTAGATACCCCTGTAGTCC	k__Bacteria; p__Acidobacteria; c__Holophagae; o__Holophagales; f__Holophagaceae; g__; s__	2	0	0	0	0	1	0	5	1	4	1	0	0	0	83	8	0	9	0	0	0
OTU_54	GTGTCAGCAGCCGCGGTAATACGGAGGGGGCAAGCGTTATTCGGAATTACTGGGCGTAAAGCGCGCGCAGGTGGTACGGTAAGTGGCAGGTGAAAGCCCTCGGCTCAACCGAGGAACTGCCTGCCAAACTGCCGTGCTCGAGGCTGGGAGGGGAGAGCGGAATTCCTGGTGTAGCGGTGAAATGCGTAGATACCAGGAGGAACACCGGTGGCGAAGGCGGCTCTCTGGACCAGTTCTGACACTCATGCGCGAAAGCGTGGGGAGCAAACAGGATTAGATACCCTGGTAGTCC	k__Bacteria; p__Acidobacteria; c__OS-K; o__; f__; g__; s__	0	0	1	1	14	3	4	16	208	66	0	0	0	0	0	0	0	0	0	0	0
OTU_55	GTGTCAGCAGCCGCGGTAATACGGAGGGGGCAAGCGTTATTCGGAATTACTGGGCGTAAAGCGCACGTAGGCGGCCATGCAAGTCGTGGGTGAAAGCCCTCGGCTCAACTGAGGAACTGCCCTCGAAACTGCTTGGCTTGAGTCCGGGAGGGGGGAGCGGAATTCCCAGTGTAGCGGTGAAATGCGTAGATACTGGGAGGAACACCGGTGGCGAAGGCGGCTCCCTGGACCGGTACTGACGCTGAGGTGCGAAAGCGTGGGTAGCAAACAGGATTAGATACCCTAGTAGTCC	k__Bacteria; p__Acidobacteria; c__OS-K; o__; f__; g__; s__	0	0	0	61	4	2	15	2	1	1	0	0	0	0	0	0	0	0	0	0	0
OTU_56	GTGTCAGCAGCCGCGGTAATACGGAGGGGGCAAGCGTTGTTCGGAATTACTGGGCGTAAAGCGCGCGTAGGCGGCTGGGTAAGTCGGATGTGAAAGCCCTCGGCTCAACCGAGGAACAGCGTCCGATACTGCTCGGCTTGAGTCCGGTAGGGGGTAGCGGAATTCCCGGTGTAGCGGTGGAATGCGTAGATATCGGGAGGAATACCGATGGCGAAGGCGGCTACCTGGGCCGGAACTGACGCTGAGGCGCGAAAGCTAGGGGAGCAAACAGGATTAGATACCCTGGTAGTCC	k__Bacteria; p__Acidobacteria; c__RB25; o__; f__; g__; s__	0	0	0	0	3	0	0	1	4	6	0	0	1	0	35	47	1	1	0	0	0
OTU_57	GTGTCAGCAGCCGCGGTAATACGGAGGGGGCCAGCGTTGTTCGGAATCATTGGGCGTAAAGGGCGCGTAGGCGGCCGCACAAGTCGGACGTGAAATCCCTCGGCTCAACCGGGGAACTGCGTCCGATACTGTGTGGCTCGAGTCCTGGAGAGGGTGGCGGAATTCCCAGTGTAGCGGTGAAATGCGTAGATACTGGGAGGAACACCGGTGGCGAAGGCGGCCACCTGGACAGGTACTGACGCTAAAGCGCGAAAGCGTGGGGAGCAAACAGGATTAGATACCCCTGTAGTCC	k__Bacteria; p__Acidobacteria; c__RB25; o__; f__; g__; s__	0	0	1	13	2	6	22	4	0	2	0	0	2	0	13	0	3	7	0	0	0
OTU_58	GTGTCAGCAGCCGCGGTAATACGGAGGGGGCAAGCGTTGTTCGGAATTACTGGGCGTAAAGCGCGCGTAGGCGGCTGGGTAAGTCGGATGTGAAAGCCCTCGGCTCAACCGAGGAACAGCGTCCGATACTGCTCGGCTTGAGTCCGGTAGGGGGTAGCGGAATTCCCGGTGTAGCGGTGGAATGCGTAGATATCGGGAGGAATACCGATGGCGAAGGCGGCTACCTGGGCCGGAACTGACGCTGAGGCGCGAAAGCTAGGGGAGCAAACAGGATTAGATACCCCAGTAGTCC	k__Bacteria; p__Acidobacteria; c__RB25; o__; f__; g__; s__	0	0	2	0	33	3	3	19	13	19	2	0	10	3	315	387	0	8	1	2	0
OTU_59	GTGTCAGCAGCCGCGGTAATACAGAGGGGGCGAGCGTTGTTCGGAATTACTGGGCGTAAAGCGCGCGTAGGCGGTCGCGTAAGTCGGATGTGAAAGCCCTTGGCTCAACCAAGGAACTGCGTCCGATACTGCGCGGCTTGAGGCCGGTAGGGGATAGCGGAATTCCCGGTGTAGCGGTGGAATGCGTAGATATCGGGAGGAACACCTATGGCGAAAGCGGCTATCTGGGCCGGTTCTGACGCTGATGCGCGAGAGCTAGGGGAGCAAACAGGATTAGATACCCTAGTAGTCC	k__Bacteria; p__Acidobacteria; c__RB25; o__; f__; g__; s__	1	0	0	0	0	0	0	0	0	0	0	3	13	15	1	0	8	3	8	16	0
OTU_60	GTGTCAGCAGCCGCGGTAATACGTAGGCAGCGAGCGTTGTTCGGAGTTACTGGGCGTAAAGAGTGTGTAGGCTGTTCCGTAAGTTCGGTGTGAAATCTCCCGGCTCAACTGGGAGGGTGCGCCGGAAACTGCGGAGCTGGAGCATGGGAGAGGGAAGCGGAATTCCTGGTGTAGCGGTGAAATGCGTAGATATCAGGAGGAACACCGGCGGTGTAGGCGGCTTCCTGGACCATTGCTGACGCTGAGACACGAAAGCGTGGGGAGCAAACAGGATTAGATACCCCAGTAGTCC	k__Bacteria; p__Acidobacteria; c__Solibacteres; o__Solibacterales	0	0	1	56	2	19	7	0	6	0	0	0	0	0	0	0	0	0	0	0	0
OTU_61	GTGTCAGCAGCCGCGGTAATACGTAGGCAGCAAACGTTGTTCGGAGTTACTGGGCGTAAAGAGTGCGTAGGCGGTTGGGTAAGTTCGGTGTGAAATCTCCCGGCTCAACTGGGAGGGTGCGCCGAAAACTGCCTGGCTCGAGTGCCGGAGAGGAAAGCGGAATTCCTGGTGTAGCGGTGAAATGCGTAGATATCAGGAGGAACACCGGTGGTGTAGACGGCTTTCTGGACGGCCACTGACGCTGAGGCACGAAAGCGTGGGGAGCAAACAGGATTAGATACCCTAGTAGTCC	k__Bacteria; p__Acidobacteria; c__Solibacteres; o__Solibacterales	0	0	0	0	0	0	0	0	0	0	0	0	6	4	18	64	4	14	0	0	0
OTU_62	GTGTCAGCAGCCGCGGTAATACGTAGGCAGCAAACGTTGTTCGGAATTACTGGGCGTAAAGAGTGTGTAGGCGGTTCGGTAAGTTTGGTGTGAAATCTCCCGGCTTAACTGGGAGGGTGCGCCGAAAACTGCCGGGCTTGAGTGCTGGAGAGGATAGCGGAATTCCTGGTGTAGCGGTGAAATGCGTAGATATCAGGAGGAACACCTGCGGTGTAGACGGCTATCTGGACAGTAACTGACGCTGAGACACGAAAGCGTGGGGAGCAAACAGGATTAGAAACCCCTGTAGTCC	k__Bacteria; p__Acidobacteria; c__Solibacteres; o__Solibacterales; f__; g__; s__	0	0	0	0	0	0	0	0	0	0	0	0	13	27	0	2	8	12	7	25	0
OTU_63	GTGTCAGCAGCCGCGGTAATACGTAGGCAGCGAGCGTTGTTCGGAATTACTGGGCGTAAAGAGTGCGTAGGTGGTTGGCTAAGTTTGGTGTGAAATCTCCCGGCTTAACTGGGAGGGTGCGCCGAAAACTGGCTGGCTAGAGTGTGGGAGAGGAACGTGGAATTCCTGGTGTAGCGGTGAAATGCGTAGATATCAGGAGGAACACCTGAGGTGTAGACGGCGTTCTGGACCATTACTGACACTGAGGCACGAAAGCGTGGGTAGCAAACAGGATTAGATACCCTAGTAGTCC	k__Bacteria; p__Acidobacteria; c__Solibacteres; o__Solibacterales; f__; g__; s__	2	0	0	4	2	36	0	22	0	18	0	0	2	0	13	3	0	3	1	0	0
OTU_64	GTGTCAGCAGCCGCGGTAATACGTAGGCAGCAAGCGTTGTTCGGAGTTACTGGGCGTAAAGAGTGTGTAGGCGGTTCTCTAAGTTTGGTGTGAAATCTCCCGGCTCAACTGGGAGGGTGCGCCGAAAACTGGAGGGCTTGAGTGTGGGAGAGGAAGGCGGAATTCCTGGTGTAGCGGTGAAATGCGTAGATATCAGGAGGAACACCGGCGGTGTAGACGGCTTTCTGGACCACTACTGACGCTGAGACACGAAAGCGTGGGGAGCAAACAGGATTAGATACCCTAGTAGTCC	k__Bacteria; p__Acidobacteria; c__Solibacteres; o__Solibacterales; f__; g__; s__	0	0	0	1	0	4	3	3	1	7	0	0	18	4	0	4	3	9	0	0	0
OTU_65	GTGTCAGCAGCCGCGGTAATACGTAGGCAGCGAGCGTTGTTCGGAATTACTGGGCGTAAAGAGTGCGTAGGTGGTTGGCTAAGTTTGGTGTGAAATCTCCTGGCTTAACTGGGAGGGTGCGCCGAAAACTGGCTGGCTAGAGTGTGGGAGAGGGAAGTGGAATTCCTGGTGTAGCGGTGAAATGCGTAGATATCAGGAGGAACACCTGAGGTGTAGACGGCTTCCTGGACCATTACTGACACTGAGGCACGAAAGCGTGGGTAGCAAACAGGATTAGATACCCTAGTAGTCC	k__Bacteria; p__Acidobacteria; c__Solibacteres; o__Solibacterales; f__; g__; s__	0	0	27	66	54	152	14	63	68	130	0	0	15	10	16	76	9	33	0	0	0
OTU_66	GTGTCAGCAGCCGCGGTAATACGTAGGCAGCGAGCGTTGTTCGGAATTACTGGGCGTAAAGAGTGCGTAGGTGGTTGGCTAAGTTTGGTGTGAAATCTCCCGGCTTAACTGGGAGGGTGCGCCGAAAACTGGCTGGCTAGAGTGTGGGAGAGGAACGTGGAATTCCTGGTGTAGCGGTGAAATGCGTAGATATCAGGAGGAACACCTGAGGTGTAGACGGCGTTCTGGACCATTACTGACACTGAGGCACGAAAGCGTGGGTAGCAAACAGGATTAGATACCCTGGTAGTCC	k__Bacteria; p__Acidobacteria; c__Solibacteres; o__Solibacterales; f__; g__; s__	0	0	1	1	1	23	3	10	4	8	0	0	3	0	3	2	0	0	0	0	0
OTU_67	GTGTCAGCAGCCGCGGTAATACGTAGGCAGCAAGCGTTGTTCGGAGTTACTGGGCGTAAAGAGTACGTAGGCGGTTTGCTAAGTCTGGTGTGAAATCTCCTGGCTTAACTGGGAGGGTGCGCTAGATACTGGCAGGCTTGAGTATGGGAGAGGAGAGTGGAATTCCTGGTGTAGCGGTGAAATGCGTAGATATCAGGAGGAACGCCGGTGGTGTAGACGGCTCTCTGGACCATTACTGACGCTGAGGTACGAAAGCGTGGGTAGCAAACAGGATTAGATACCCTAGTAGTCC	k__Bacteria; p__Acidobacteria; c__Solibacteres; o__Solibacterales; f__; g__; s__	0	0	0	0	1	0	0	0	0	0	0	1	59	57	5	14	29	59	108	66	0
OTU_68	GTGTCAGCAGCCGCGGTAATACGTAGGCAGCGAGCGTTGTTCGGAATTACTGGGCGTAAAGAGTGCGTAGGTGGTTGGCTAAGTTTGGTGTGAAATCTCCTGGCTTAACTGGGAGGGTGCGCCGAAAACTGGCTGGCTAGAGTGTGGGAGAGGGAAGTGGAATTCCTGGTGTAGCGGTGAAATGCGTAGATATCAGGAGGAACACCTGAGGTGTAGACGGCTTCCTGGACCATTACTGACACTGAGGCACGAAAGCGTGGGTAGCAAACAGGATTAGATACCCTGGTAGTCC	k__Bacteria; p__Acidobacteria; c__Solibacteres; o__Solibacterales; f__; g__; s__	0	0	4	12	10	22	0	8	10	19	0	0	0	0	0	0	0	0	0	0	0
OTU_69	GTGTCAGCAGCCGCGGTAATACGTAGGCAGCAAGCGTTGTTCGGAATTACTGGGCGTAAAGAGTGTGTAGGCGGTTGGGTAAGTTCGGTGTGAAATCTCCCGGCTTAACTGGGAGGGTGCGCCGAAGACTGCCTGGCTTGAGTGTGGGAGAGGGAAGCGGAATTCCTGGTGTAGCGGTGAAATGCGTAGATATCAGGAGGAACACCTGTGGTGTAGACGGCTTCCTGGACCACAACTGACGCTGAGACACGAAAGCGTGGGTAGCAAACAGGATTAGATACCCCAGTAGTCC	k__Bacteria; p__Acidobacteria; c__Solibacteres; o__Solibacterales; f__; g__; s__	0	0	10	0	0	17	2	20	4	71	0	0	0	1	0	0	0	0	0	0	0
OTU_70	GTGTCAGCAGCCGCGGTAATACGTAGGCAGCGAGCGTTGTTCGGAATTACTGGGCGTAAAGAGTGCGTAGGTGGTTGGCTAAGTTTGGTGTGAAATCTCCCGGCTTAACTGGGAGGGTGCGCCGAAAACTGGCTGGCTAGAGTGTGGGAGAGGAACGTGGAATTCCTGGTGTAGCGGTGAAATGCGTAGATATCAGGAGGAACACCTGAGGTGTAGACGGCGTTCTGGACCATTACTGACACTGAGGCACGAAAGCGTGGGTAGCAAACAGGATTAGATACCCCTGTAGTCC	k__Bacteria; p__Acidobacteria; c__Solibacteres; o__Solibacterales; f__; g__; s__	1	0	0	1	2	67	3	29	4	32	0	0	3	0	16	16	0	6	1	0	0
OTU_71	GTGCCAGCAGCCGCGGTAATACGTAGGCAGCAAGCGTTGTTCGGAATTATTGGGCGTAAAGAGTGCGTAGGCGGTTTGCCAAGTCTGGTGTGAAATCTCCTGGCTTAACTGGGAGGGTGCGCTAGATACTGGCAGGCTTGAGTGTGGAAGAGGAAAGTGGAATTCCTGGTGTAGCGGTGAAATGCGTAGATATCAGGAGGAACGCCGGTGGTGTAGACGGCTTTCTGGGCCACAACTGACGCTGAGGCACGAAAGCGTGGGTAGCAAACAGGATTAGATACCCCGGTAGTCC	k__Bacteria; p__Acidobacteria; c__Solibacteres; o__Solibacterales; f__; g__; s__	0	0	0	5	0	1	0	0	0	0	1	1	0	1	0	0	3	4	54	18	0
OTU_72	GTGTCAGCAGCCGCGGTAATACGTAGGCAGCAAACGTTGTTCGGAGTTACTGGGCGTAAAGAGTGCGTAGGCTGTCTGCCAAGTCCGGTGTGAAATCTCCTGGCTTAACTGGGAGGGTGCGCCGGATACTGGTGGGCTTGAGTGTGGGAGAGGAAAGCAGAATTCCTGGTGTAGCGGTGAAATGCGTAGATATCAGGAGGAATACCTGTGGTGAAGACGGCTTTCTGGACCACAACTGACGCTGAGGCACGAAAGCGTGGGGAGCAAACAGGATTAGATACCCTAGTAGTCC	k__Bacteria; p__Acidobacteria; c__Solibacteres; o__Solibacterales; f__; g__; s__	0	0	0	0	0	0	0	0	0	0	2	5	15	38	0	8	18	62	37	9	2
OTU_73	GTGTCAGCAGCCGCGGTAATACGTAGGCAGCAAGCGTTGTTCGGAGTTACTGGGCGTAAAGAGTGTGTAGGCGGTTCTCTAAGTTTGGTGTGAAATCTCCCGGCTCAACTGGGAGGGTGCGCCGAAAACTGGAGGGCTTGAGTGTGGGAGAGGAAGGCGGAATTCCTGGTGTAGCGGTGAAATGCGTAGATATCAGGAGGAACACCGGCGGTGTAGACGGCTTTCTGGACCACTACTGACGCTGAGACACGAAAGCGTGGGGAGCAAACAGGATTAGATACCCCAGTAGTCC	k__Bacteria; p__Acidobacteria; c__Solibacteres; o__Solibacterales; f__; g__; s__	0	0	2	2	1	6	14	17	1	9	0	0	40	17	1	12	8	27	1	0	0
OTU_74	GTGTCAGCAGCCGCGGTAATACGTAGGCAGCAAGCGTTGTTCGGAGTTACTGGGCGTAAAGAGTGTGTAGGCGGTTGGGTAAGTTCGGTGTGAAATCTCCCGGCTTAACTGGGAGGGTGCGCCGAAGACTGCCCGGCTTGAGTGCGGGAGAGGAAAGCGGAATTCCTGGTGTAGCGGTGAAATGCGTAGATATCAGGAGGAACACCTGCGGTGTAGACGGCTTTCTGGACCGTGACTGACGCTGAGACACGAAAGTGTGGGTAGCAAACAGGATTAGATACCCCTGTAGTCC	k__Bacteria; p__Acidobacteria; c__Solibacteres; o__Solibacterales; f__; g__; s__	2	0	3	12	5	74	0	9	12	28	0	0	1	21	0	0	5	0	41	71	0
OTU_75	GTGTCAGCAGCCGCGGTAATACGTAGGCAGCAAGCGTTGTTCGGAGTTACTGGGCGTAAAGAGTGTGTAGGCGGTCTTCCAAGTCTGGTGTGAAATCTCCCGGCTCAACCGGGAGGGTGCGCCGGAAACTGGGAGGCTGGAGTGCGGGAGAGGAAAGCGGAATTCCCGGTGTAGCGGTGAAATGCGTAGATATCGGGAGGAACACCTGCGGTGTAGACAGCTTTCTGGACCGTGACTGACGCTGAGACACGAAAGCGTGGGGAGCAAACAGGATTAGATACCCCGGTAGTCC	k__Bacteria; p__Acidobacteria; c__Solibacteres; o__Solibacterales; f__; g__; s__	0	0	0	2	11	3	2	3	21	10	0	0	0	0	3	81	0	0	0	0	0
OTU_76	GTGTCAGCAGCCGCGGTAATACGTAGGCAGCAAGCGTTGTTCGGAATTATTGGGCGTAAAGAGTGTGTAGGCGGTGCCGTAAGTTTGGTGTGAAATCTCCCGGCTTAACTGGGAGGGTGCGCCGAAGACTGCGGTGCTCGAGTAGTGAAGAGGAAAGCGGAATACCTGGTGTAGCGGTGAAATGCGTAGATATCAGGTGGAACACCGGTGGTGTAGACGGCTTTCTGGGCACTCACTGACGCTGAGACACGAAAGCGTGGGTAGCAAACAGGATTAGATACCCCAGTAGTCC	k__Bacteria; p__Acidobacteria; c__Solibacteres; o__Solibacterales; f__; g__; s__	3	0	8	30	5	0	1	23	1	3	0	0	0	3	2	3	1	5	0	3	0
OTU_77	GTGTCAGCAGCCGCGGTAATACGTAGGCAGCAAGCGTTGTTCGGAATTACTGGGCGTAAAGAGTGCGTAGGTGGTGGGTTAAGTTTGGTGTGAAATCTCCCGGCTCAACTGGGAGGGTGCGCCGAAAACTGGCCGGCTAGAGTGTGGGAGAGGGAAGCGGAATTCCTGGTGTAGCGGTGAAATGCGTAGATATCAGGAGGAACGCCTGCGGTGTAGACGGCTTCCTGGACCATGACTGACACTGAGGCACGAAAGCGTGGGTAGCAAACAGGATTAGATACCCCAGTAGTCC	k__Bacteria; p__Acidobacteria; c__Solibacteres; o__Solibacterales; f__; g__; s__	0	0	13	64	27	88	6	23	48	68	2	0	26	11	30	115	1	44	1	2	0
OTU_78	GTGTCAGCAGCCGCGGTAATACGTAGGCAGCAAGCGTTGTTCGGAATTACTGGGCGTAAAGAGTGTGTAGGCGGTGCCGCAAGTTTGGTGTGAAATCTCCCGGCTTAACTGGGAGGGTGCGCCGAAGACTGCGATGCTCGAGGGTGGGAGAGGAAAGCGGAATTCCTGGTGTAGCGGTGAAATGCGTAGATATCAGGAGGAACACCTGCGGTGTAGACGGCTTTCTGGACCACACCTGACGCTGAGACACGAAAGCGTGGGTAGCAAACAGGATTAGATACCCTAGTAGTCC	k__Bacteria; p__Acidobacteria; c__Solibacteres; o__Solibacterales; f__; g__; s__	1	0	0	0	0	1	0	3	1	0	1	6	2	25	0	10	13	4	3	45	0
OTU_79	GTGTCAGCAGCCGCGGTAATACGTAGGCAGCAAGCGTTGTTCGGAATTATTGGGCGTAAAGAGCTCGTAGGCGGTTTGCCAAGTTTGGTGTGAAATCTCCCGGCTTAACTGGGAGGGTGCGCCGAATACTGGCAGGCTAGAGTGTAGGAGAGGAAAGCGGAATTCCTGGTGTAGCGGTGAAATGCGTAGATATCAGGAGGAACACCTGTGGTGTAGACGGCTTTCTGGACTATAACTGACGCTGAGGAGCGAAAGCGTGGGTAGCAAACAGGATTAGATACCCCAGTAGTCC	k__Bacteria; p__Acidobacteria; c__Solibacteres; o__Solibacterales; f__; g__; s__	0	0	0	0	0	1	0	0	0	0	2	1	14	26	1	7	8	4	0	32	0
OTU_80	GTGTCAGCAGCCGCGGTAATACGTAGGCAGCAAGCGTTGTTCGGAATTATTGGGCGTAAAGAGCTCGTAGGCGGTCTGCCAAGTTTGGTGTGAAATCTCCCGGCTTAACTGGGAGGGTGCGCCGAATACTAGCAGGCTAGAGTACGGGAGAGGAAAGCGGAATTCCTGGTGTAGCGGTGAAATGCGTAGATATCAGGAGGAACACCTGCGGTGTAGACGGCTTTCTGGACCGAAACTGACGCTGAGGAGCGAAAGCGTGGGTAGCAAACAGGATTAGATACCCCTGTAGTCC	k__Bacteria; p__Acidobacteria; c__Solibacteres; o__Solibacterales; f__; g__; s__	0	0	0	0	0	0	0	1	0	5	0	0	1	0	0	0	0	0	77	14	0
OTU_81	GTGTCAGCAGCCGCGGTAATACGTAGGCAGCAAGCGTTGTTCGGAGTTACTGGGCGTAAAGAGTGTGTAGGCGGTTTCGTAAGTTTGGTGTGAAATCTCCCGGCTTAACTGGGAGGGTGCGCCGAATACTGCGAGGCTTGAGTACCGGAGAGGTAAGCGGAATTCCTGGAGTAGCGGTGAAATGCGTAGATATCAGGAGGAACACCGGTGGTGTAGACGGCTTACTGGACGGTCACTGACGCTGAGACACGAAAGCGTGGGTAGCAAACAGGATTAGATACCCCGGTAGTCC	k__Bacteria; p__Acidobacteria; c__Solibacteres; o__Solibacterales; f__; g__; s__	1	0	0	0	0	2	0	1	0	5	0	0	11	8	13	20	1	9	0	0	0
OTU_82	GTGTCAGCAGCCGCGGTAATACGTAGGCAGCGAGCGTTGTTCGGAATTACTGGGCGTAAAGAGTGCGTAGGTGGTTGGCTAAGTTTGGTGTGAAATCTCCTGGCTTAACTGGGAGGGGGCGCCGAAAACTGGCTGGCTAGAGTGTGGGAGAGGGAAGTGGAATTCCTGGTGTAGCGGTGAAATGCGTAGATATCAGGAGGAACACCTGAGGTGTAGACGGCTTCCTGGACCATTACTGACACTGAGGCACGAAAGCGTGGGTAGCAAACAGGAGTAGATACCCTAGT	k__Bacteria; p__Acidobacteria; c__Solibacteres; o__Solibacterales; f__; g__; s__	1	0	30	48	71	175	5	72	53	112	0	0	0	0	4	9	0	1	1	0	0
OTU_83	GTGTCAGCAGCCGCGGTAATACGTAGGCAGCAAGCGTTGTTCGGAATTACTGGGCGTAAAGAGTGTGTAGGTGGTTGGGTAAGTTTGGTGTGAAATCTCCCGGCTTAACTGGGAGGGTGCGCTAAAGACTGCCTGGCTTGAGTGCGGGAGAGGGAAGCGGAATGCCTGGTGTAGCGGTGAAATGCGTAGATATCAGGCGGAACACCGGCGGTGTAGACGGCTTCCTGGACCGCAACTGACACTGAGACACGAAAGCGTGGGTAGCAAACAGGATTAGATACCCTGGTAGTCC	k__Bacteria; p__Acidobacteria; c__Solibacteres; o__Solibacterales; f__; g__; s__	0	0	56	51	195	131	40	232	84	297	0	0	0	0	6	1	0	2	0	0	0
OTU_84	GTGTCAGCAGCCGCGGTAATACGTAGGCAGCAAGCGTTGTTCGGAATTACTGGGCGTAAAGAGTGTGTAGGCGGTGCCGCAAGTTCGGTGTGAAATCTCCTGGCTTAACTGGGAGGGTGCGCCGAAAACTGCGGTGCTCGAGGATGGGAGAGGAAAGCGGAATTCCTGGTGTAGCGGTGAAATGCGTAGATATCAGGAGGAACACCGGTGGTGTAGACGGCTTTCTGGACCAAACCTGACGCTGAGACACGAAAGCGTGGGTAGCAAACAGGATTAGATACCCCGGTAGTCC	k__Bacteria; p__Acidobacteria; c__Solibacteres; o__Solibacterales; f__Solibacteraceae; g__; s__	0	0	6	9	6	12	5	18	4	26	0	1	38	73	13	25	3	90	1	22	0
OTU_85	GTGTCAGCCGCCGCGGTAATACGTAGGCAGCAAGCGTTGTTCGGAGTTACTGGGCGTAAAGGGTGCGTAGGCGGTTCCCTAAGTTTGGTGTGAAATCTCCCGGCTCAACTGGGAGGGTGCGCCGAAAACTGGGGAGCTAGAGTGTGGGAGAGGTGAGTGGAATTCCTGGTGTAGCGGTGAAATGCGTAGATATCAGGAGGAACACCGGTGGTGTAGACGGCTCACTGGACCATTACTGACGCTGAGGCACGAAAGCGTGGGTAGCAAACAGGATTAGATACCCCTAGTAGTCC	k__Bacteria; p__Acidobacteria; c__Solibacteres; o__Solibacterales; f__Solibacteraceae; g__Candidatus Solibacter; s__	0	0	1	0	0	3	4	10	2	4	0	0	5	9	47	63	9	25	0	0	0
OTU_86	GTGTCAGCAGCCGCGGTAATACAGAGGGGGCAAGCGTTATTCGGAATTATTGGGCGTAAAGGGCGCGTAGGCGGCCGAGCAAGTCTTGGGTGAAATCCCTCGGCTCAACCGAGGAACTGCCTTGGAAACTGCTTGGCTTGAGGCCGGGAGAGGATGGTGGAATTCCCAGTGTAGCGGTGAAATGCGTAGATATTGGGAGGAACACCAGTGGCGAAGGCGGCCATCTGGACCGGTCCTGACGCTGAGGCGCGAAAGCGTGGGGAGCAAACAGGATTAGATACCCGAGTAGTCC	k__Bacteria; p__Acidobacteria; c__Sva0725; o__Sva0725; f__; g__; s__	0	0	0	3	5	4	2	0	0	0	0	0	0	0	24	0	12	6	2	5	0
OTU_87	GTGTCAGCAGCCGCGGTAATACAGAGGGGGCAAGCGTTATTCGGAATTATTGGGCGTAAAGGGCGCGTAGGCGGCCTGATAAGTCAAGGGTGAAATCCCTCGGCTCAACCGAGGAACTGCCTTTGATACTGTCGGGCTTGAGGCCGGAAGAGGGTGGCGGAATTCCCAGTGTAGCGGTGAAATGCGTAGATATTGGGAGGAACACCAGTGGCGAAGGCGGCCACCTGGGCCGGTTCTGACGCTGATGCGCGAAAGCGTGGGGAGCAAACAGGATTAGATACCCCAGTAGTCC	k__Bacteria; p__Acidobacteria; c__Sva0725; o__Sva0725; f__; g__; s__	4	0	0	0	0	54	0	0	11	5	0	3	0	0	0	0	0	0	15	46	0
OTU_88	GTGTCAGCAGCCGCGGTAATACAGAGGGGGCGAGCGTTATTCGGAATTATTGGGCGTAAAGGGCGCGTAGGCGGCCGTGTAAGTCTCAGGTGAAATCCCTCGGCTCAACCGAGGAACTGCCTTGGATACTGCATGGCTTGAGGCCGGGAGAGGGTAGTGGAATTCCCAGTGTAGCGGTGAAATGCGTAGATATTGGGAGGAACACCGGTGGCGAAGGCGGCTACCTGGACCGGTTCTGACGCTGATGCGCGAAAGCGTGGGGAGCAAACAGGATTAGATACCCTAGTAGTCC	k__Bacteria; p__Acidobacteria; c__Sva0725; o__Sva0725; f__; g__; s__	0	0	0	0	0	0	0	0	0	0	103	93	0	6	1	0	7	4	39	17	0
OTU_89	GTGTCAGCAGCCGCGGTAATACGGAGGGGGCAAGCGTTATTCGGAATCATTGGGCGTAAAGGGCGCGTAGGCGGCTAGGCAAGTCAGGGGTGAAATCCCTCGGCTCAACCGAGGAATTGCCTCTGAAACTGCCTAGCTCGAGGCCGGGAGAGGGTAGTGGAATTCCCAGTGTAGCGGTGAAATGCGTAGATATTGGGAGGAACACCAGTGGCGAAGGCGGCTACCTGGACCGGTTCTGACGCTGAGGCGCGAAAGCGTGGGGAGCAAACAGGATTAGATACCCTAGTAGTCC	k__Bacteria; p__Acidobacteria; c__Sva0725; o__Sva0725; f__; g__; s__	2	0	0	0	0	14	0	0	2	31	0	0	70	0	0	0	0	0	0	0	0
OTU_90	GTGTCAGCAGCCGCGGTAATACAGAGGGGGCAAGCGTTATTCGGAATTATTGGGCGTAAAGGGCGCGTAGGCGGCCTGATAAGTCAAGGGTGAAATCCCTCGGCTCAACCGAGGAGCTGCCTTTGATACTGTCAGGCTCGAGGCCGGAAGAGGGTAGCGGAATTCCCAGTGTAGCGGTGAAATGCGTAGATATTGGGAGGAACACCGGTGGCGAAGGCGGCTACCTGGGCCGGTTCTGACGCTGATGCGCGAAAGCGTGGGGAGCAAACAGGATTAGATACCCGAGTAGTCC	k__Bacteria; p__Acidobacteria; c__Sva0725; o__Sva0725; f__; g__; s__	0	0	0	0	0	1	0	0	0	0	0	5	3	10	0	0	6	23	1	27	0
OTU_91	GTGTCAGCAGCCGCGGTAATACGGAGGGGGCGAGCGTTATTCGGAATTATTGGGCGTAAAGGGCGCGTAGGCGGCCCGGTAAGTCAAAGGTGAAATCCCTCGGCTCAACTGAGGAATTGCCCTTGAAACTGCTGGGCTTGAGGCCGGAAGGGGGTAGCGGAATTCCCAGTGTAGCGGTGAAATGCGTAGATACTGGGAGGAACACCGGTGGCGAAGGCGGCTACCTGGGCCGGTTCTGACGCTGATGCGCGAAAGCGTGGGTAGCAAACAGGATTAGATACCCCAGTAGTCC	k__Bacteria; p__Acidobacteria; c__Sva0725; o__Sva0725; f__; g__; s__	0	0	0	0	0	1	0	0	0	0	0	0	3	0	0	0	1	0	37	40	0
OTU_92	GTGTCAGCAGCCGCGGTAATACAGAGGTGGCGAGCGTTATTCGGAATTATTGGGCGTAAAGGGCGCGTAGGCGGCCCAGTAAGTCAAAGGTGAAATCCCTCGGCTCAACCGAGGACGTGCCTTTGATACTGCGGGGCTCGAGGCCGGGAGAGGGTAGTGGAATTCCCAGTGTAGCGGTGAAATGCGTAGATATTGGGAGGAACACCAGTGGCGAAGGCGGCTGCCTGGACCGGTTCTGACGCTGAGGCGCGAAAGCGTGGGGAGCAAACAGGATTAGATACCCCGGTAGTCC	k__Bacteria; p__Acidobacteria; c__Sva0725; o__Sva0725; f__; g__; s__	0	0	0	0	0	2	0	0	0	0	0	0	0	3	0	0	3	4	75	2	0
OTU_93	GTGTCAGCAGCCGCGGTAATACAGAGGGGGCAAGCGTTATTCGGAATCATTGGGCGTAAAGGGCGCGTAGGCGGTTTGGCAAGTCAGGGGTGAAATCCCTCGGCTCAACCGAGGAATTGCCTTTGAAACTGCCTTACTAGAGACCGGGAGAGGGTAGTGGAATTCCCAGTGTAGCGGTGAAATGCGTAGATATTGGGAGGAACACCAGTAGCGAAGGCGGCTACCTGGACCGGTTCTGACGCTGAGGCGCGAAAGTGTGGGTAGCAAACAGGATTAGAAACCCTAGTAGTCC	k__Bacteria; p__Acidobacteria; c__Sva0725; o__Sva0725; f__; g__; s__	0	0	0	0	0	0	0	0	0	0	30	32	0	2	0	0	2	0	17	5	0
OTU_94	GTGTCAGCAGCCGCGGTAACACGTAGGGGGCGAGCGTTGTCCGGATTTATTGGGCGTAAAGAGCTCGTAGGTGGCTCGGTAAGTCGGGTGTGAAATTTCGAGGCTCAACCTCGAAACGCCACCCGATACTGCTGTGGCTAGAGTCCGGTAGGGGAGCGTGGAATTCCTGGTGTAGCGGTGAAATGCGCAGATATCAGGAGGAACACCAGCGGCGAAGGCGGCGCTCTGGGCCGGTACTGACACTGAGGAGCGAAAGCGTGGGGATCAAACAGGATTAGATACCCCAGTAGTCC	k__Bacteria; p__Actinobacteria; c__Acidimicrobiia; o__Acidimicrobiales; f__; g__; s__	0	0	0	0	0	0	0	0	0	0	0	0	5	14	3	5	4	18	36	57	0
OTU_95	GTGTCAGCAGCCGCGGTAACACGTAGGGGGCGAGCGTTGTCCGGATTTATTGGGCGTAAAGAGCTCGTAGGCGGCTCGGTAAGTCAACTGTGAAAGCTCCGGGCTCAACTCGGAGAGGCCAGTTGATACTGCTGTGGCTAGAGTCCGGTAGGGGAGCGTGGAATTCCTGGTGTAGCGGTGAAATGCGCAGATATCAGGAGGAACACCAGCGGCGAAGGCGGCGCTCTGGGCCGGAACTGACGCTGAGGAGCGAAAGCGTGGGTAGCAAACAGGATTAGATACCCCAGTAGTCC	k__Bacteria; p__Actinobacteria; c__Acidimicrobiia; o__Acidimicrobiales; f__; g__; s__	0	0	0	1	0	3	0	1	5	6	0	0	8	8	0	11	4	6	19	17	0
OTU_96	GTGTCAGCAGCCGCGGTAATACGTAGGGGGCGAGCGTTGTCCGGATTCATTGGGCGTAAAGAGCTCGTAGGCTGTTTGGTAAGTCGGGTGTGAAAACTCCGGGCTCAACTCGGAGACGCCACTCGAGACTGCCATGACTAGAGTCTGGTAGGGGAGCGTGGAATTCCTGGTGTAGCGGTGGAATGCGCAGATATCAGGAGGAACACCAGCGGCGAAGGCGGCGCTCTGGGCCAGTACTGACGCTGAGGAGCGAAAGCGTGGGGAGCAAACAGGATTAGAAACCCGAGTAGTCC	k__Bacteria; p__Actinobacteria; c__Acidimicrobiia; o__Acidimicrobiales; f__; g__; s__	0	0	0	0	0	0	0	0	0	0	5	0	0	0	0	0	0	0	0	0	53
OTU_97	GTGTCAGCAGCCGCGGTGATACGTAGGGGGCAAGCGTTGTCCGGATTTATTGGGCGTAAAGAGCTCGTAGGCGGTTCGGTAAGTCGGGTGTGAAATATCAGGGCTCAACCCTGAGAGGCCACCCGATACTGCCGTGACTCGAGTCCGGTAGAGGAGTGTGGAATTCCCGGTGTAGCGGTGAAATGCGCAGATATCGGGAGGAACACCCATGGCGAAGGCAGCACTCTGGGCCGGTACTGACGCTGAGGAGCGAAAGCGTGGGGAGCGAACAGGATTAGATACCCCAGTAGTCC	k__Bacteria; p__Actinobacteria; c__Acidimicrobiia; o__Acidimicrobiales; f__; g__; s__	146	0	0	0	0	0	0	0	0	0	5	10	0	0	0	0	0	0	6	2	0
OTU_98	GTGTCAGCAGCCGCGGTAACACGTAGGGGCCTAGCGTTGTCCGGATTCATTGGGCGTAAAGAGCTCGTAGGCGGTTCCGTAAGTCGGGTGTGAAAACTCTGGGCTCAACCCAGAGACGCCACCCGATACTGCGGTGACTCGAGTCCGGTAGGGGAGTGGGGAATTCCTGGTGTAGCGGTGAAATGCGCAGATATCAGGAGGAACACCAGTGGCGAAGGCGCCACTCTGGGCCGGCACTGACGCTGAGGAGCGAAAGCGTGGGTAGCAAACAGGATTAGATACCCCAGTAGTCC	k__Bacteria; p__Actinobacteria; c__Acidimicrobiia; o__Acidimicrobiales; f__; g__; s__	0	0	3	0	0	12	2	3	5	28	0	1	0	4	0	7	1	4	0	8	0
OTU_99	GTGTTAGCAGCCGCGGTAATACGTAGGGGCCGAGCGTTGTCCGGATTCATTGGGCGTAAAGAGCTCGTAGGCGGTCGCGTAAGTCGGGTGTGAAATCTCCGGGCTCAACCCGGAGGGGCCACCCGATACTGCTCGACTCGAGTCCGGTAGGGGAGTGGGGAATTCCTGGTGTAGCGGTGAAATGCGCAGATATCAGGAGGAACACCGGTGGCGAAGGCGCCACTCTGGGCCGGTACTGACGCTGAGGAGCGAAAGCGTGGGGAGCAAACAGGATTAGAAACCCTAGTAGTCC	k__Bacteria; p__Actinobacteria; c__Acidimicrobiia; o__Acidimicrobiales; f__; g__; s__	0	0	0	2	83	9	5	14	1	6	0	0	0	0	0	0	0	0	0	0	0
OTU_100	GTGTCAGCAGCCGCGGTGACACGTAGGCACCAAGCGTTATCCGGATTTATTGGGCGTAAAGAGCTCGTAGGCGGTTCGGTAAGTCGGGTGTGAAAACTCTGGGCTCAACCCAGAGATGCCACCCGATACTGCCGTGACTCGAGTGCGGTAGGGGAGCGGGGAATTCCTGGTGTAGCGGTGAAATGCGCAGATATCAGGAGGAACACCAGTGGCGAAGGCGCCGCTCTGGGCCGTAACTGACGCTGAGGAGCGAAAGCGTGGGGAGCAAACAGGATTAGATACCCCTGTAGTCC	k__Bacteria; p__Actinobacteria; c__Acidimicrobiia; o__Acidimicrobiales; f__C111; g__; s__	0	0	1	2	5	19	0	6	5	16	0	0	3	0	2	0	6	7	4	2	0
OTU_101	GTGTCAGCAGCCGCGGTGACACGTAGGCACCAAGCGTTGTCCGGATTTATTGGGCGTAAAGAGCTCGTAGGCGGTTCAGTTAGTCGGGTGTGAAAACTCTGGGCTCAACCCAGAGACGCCACCCGATACTGCTGAACTTGAGTACGGTAGGGGAGTGGGGAATTCCTGGTGTAGCGGTGAAATGCGCAGATATCAGGAGGAACACCGGTGGCGAAGGCGCCACTCTGGGCCGAAACTGACGCTGAGGAGCGAAAGCGTGGGTAGCAAACAGGATTAGATACCCTAGTAGTCC	k__Bacteria; p__Actinobacteria; c__Acidimicrobiia; o__Acidimicrobiales; f__C111; g__; s__	0	0	0	0	0	0	0	0	0	0	0	0	0	4	0	0	3	4	61	28	0
OTU_102	GTGTCAGCCGCCGCGGTAACACGTAGGGGCCGAGCGTTGTCCGGATTCATTGGGCGTAAAGAGCTCGTAGGCGGTTCAGTCAGTCGGGTGTGAAATCTCCGGGCTCAACCCGGAGGGGCCACCCGATACTGCTGTGACTCGAGTCCGGTAGGGGAGTGGGGAATTCCTGGTGTAGCGGTGAAATGCGCAGATATCAGGAGGAACACCGGTGGCGAAGGCGCCACTCTGGGCCGGTACTGACGCTGAGGAGCGAAAGCGTGGGTAGCAAACAGGATTAGATACCCGAGTAGTCC	k__Bacteria; p__Actinobacteria; c__Acidimicrobiia; o__Acidimicrobiales; f__C111; g__; s__	0	0	0	2	8	13	1	3	11	22	0	0	2	1	0	0	0	0	0	9	0
OTU_103	GTGTCAGCAGCCGCGGTAATACGTAGGGGGCGAGCGTTGTCCGGATTTATTGGGCGTAAAGAGCTCGTAGGCGGTTCGATAAGTCGGATGTGAAATCTCCACGCTCAACGTGGAGGGGCCATTCGATACTGTCGTGACTCGAGTCCGGTAGGGGAGTGTGGAATTCCCGGTGTAGCGGTGAAATGCGCAGAGATCGGGAGGAACACCCGTAGCGAAGGCGGCACTCTGGGCCGGTACTGACGCTGAGGAGCGAAAGCGTGGGGAGCAAACAGGATTAGATACCCCAGTAGTCC	k__Bacteria; p__Actinobacteria; c__Acidimicrobiia; o__Acidimicrobiales; f__EB1017; g__; s__	0	0	0	12	5	10	0	1	3	5	0	0	1	5	5	0	0	5	0	0	1
OTU_104	GGACTACTAGGGTATCTAATCCTGTTCGCTCCCCACGCTTTCGCTCCTCAGCGTCAGTACCGGCCCAGAGTGCTGCCTTCGCCATGGGTGTTCCTCCCGATATCTGCGCATTTCACCGCTACACCGGGAATTCCACACTCCTCTACCGGACTCGAGTCACGGCAGTATCGGGTGGCCTCTCAGGGTTGAGCCCTGATATTTCACACCCGACTTACCGAACCGCCTACGAGCTCTTTACGCCCAATAAATCCGGACAACGCTTGCCCCCTACGTATCACCGCGGCTGCTGACAC	k__Bacteria; p__Actinobacteria; c__Acidimicrobiia; o__Acidimicrobiales; f__EB1017; g__; s__	0	179	0	0	0	0	0	0	0	0	0	0	0	0	0	0	0	0	0	0	0
OTU_105	GTGTCAGCAGCCGCGGTAATACGTAGGGGGCAAGCGTTGTCCGGATTTATTGGGCGTAAAGAGCTCGTAGGCGGTTCGGTAAGTCGGCTGTGAAATCTCCACGCTCAACGTGGAGGGGTCAGTCGAAACTGCCGTGACTCGAGTCCGGTAGAGGAATGTGGAATTCCCGGTGTAGCGGTGAAATGCGCAGAGATCGGGAGGAACACCCGTAGCGAAGGCGGCATTCTGGGCCGGTACTGACGCTGAGGAGCGAAAGCGTGGGGAGCAAACAGGATTAGATACCCCTGTAGTCC	k__Bacteria; p__Actinobacteria; c__Acidimicrobiia; o__Acidimicrobiales; f__EB1017; g__; s__	0	0	0	0	0	0	0	0	0	0	0	2	1	0	12	0	9	21	3	8	0
OTU_106	GTGTCAGCAGCCGCGGTAATACGTAGGGTGCAAGCGTTGTCCGGATTTATTGGGCGTAAAGAGCTCGTAGGCGGTTAGTCACGTCGGATGTGAAAACCCGGGGCTTAACTCCGGGCCTGCATTCGATACGGGCTGACTAGAGTGTTGTAGGGGAGACTGGAACTCCTGGTGTAGCGGTGAAATGCGCAGATATCAGGAAGAACACCGGTGGCGAAGGCGGGTCTCTGGGCAACTACTGACGCTGAGGAGCGAAAGCGTGGGGAGCAAACAGGATTAGATACCCGAGTAGTCC	k__Bacteria; p__Actinobacteria; c__Actinobacteria; o__Actinomycetales; f__; g__; s__	2	0	1	0	0	0	0	2	2	0	0	3	6	10	6	3	8	7	3	10	0
OTU_107	GTGTCAGCAGCCGCGGTAATACGTAGGGTGCAAGCGTTGTCCGGAATTATTGGGCGTAAAGAGCTCGTAGGCGGTCTGTCGCGTCGGATGTGAAAACTCGGGGCTCAACCCCGAGCCTGCATTCGATACGGGCAGACTTGAGTTCGGCAGGGGAGACTGGAATTCCTGGTGTAGCGGTGAAATGCGCAGATATCAGGAGGAACACCGGTGGCGAAGGCGGGTCTCTGGGCCGATACTGACGCTGAGGAGCGAAAGCGTGGGGAGCGAACAGGATTAGATACCCCAGTAGTCC	k__Bacteria; p__Actinobacteria; c__Actinobacteria; o__Actinomycetales; f__; g__; s__	4	0	6	11	10	43	6	10	15	23	0	0	4	2	21	3	4	7	3	0	0
OTU_108	GTGTCAGCAGCCGCGGTAATACGTAGGGTGCAAGCGTTGTCCGGATTTATTGGGCGTAAAGAGCTCGTAGGCGGCTCGTCGCGTCGGATGTGAAAACTCGGGGCTTAACCCCGAGCCTGCATTCGATACGGGCGGGCTAGAATTCGGTAGGGGAGACTGGAATTCCTGGTGTAGCGGTGAAATGCGCAGATATCAGGAGGAACACCGATGGCGAAGGCAGGTCTCTGGGCCGATATTGACGCTGAGGAGCGAAAGCGTGGGGAGCGAACAGGATTAGATACCCCTGTAGTCC	k__Bacteria; p__Actinobacteria; c__Actinobacteria; o__Actinomycetales; f__; g__; s__	3	0	0	4	0	0	0	0	5	13	1	0	0	2	0	0	1	2	6	15	0
OTU_109	GTGTCAGCAGCCGCGGTAATACGTAGGGTGCAAGCGTTGTCCGGAATTATTGGGCGTAAAGAGCTCGTAGGCGGTCTGTCGCGTCTGCTGTGAAAACCCGAGGCTCAACCTCGGGCCTGCAGTGGGTACGGGCAGACTAGAGTGCGGTAGGGGAGATTGGAATTCCTGGTGTAGCGGTGGAATGCGCAGATATCAGGAGGAACACCGATGGCGAAGGCAGATCTCTGGGCCGTAACTGACGCTGAGGAGCGAAAGCGTGGGGAGCGAACAGGATTAGATACCCCAGTAGTCC	k__Bacteria; p__Actinobacteria; c__Actinobacteria; o__Actinomycetales; f__Microbacteriaceae; g__; s__	1	0	0	0	0	0	0	0	0	0	54	87	0	0	0	0	0	0	0	3	0
OTU_110	GTGTCAGCAGCCGCGGTAATACGTAGGGTCCGAGCGTTGTCCGGAATTACTGGGCGTAAAGAGCTCGTAGGTGGTTTGTCGCGTTGTTCGTGAAAACTCACAGCTCAACTGTGGGCGTGCGGGCGATACGGGCAGACTGGAGTACTGCAGGGGAGACTGGAATTCCTGGTGTAGCGGTGGAATGCGCAGATATCAGGAGGAACACCGGTGGCGAAGGCGGGTCTCTGGGCAGTAACTGACGCTGAGGAGCGAAAGCGTGGGGAGCGAACAGGATTAGATACCCCAGTAGTCC	k__Bacteria; p__Actinobacteria; c__Actinobacteria; o__Actinomycetales; f__Mycobacteriaceae; g__Mycobacterium; s__	0	0	0	0	0	0	0	0	0	0	2	1	0	0	0	0	0	0	1	0	52
OTU_111	GTGTCAGCAGCCGCGGTAATACGTAGGGTCCGAGCGTTGTCCGGAATTACTGGGCGTAAAGAGCTCGTAGGTGGTTTGTCGCGTTGTTCGTGAAAACTCACAGCTTAACTGTGGGCGTGCGGGCGATACGGGCAGACTGGAGTACTGCAGGGGAGACTGGAATTCCTGGTGTAGCGGTGGAATGCGCAGATATCAGGAGGAACACCGGTGGCGAAGGCGGGTCTCTGGGCAGTAACTGACGCTGAGGAGCGAAAGCGTGGGGAGCGAACAGGATTAGATACCCGAGTAGTCC	k__Bacteria; p__Actinobacteria; c__Actinobacteria; o__Actinomycetales; f__Mycobacteriaceae; g__Mycobacterium; s__	1	0	0	0	0	0	0	0	0	0	22	38	0	0	0	0	0	0	3	0	1
OTU_112	GTGTCAGCAGCCGCGGTAATACGTAGGGTGCGAGCGTTGTCCGGAATTACTGGGCGTAAAGAGCTCGTAGGTGGTTTGTCGCGTTGTTCGTGAAAACTCACAGCTTAACTGTGGGCGTGCGGGCGATACGGGCAGACTGGAGTACTGCAGGGGAGACTGGAATTCCTGGTGTAGCGGTGGAATGCGCAGATATCAGGAGGAACACCGGTGGCGAAGGCGGGTCTCTGGGCAGTAACTGACGCTGAGGAGCGAAAGCGTGGGGAGCGAACAGGATTAGATACCCCAGTAGTCC	k__Bacteria; p__Actinobacteria; c__Actinobacteria; o__Actinomycetales; f__Mycobacteriaceae; g__Mycobacterium; s__	0	0	0	0	0	0	0	0	0	0	12	30	7	3	2	4	2	12	39	28	28
OTU_113	GTGTCAGCAGCCGCGGTAAGACGTAGGGAGCGAGCGTTGTCCGGATTCATTGGGCGTAAAGCGCGCGTAGGCGGTTTGGCAAGTCGGATGTGAAATCCCGAGGCTCAACCTCGTGACTGCATCCGATACTGCCCGACTAGAGGTAGGTAGGGGAGATCGGAATTCCTGGTGTAGCGGTGAAATGCGCAGATATCAGGAGGAACACCGGTGGCGAAGGCGGATCTCTGGGCCTTACCTGACGCTGAGGCGCGAAAGCTAGGGGAGCGAACAGGATTAGATACCCCAGTAGTCC	k__Bacteria; p__Actinobacteria; c__MB-A2-108; o__0319-7L14; f__; g__; s__	0	0	0	2	0	30	0	1	4	1	0	0	7	32	41	3	54	66	185	155	0
OTU_114	GTGTCAGCAGCCGCGGTAAGACGTAGGGAGCGAGCGTTGTCCGGATTCATTGGGCGTAAAGAGCGCGCAGGCGGCTTGGTAAGTCGGATGTGAAAACCCGGAGCTCAACTCCGGGCGTGCATCCGATACTGCCCGGCTAGAGGTAGGTAGGGGAGATCGGAATTCCTGGTGTAGCGGTGGAATGCGCAGATATCAGGAGGAACACCGGTGGCGAAGGCGGATCTCTGGGCCTTACCTGACGCTCAGGCGCGAAAGCTAGGGGAGCGAACAGGATTAGATACCCCTGTAGTCC	k__Bacteria; p__Actinobacteria; c__MB-A2-108; o__0319-7L14; f__; g__; s__	0	0	0	23	4	8	17	1	0	0	0	0	0	0	0	0	1	3	0	0	0
OTU_115	GTGTCAGCAGCCGCGGTAACACGTAGGGGGCGAGCGTTGTCCGGATTCATTGGGCGTAAAGCGCGCGTAGGCGGCTCGGAAAGTCGGTTGTGAAAACCCGGGGCTCAACCCCGGGCCTGCGTCCGATACTTCCGGGCTCGAGGCAGGTAGGGGGGATCGGAATTCCTGGTGTAGCGGTGAAATGCGCAGATATCAGGAGGAACACCGGTGGCGAAGGCGGATCCCTGGGCCTTGCCTGACGCTGAGGCGCGAAAGCTAGGGGAGCGAACAGGATTAGATACCCTAGTAGTCC	k__Bacteria; p__Actinobacteria; c__MB-A2-108; o__0319-7L14; f__; g__; s__	0	0	0	0	0	0	0	0	0	0	0	0	0	0	0	0	0	0	0	0	61
OTU_116	GTGTCAGCAGCCGCGGTAAGACGTAGGGAGCGAGCGTTGTCCGGATTCATTGGGCGTAAAGCGCGCGCAGGCGGCCAGGCAAGTCGGGTGTGAAAATCCGGGGCTCAACCCCGGACCTGCACCCGATACTGCCTGGCTAGAGGTAGGTAGGGGAGATCGGAATTCCTGGTGTAGCGGTGAAATGCGCAGATATCAGGAGGAACACCGGTGGCGAAGGCGGATCTCTGGGCCTTACCTGACGCTCAGGCGCGAAAGCTAGGGGAGCGAACAGGATTAGATACCCCTGTAGTCC	k__Bacteria; p__Actinobacteria; c__MB-A2-108; o__0319-7L14; f__; g__; s__	0	0	0	2	0	1	0	0	0	0	0	0	6	3	16	21	7	21	28	11	0
OTU_117	GTGTCAGCAGCCGCGGTAATACGTAGGGGGCGAGCGTTGTCCGGAATCATTGGGCGTAAAGCGCGTGTAGGCGGCTTGCCAAGTCCGATGTGAAATCTCGGGGCTCAACCCCGAAACTGCATTGGAAACTGGTTTGCTAGAGTCCGGAAGAGGAGAGTGGAATTCCTGGTGTAGCGGTGAAATGCGCAGATATCAGGAAGAACACCGGTGGCGAAGGCGGCTCTCTGGGACGGTACTGACGCTGAGACGCGAAAGCGTGGGTAGCGAACAGGATTAGATACCCTAGTAGTCC	k__Bacteria; p__Actinobacteria; c__Thermoleophilia; o__Gaiellales; f__; g__; s__	0	0	0	0	0	1	0	0	0	15	0	0	0	3	33	25	0	13	0	0	0
OTU_118	GTGCCAGCAGCCGCGGTAATACGTAGGGGGCAAGCGTTGTCCGGATTCATTGGGCGTAAAGAGCGTGTAGGCGGCCAGGTAGGTCGGTTGTGAAAACTGGAGGCTCAACCTTCAGACGTCGACCGAAACCCCCTGGCTAGAGTCCGGGAGAGGAGAGTGGAATTCCTGGTGTAGCGGTGGAATGCGCAGATATCAGGAAGAACACCCGTGGCGAAAGCGGCTCTCTGGAACGGTACTGACGCTGAGACGCGAAAGCGTGGGGAGCGAACAGGATTAGATACCCCAGTAGTCC	k__Bacteria; p__Actinobacteria; c__Thermoleophilia; o__Gaiellales; f__Gaiellaceae; g__; s__	2	0	0	5	1	6	0	1	6	4	0	0	0	3	4	4	3	3	6	2	0
OTU_119	GTGTCAGCAGCCGCGGTAATACGTAGGGGGCAAGCGTTGTCCGGATTCATTGGGCGTAAAGAGCGTGTAGGCGGCCAGGTAGGTCGGTTGTGAAAACTGGAGGCTCAACCTTCAGACGTCGACCGAAACCCCCTGGCTAGAGTCCGGGAGAGGAGAGTGGAATTCCTGGTGTAGCGGTGGAATGCGCAGATATCAGGAAGAACACCCGTGGCGAAAGCGGCTCTCTGGAACGGTACTGACGCTGAGACGCGAAAGCGTGGGGAGCGAACAGGATTAGATACCCTAGTAGTCC	k__Bacteria; p__Actinobacteria; c__Thermoleophilia; o__Gaiellales; f__Gaiellaceae; g__; s__	0	0	1	3	15	14	0	2	12	10	0	2	3	3	11	2	8	6	8	2	0
OTU_120	GTGTCAGCAGCCGCGGTAATACGTAGGGGGCAAGCGTTGTCCGGATTTACTGGGCGTAAAGAGCGTGTAGGCGGCCACGCAGGTCCGTTGTGAAAACTGGAGGCTCAACCTCCAGACGTCGACGGAAACCGTGTGGCTAGAGTCCGGAAGAGGAGAGTGGAATTCCTGGTGTAGCGGTGAAATGCGCAGATATCAGGAAGAACACCAATGGCGAAGGCAGCTCTCTGGGACGGTACTGACGCTGAGACGCGAAAGCGTGGGGAGCGAACAGGATTAGATACCCCAGTAGTCC	k__Bacteria; p__Actinobacteria; c__Thermoleophilia; o__Gaiellales; f__Gaiellaceae; g__; s__	2	0	2	23	2	32	2	0	3	10	1	0	3	39	2	2	41	12	85	134	0
OTU_121	GTGTCAGCAGCCGCGGTAATACGTAGGGGGCAAGCGTTGTCCGGATTCATTGGGCGTAAAGAGCGTGTAGGCGGCCAGGTAGGTCGGTTGTGAAAACTGGAGGCTCAACCTTCAGACGTCGACCGAAACCCCCTGGCTAGAGTCCGGGAGAGGAGAGTGGAATTCCTGGTGTAGCGGTGGAATGCGCAGATATCAGGAAGAACACCCGTGGCGAAAGCGGCTCTCTGGAACGGTACTGACGCTGAGACGCGAAAGCGTGGGGAGCGAACAGGATTAGATACCCCAGTAGTCC	k__Bacteria; p__Actinobacteria; c__Thermoleophilia; o__Gaiellales; f__Gaiellaceae; g__; s__	4	0	2	7	23	17	2	5	7	21	0	2	2	4	7	2	5	9	1	1	0
OTU_122	GTGTCAGCAGCCGCGGTAATACGTAGGGGGCGAGCGTTGTCCGGATTTACTGGGCGTAAAGAGCGTGTAGGCGGCCAGGAAGGTCCGTTGTGAAAACTGGAGGCTCAACCTCCAGACGTCGACGGAAACCTCCTGGCTAGAGTCCGGAAGAGGAGAGTGGAATTCCTGGTGTAGCGGTGAAATGCGCAGATATCAGGAAGAACACCGATGGCGAAGGCAGCTCTCTGGGACGGTACTGACGCTGAGACGCGAAAGCGTGGGGAGCGAACAGGATTAGATACCCCAGTAGTCC	k__Bacteria; p__Actinobacteria; c__Thermoleophilia; o__Gaiellales; f__Gaiellaceae; g__; s__	0	0	0	0	0	0	0	0	0	0	0	0	0	0	0	0	0	0	0	0	71
OTU_123	GTGTCAGCAGCCGCGGTAATACGTAGGGGGCCAGCGTTGTCCGGATTCATTGGGCGTAAAGCGCGTGTAGGCGGCCGAGTAGGTCCGATGTGAAAACTGGAGGCTCAACCTCCAGCTGTCATTGGAAACCACTCGGCTAGAGTCCGGAAGAGGAGAGTGGAATTCCTGGTGTAGCGGTGAAATGCGCAGATATCAGGAAGAACACCAATGGCGAAGGCAGCTCTCTGGGACGGTACTGACGCTGAGACGCGAAAGCGTGGGGAGCGAACAGGATTAGAAACCCCTGTAGTCC	k__Bacteria; p__Actinobacteria; c__Thermoleophilia; o__Gaiellales; f__Gaiellaceae; g__; s__	0	0	0	0	0	0	0	0	0	0	0	0	0	0	0	0	0	0	0	3	49
OTU_124	GTGTCAGCAGCCGCGGTAATACGTAGGGGGCGAGCGTTGTCCGGAATCATTGGGCGTAAAGCGCGCGTAGGCGGCCCGGTAAGTCCGCTCTGAAAGTCCAGGGCTCAACCCTGGAAAGCGGGTGGATACTGCCGGGCTAGAATCCGGAAGAGGCGAGTGGAATTCCTGGTGTAGCGGTGGAATGCGCAGATATCAGGAGGAACACCAATAGCGAAGGCAGCTCGCTGGGACGGTATTGACGCTAAGGCGCGAAAGCGTGGGGAGCAAACAGGATTAGATACCCCAGTAGTCC	k__Bacteria; p__Actinobacteria; c__Thermoleophilia; o__Solirubrobacterales; f__; g__; s__	2	0	2	4	8	10	1	0	6	19	0	0	0	0	0	0	0	0	0	0	0
OTU_125	GTGTCAGCAGCCGCGGTAATACGTAGGGGGCAAGCGTTGTCCGGAATCATTGGGCGTAAAGCGCGTGTAGGCGGCTTCGTCAGTCCGTTGTGAAAGTCCAGGGCTCAACCCTGGAATGCCGATGGATACTGCGGAGCTCGAGTCCGGAAGAGGCGAGTGGAATTCCTGGTGTAGCGGTGAAATGCGCAGATATCAGGAGGAACACCAATGGCGAAGGCAGCTCGCTGGGACGGTACTGACGCTGAGACGCGAAAGCGTGGGGAGCAAACAGGATTAGATACCCTAGTAGTCC	k__Bacteria; p__Actinobacteria; c__Thermoleophilia; o__Solirubrobacterales; f__Conexibacteraceae; g__Conexibacter; s__	3	0	9	1	10	22	11	8	22	26	0	0	1	0	0	0	0	0	0	0	0
OTU_126	GTGTCAGCCGCCGCGGTAATACGGAGGGGGCAAGCGTTGTCCGGATTTACTGGGCGTAAAGGGCGCGTAGGCGGTCTGTTAAGCGTGATGTGAAATCTCCAGGGCTCAACCCGGAAACGGCATTGCGAACTGGCAGACTAGAGGAAGGTAGAGGTGAGTAGAATTCCCGGTGTAACGGTGGCATGTGTAGATATCGGGAGGAATACCGATGGCGAAGGCAGCTCACTGGGCCTTTCCTGACGCTGAGGCGCGAAAGCGTGGGGAGCAAACAGAATTAGATACCCTGGTAGTCC	k__Bacteria; p__Armatimonadetes; c__[Fimbriimonadia]; o__[Fimbriimonadales]; f__; g__; s__	0	0	0	0	0	0	0	0	0	0	48	47	0	0	0	0	0	0	0	1	0
OTU_127	GTGTCAGCAGCCGCGGTAAGACGTAGGGTCCAAGCGTTGTCCGGATTTACTGGGCGTAAAGAGCGCGTAGGCGGCTTGTTAAGTGTGGTGTGAAATCTCCAGGGCTCAACCCGGAAACTGCACCGCAGACTGGCAGGCTTGAGGAATGCAGAGGTAACTGGAATTCCTGGTGTAGCGGTGAAATGCGTTGATATCAGGAGGAACACCCATGGCGAAGGCAGGTTACTGGGCATTATCTGACGCTGAGGCGCGAAAGCGTGGGTAGCAAACAGGATTAGATACCCTAGTAGTCC	k__Bacteria; p__Armatimonadetes; c__[Fimbriimonadia]; o__[Fimbriimonadales]; f__[Fimbriimonadaceae]; g__; s__	0	0	0	0	0	0	0	0	0	0	1	0	46	11	7	1	36	15	0	2	0
OTU_128	GTGTCAGCAGCCGCGGTAAGACGTAGGGGGCGAGCGTTGTCCGGATTTACTGGGCGTAAAGGGCGCGTAGGCGGTCTGTTAAGTGAGAAGTGAAATCTCCAGAGCTCAACTCGGAAACTGCTTTTCATACTGGCAGACTGGAGGAACGCAGAGGTGACTGGAATTCCTGGTGTAACGGTGAAATGTGTTGATATCAGGAGGAACTCCAATGGCGAAGGCAGGTCACTGGGCGTTATCTGACGCTGAGGCGCGAAAGCGTGGGTAGCAAACAGGATTAGAAACCCTTGTAGTCC	k__Bacteria; p__Armatimonadetes; c__[Fimbriimonadia]; o__[Fimbriimonadales]; f__[Fimbriimonadaceae]; g__; s__	1	0	0	0	0	25	3	1	3	3	0	0	1	2	0	0	2	0	2	7	0
OTU_129	GTGTCAGCAGCCGCGGTGATACGTAGGGGGCAAGCGTTGTCCGGATTTACTGGGCGTAAAGGGCGCGTAGGCGGCACGCTAAGTGTGAAGTGAAATCTCCGGGCTCAACCTGGAAACCGCTTTGCATACTGGCGTGCTGGAGGAAGGAAGAGGTGAATAGAATTCCCGGTGTAGCGGTGACATGCATTGATATCGGGAGGAATACCCATGGCGAAGGCAGTTCACTGGTCCTTTCCTGACGCTGAGGCGCGAAAGCGTGGGTAGCAAACAGGATTAGATACCCTAGTAGTCC	k__Bacteria; p__Armatimonadetes; c__[Fimbriimonadia]; o__[Fimbriimonadales]; f__[Fimbriimonadaceae]; g__; s__	1	0	16	3	3	0	3	4	1	10	2	4	0	0	121	8	0	0	0	0	0
OTU_130	GTGTCAGCAGCCGCGGTAAGACGTAGGGTCCAAGCGTTGTCCGGATTTACTGGGCGTAAAGAGCGCGTAGGCGGCTTGGTAAGTGTGGTGTGAAATCTCCAGGGCTCAACCCGGAAACTGCACCGCAGACTGTCAGGCTTGAGGAATGCAGAGGTAACTGGAATTCCTGGTGTAGCGGTGAAATGCGTTGATATCAGGAGGAACACCCATGGCGAAGGCAGGTTACTGGGCATTATCTGACGCTGAGGCGCGAAAGCGTGGGTAGCAAACAGGATTAGATACCCCAGTAGTCC	k__Bacteria; p__Armatimonadetes; c__[Fimbriimonadia]; o__[Fimbriimonadales]; f__[Fimbriimonadaceae]; g__; s__	0	0	0	0	0	0	0	0	0	0	0	0	26	13	3	0	1	17	1	0	0
OTU_131	GTGTCAGCAGCCGCGGTAAGACGTAGGGAGCAAGCGTTGTCCGGATTTACTGGGCGTAAAGGGCGCGTAGGCGGCTCGTTAAGTGTGAAGTGAAATCTCCAGGGCTCAACCCGGAAACTGCTTCGCATACTGGCGAGCTTGAGGAATGCAGAGGTAAGTGGAATTCCCGGTGTAGCGGTGAAATGCGTAGATATCGGGAGGAACACCCATGGCGAAGGCAGCTTACTGGGCATTTCCTGACGCTGAGGCGCGAAAGCGTGGGTAGCAAACAGGATTAGATACCCCTGTAGTCC	k__Bacteria; p__Armatimonadetes; c__[Fimbriimonadia]; o__[Fimbriimonadales]; f__[Fimbriimonadaceae]; g__; s__	0	0	0	0	0	0	0	0	0	0	53	78	0	0	0	0	0	3	2	0	0
OTU_132	GTGTCAGCAGCCGCGGTAAGACGTAGGGGGCAAGCGTTGTCCGGATTTACTGGGCGTAAAGGGCGCGTAGGCGGCTCGTTAAGTGTGAAGTGAAATCTCCAGGGCTCAACCCGGAAACTGCTTCGCATACTGGCGAGCTTGAGGAATGCAGAGGTAGATGGAATTCCCGGTGTAGCGGTGACATGCATTGATATCGGGAGGAACACCCATGGCGAAGGCAGTCTACTGGGCATTTCCTGACGCTGAGGCGCGAAAGCGTGGGTAGCAAACAGGATTAGATACCCCAGTAGTCC	k__Bacteria; p__Armatimonadetes; c__[Fimbriimonadia]; o__[Fimbriimonadales]; f__[Fimbriimonadaceae]; g__; s__	0	0	0	0	0	0	0	0	0	0	2	9	2	24	0	5	19	8	2	18	0
OTU_133	GTGTCAGCAGCCGCGGTAAGACGTAGGGAGCAAGCGTTGTCCGGATTTACTGGGCGTAAAGGGCGCGTAGGCGGACTGTTAAGTGAGTACTGAAATCTCCAGAGCTCAACTCGGAAACTGGTTCTCATACTGGCAGACTGGAGGAACGAAGAGGTAACTGGAATTCCTGGTGAAGCGGTGAAATGCGTTGATATCAGGAGGAACTCCAATGGCGAAGGCAGGTTACTGGTCGTTTCCTGACGCTGAGGCGCGAAAGCGTGGGTAGCAAACAGGATTAGATACCCTAGTAGTCC	k__Bacteria; p__Armatimonadetes; c__[Fimbriimonadia]; o__[Fimbriimonadales]; f__[Fimbriimonadaceae]; g__Fimbriimonas; s__	0	0	0	0	0	0	0	0	0	1	0	3	2	3	0	0	0	0	415	12	0
OTU_134	GTGTCAGCAGCCGCGGTAATACGTAGGGGGCGAGCGTTGTCCGAATTTACTGGGCGTAAAGCGCGCGTAGGCGGTTTCTTAAGTCTGGGGTGAAAGGTTCAGCGCTCAACGTGAACAGTGCCTTGGATACTGGGAGACTTGAGTCTGGGAGGGGGCAGTGGAATTCCTGGTGTAGCGGTGAAATGCGTAGATATCAGGAGGAACACCGGTGGCGAAGGCGGCTGCCTGGCCTAAGACTGACGCTGAGGTGCGAAAGCGTGGGTAGCGAACGGGATTAGATACCCCAGTAGTCC	k__Bacteria; p__Armatimonadetes; c__Armatimonadia; o__Armatimonadales; f__Armatimonadaceae; g__; s__	1	0	2	5	2	21	0	2	9	29	0	0	0	0	0	0	0	0	0	0	0
OTU_135	GTGTCAGCAGCCGCGGTAATACGGAGGGGGCGAGCGTTGTCCGAATTTACTGGGCGTAAAGCGCGCGTAGGCGGGTGGCTAAGTCTGCCGTGAAAGCCCGGAGCTCAACTCCGGAGGGTCGGTGGATACTGGCTGCCTTGAAGAGGCTAGGGGGAAGTGGAATTACCGGTGTAGCGGTGAAATGCGTAGATATCGGTAGGAACACCAGTGGCGAAGGCGGCTTCCTGGGGCCTTCTTGACGCTGAGGCGCGAAAGCTGGGGGAGCGAACGGGATTAGAAACCCTAGTAGTCC	k__Bacteria; p__Armatimonadetes; c__Chthonomonadetes; o__Chthonomonadales; f__Chthonomonadaceae; g__; s__	0	0	2	0	2	3	0	2	5	2	3	0	30	18	4	8	0	6	0	4	0
OTU_136	GTGTCAGCAGCCGCGGTAATACGGAGGTGGCGAGCGTTGTCCGAATTTACTGGGCGTAAAGCGCGCGTAGGCGGGTTCTTAAGTCCGCTGTGAAAGCCCGAGGCTCACCCTCGGAGGGTCGGTGGATACTGGGAGCCTTGAAGAGGCTAGGGGAAGATGGAATTACTGGTGTAGCGGTGAAATGCGTAGAGATCAGTAGGAACACCCGTGGCGAAGGCGGTCTTCTGGGGCCTTCTTGACGCTGAGGCGCGAAAGCTGGGGGAGCGAACGGGATTAGATACCCGGGTAGTCC	k__Bacteria; p__Armatimonadetes; c__Chthonomonadetes; o__Chthonomonadales; f__Chthonomonadaceae; g__; s__	0	0	0	0	0	0	0	1	0	0	2	9	174	113	50	169	76	155	13	68	0
OTU_137	GTGTCAGCAGCCGCGGTAATACGTAGGGGGCGAGCGTTGTCCGAAGTTACTGGGCGTAAAGCGCGCGTAGGCGGGCTGTTAAGTCGGAAGTGAAAGGCTGGGGCTCAACCGCAGCAGTGCTTCCGATACTGGCAGTCTTGAGGGCGGTAGGGAGAGGTGGAATGGCTGGTGTAGCGGTGAAATGCGTAGATATCAGTCGGAACACCGGTGGCGAAGGCGGCCTCTTGGGCCGTTCCTGACGCTGAGGCGCGAAAGCCAGGGGAGCAAACGGGATTAGATACCCCAGTAGTCC	k__Bacteria; p__Armatimonadetes; c__Chthonomonadetes; o__SJA-22; f__; g__; s__	0	0	0	0	2	1	2	3	14	6	0	0	0	0	1	24	0	0	0	0	0
OTU_138	GTGTCAGCAGCCGCGGTAACACGGGGGGGGCGAGCGTTGTCCGAAATTACTGGGCGTAAAGCGCGCGTAGGCGGGCGGTTAAGTCGGAGGTGAAAGGCTTGGGCTCAACTCAAGCAGTGCCTCCGATACTGACGGTCTTGAGGGCGGTAGAGAGAAGTGGAATGGCTGGTGTAGCGGTGAAATGCGTAGAGATCAGTCGGAACACCGGTGGCGAAGGCGGCTTCTTGGGCCGTACCTGACGCTGAGGCGCGAAAGCCAGGGGAGCGAACGGGATTAGATACCCCAGTAGTCC	k__Bacteria; p__Armatimonadetes; c__Chthonomonadetes; o__SJA-22; f__; g__; s__	0	0	0	2	0	1	0	0	0	0	0	0	12	20	1	0	11	39	72	11	0
OTU_139	GTGTCAGCAGCCGCGGTAATACGTAGGGGGCGAGCGTTGTCCGAATTCACTGGGCGTAAAGCGCGCGTAGGCGGGTTATTAAGTTGGAGGTGAAATCCCGGGGCTCAACCCCGGAACTGCCCCCAAAACTGGTAGCCTTGAGGTATGGAGAGGGAAGTGGAATTCCAGGTGTAGCGGTGAAATGCGTAGATATCTGGAGGAACACCCGTGGCGAAGGCGGCTTCCTGGTCATATCCTGACGCTGAGGTGCGAAAGCTAGGGGAGCGAACGGGATTAGATACCCCTGTAGTCC	k__Bacteria; p__Armatimonadetes; c__SJA-176; o__RB046; f__; g__; s__	0	0	0	0	0	0	0	0	0	0	0	0	0	0	24	27	0	9	0	0	0
OTU_140	GTGTCAGCAGCCGCGGTAATACGTAGGGAGCGAGCGTTGTCCGAAGTTACTGGGCGTAAAGCGCGCGTAGGCGGTTGCTTAAGTTAGATGTGAAATCCTGGAGCCCAACTCCAGAACTGCATCTAAAACTGGGCGACTTGAGGACGGAAGAGGGCAGTGGAATTCCTGGTGTAGCGGTGAAATGCGTAGATATCAGGAGGAACACCCGTGGCGAAGGCGGCTGCCTGGTCCGTAACTGACGCTGAGGTGCGAAAGCCAGGGGAGCGAACGGGATTAGATACCCCAGTAGTCC	k__Bacteria; p__Armatimonadetes; c__SJA-176; o__TP122; f__; g__; s__	0	0	1	0	3	1	3	4	3	19	0	0	0	4	35	4	0	0	0	0	0
OTU_141	GTGTCAGCAGCCGCGGTAATACGGAGGGTGCAAGCGTTGTCCGGATTCACTGGGTGTAAAGGGTGTGTAGGCGGAGCAGCAAGTCAGTGGTGAAAGCCTGCGGCTTAACCGTAGAATTGCCATAGATACTGCTGTTCTTGAGTACTGGAGAGGCTGCTAGAATTCGTGGTGTAGCGGTGAAATGCGTAGATATCACGAGGAATACCAGAGGCGTAGGCGGGTAGCTGGACAGATACTGACGCTGAGGCACGAAAGCGTGGGGAGCAAACAGGATTAGATACCCCAGTAGTCC	k__Bacteria; p__Bacteroidetes; c__[Rhodothermi]; o__[Rhodothermales]; f__Rhodothermaceae; g__; s__	0	0	0	0	0	0	0	0	0	3	0	0	28	117	0	0	15	28	47	128	0
OTU_142	GTGTCAGCAGCCGCGGTAATACGGAGGGTGCAAGCGTTGTCCGGATTCACTGGGTGTAAAGGGTGTGTAGGCGGAATGGCAAGTCAGGGGTGAAAGCCTGCAGCTTAACTGCAGAATTGCCTTTGATACTGCCGTTCTTGAGTACTGGAGAAGTCGCTGGAATTCGTGGTGTAGCGGTGAAATGCGTAGATATCACGAGGAACACCTGAGGCGTAGGCGGGCGACTAGACAGATACTGACGCTGATGCACGAAAGCGTGGGGAGCAAACAGGATTAGATACCCTAGTAGTCC	k__Bacteria; p__Bacteroidetes; c__[Rhodothermi]; o__[Rhodothermales]; f__Rhodothermaceae; g__; s__	0	0	3	1	1	21	0	0	3	14	0	0	13	21	6	0	15	35	24	65	0
OTU_143	GTGTCAGCAGCCGCGGTAATACAGAGGGTGCAAGCGTTGTCCGGAATTACTGGGTGTAAAGGGTGTGTAGGCGGGGCTGTAAGTCAGAGGTGAAATCCCGCGGCTTAACCGTGGAACTGCCTTTGATACTGCAGCTCTTGAGTCTCGGAGAGGTCACTAGAATTCGTGGTGTAGCGGTGAAATGCGTAGATATCACGAGGAATACCAGAAGCGTAGGCGGGTGGCTGGACGACGACTGACGCTGAGGCACGAAAGCGTGGGGAGCAAACAGGATTAGATACCCCAGTAGTCC	k__Bacteria; p__Bacteroidetes; c__[Rhodothermi]; o__[Rhodothermales]; f__Rhodothermaceae; g__; s__	8	0	2	1	0	75	1	8	16	32	0	0	2	2	0	0	9	3	13	17	0
OTU_144	GTGTCAGCAGCCGCGGTAATACGGAGGGTGCAAGCGTTATCCGGATTCACTGGGTTTAAAGGGTGCGTAGGCGGGTTTGTAAGTCAGTGGTGAAATCCCCGAGCTTAACTTGGGAACTGCCATTGATACTGCAAGTCTTGAATTTTCTGGAGGTAAGCGGAATATGTCATGTAGCGGTGAAATGCTTAGATATGACATAGAACACCCATTGCGAAGGCAGCTTACTACGGGAATATTGACGCTGAGGCACGAAAGCGTGGGGATCAAACAGGATTAGATACCCCAGTAGTCC	k__Bacteria; p__Bacteroidetes; c__[Saprospirae]; o__[Saprospirales]; f__Chitinophagaceae; g__; s__	1	0	0	0	0	0	0	0	0	0	256	338	0	0	0	1	0	0	0	0	0
OTU_145	GTGTCAGCCGCGGTAATACGGAGGGTGCAAGCGTTATCCGGATTCACTGGGTTTAAAGGGTGCGTAGGTGGGCAGGTAAGTCAGTGGTGAAATCTCCGGGCTTAACCCGGAAACTGCCATTGATACTATCTGTCTTGAATACCCTGGAGGTGAGCGGAATATGTCATGTAGCGGTGAAATGCTTAGATATGACATAGAACACCCATTGCGAAGGCAGCTCACTACGGGACTATTGACACTGAGGCACGAAAGCGTGGGGATCAAACAGGATTAGATACCCCAGTAGTCC	k__Bacteria; p__Bacteroidetes; c__[Saprospirae]; o__[Saprospirales]; f__Chitinophagaceae; g__; s__	0	0	0	0	0	0	0	0	0	0	44	61	0	0	0	0	0	0	0	0	0
OTU_146	GTGTCAGCAGCCGCGGTAATACGGAGGGTGCAAGCGTTATCCGGATTCACTGGGTTTAAAGGGTGCGTAGGTGGGGTGGTAAGTCAGTGGTGAAATCTCCAGGCTTAACTTGGAAACTGCCATTGATACTATCATTCTTGAATACCGTGGAGATGAGCGGAATATGTCATGTAGCGGTGAAATGCTTAGATATGACATAGAACACCAATTGCGAAGGCAGCTCGTTACACGAATATTGACACTCAGGCACGAAAGCGTGGGGATCAAACAGGATTAGATACCCCAGTAGTCC	k__Bacteria; p__Bacteroidetes; c__[Saprospirae]; o__[Saprospirales]; f__Chitinophagaceae; g__; s__	4	0	0	1	0	11	0	0	4	9	392	330	99	96	0	3	67	50	275	66	0
OTU_147	GTGTCAGCAGCCGCGGTAATACGGAGGGTGCAAGCGTTATCCGGATTCACTGGGTTTAAAGGGTGCGTAGGCGGGCTTGTAAGTCAGTGGTGAAAGCCCGGGGCTTAACTCCGGAATTGCCGTTGATACTGCAGGCCTTGAGTACGGTTGAGGTGGGCGGAATACATCATGTAGTGGTGAAATACTTAGATATGATGTAGAACACCGATTGCGAAGGCAGCTCACTAAAGCGTAACTGACGCTGAGGCACGAAAGCATGGGGATCAAACAGGATTAGATACCCCGGTAGTCC	k__Bacteria; p__Bacteroidetes; c__[Saprospirae]; o__[Saprospirales]; f__Chitinophagaceae; g__; s__	0	0	0	4	2	5	0	2	0	0	0	0	26	10	5	6	22	63	19	6	4
OTU_148	GTGTCAGCAGCCGCGGTAATACGGAGGGTGCAAGCGTTATCCGGATTCACTGGGTTTAAAGGGAGCGTAGGTGGGCAGTTAAGTCAGTGGTGAAATCTCTGGGCTTAACCCGGAAACTGCCATTGATACTATCTGTCTTGAATATTCTGGAGGTAAGCGGAATATGTCATGTAGCGGTGAAATGCTTAGATATGACATAGAACACCCATTGCGAAGGCAGCTTACTACGGGATTATTGACACTGAGGCTCGAAAGCGTGGGGATCAAACAGGATTAGATACCCCTGTAGTCC	k__Bacteria; p__Bacteroidetes; c__[Saprospirae]; o__[Saprospirales]; f__Chitinophagaceae; g__; s__	0	0	0	0	0	0	2	2	0	0	0	0	56	4	0	1	6	5	4	21	0
OTU_149	GTGTCAGCAGCCGCGGTAATACGGAGGGTGCAAGCGTTATCCGGATTCACTGGGTTTAAAGGGTGCGTAGGTGGGCAGGTAAGTCAGTGGTGAAATCTCCGGGCTTAACCCGGAAACTGCCATTGATACTATCTGTCTTGAATACCCTGGAGGTGAGCGGAATATGTCATGTAGCGGTGAAATGCTTAGATATGACATAGAACACCCATTGCGAAGGCAGCTCACTA	k__Bacteria; p__Bacteroidetes; c__[Saprospirae]; o__[Saprospirales]; f__Chitinophagaceae; g__; s__	1	0	0	0	0	0	0	0	0	0	28	28	0	0	0	0	0	0	1	0	0
OTU_150	GTGCCAGCAGCCGCGGTAATACGGAGGGTGCAAGCGTTATCCGGATTCACTGGGTTTAAAGGGTGCGTAGGTGGGCAGGTAAGTCAGTGGTGAAATCTCCGGGCTTAACCCGGAAACTGCCATTGATACTATCTGTCTTGAATACCCTGGAGGTGAGCGGAATATGTCATGTAGCGGTGAAATGCTTAGATATGACATAGAACACCCATTGCGAAGGCAGCTCACTACGGGACTATTGACACTGAGGCACGAAAGCGTGGGGATCAAACAGGATTAGATACCCTGGTAGTCC	k__Bacteria; p__Bacteroidetes; c__[Saprospirae]; o__[Saprospirales]; f__Chitinophagaceae; g__; s__	0	0	0	0	0	0	0	0	0	0	20	37	0	0	0	0	0	0	0	0	0
OTU_151	GTGCCAGCAGCCGCGGTAATACGGAGGGTGCAAGCGTTATCCGGATTCACTGGGTTTAAAGGGTGCGTAGGTGGATTGGTAAGTCAGTGGTGAAATCTCCGGGCTTAACTCGGAAACTGCCATTGATACTATCAGTCTTGAATACTGTGGAGGTCAGCGGAATATGTCATGTAGCGGTGAAATGCTTAGATATGACATAGAACACCAATTGCGAAGGCAGCTGGCTACGCAAATATTGACACTGAGGCACGAAAGCGTGGGGATCAAACAGGATTAGATACCCTGGTAGTCC	k__Bacteria; p__Bacteroidetes; c__[Saprospirae]; o__[Saprospirales]; f__Chitinophagaceae; g__; s__	0	0	0	0	0	0	0	0	0	0	12	38	0	0	0	0	0	0	0	0	0
OTU_152	GTGTCAGCAGCCGCGGTAATACGGAGGGTGCAAGCGTTATCCGGATTCACTGGGTTTAAAGGGTGCGTAGGTGGGCAGGTAAGTCAGTGGTGAAATCCCCGAGCTTAACTTGGGAACTGCCGTTGATACTATCTGTCTTGAATATCGTGGAGGTAAGCGGAATATGTCATGTAGCGGTGAAATGCTTAGAGATGACATAGAACACCAATTGCGAAGGCAGCTTGCTACACGGTAATTGACACTGAGGCACGAAAGCGTGGGGAGCAAACAGGATTAGATACCCTGGTAGTCC	k__Bacteria; p__Bacteroidetes; c__[Saprospirae]; o__[Saprospirales]; f__Chitinophagaceae; g__; s__	1	0	15	7	20	68	6	34	33	108	0	0	3	2	0	1	12	12	5	17	0
OTU_153	GTGTCAGCAGCCGCGGTAATACGGAGGGTGCAAGCGTTATCCGGATTCACTGGGTTTAAAGGGTGCGTAGGTGGGCAGGTAAGTCAGTGGTGAAATCTCCGGGCTTAACCCGGAAACTGCCATTGATACTATCTGTCTTGAATACCCTGGAGGTGAGCGGAATATGTCATGTAGCGGTGAAATGCTTAGATATGACATAGAACACCCATTGCGAAGGCAGCTCACTACGGGACTATTGACACTGAGGCACGAAAGCGTGGGGATCAAACAGGATTAGATACCCCAGTAGTCC	k__Bacteria; p__Bacteroidetes; c__[Saprospirae]; o__[Saprospirales]; f__Chitinophagaceae; g__; s__	0	0	0	0	0	0	0	0	0	0	1596	2132	12	0	0	0	13	12	98	6	0
OTU_154	GTGTCAGCAGCCGCGGTAATACGGAGGGTGCAAGCGTTATCCGGATTCACTGGGTTTAAAGGGTGCGTAGGTGGATTGGTAAGTCAGTGGTGAAATCTCCGGGCTTAACTCGGAAACTGCCATTGATACTATCAGTCTTGAATACTGTGGAGGTCAGCGGAATATGTCATGTAGCGGTGAAATGCTTAGATATGACATAGAACACCAATTGCGAAGGCAGCTGGCTACGCAAATATTGACACTGAGGCACGAAAGCGTGGGGATCAAACAGGATTAGATACCCCAGTAGTCC	k__Bacteria; p__Bacteroidetes; c__[Saprospirae]; o__[Saprospirales]; f__Chitinophagaceae; g__; s__	0	0	0	0	0	0	0	0	0	0	1145	1700	0	0	2	2	0	0	2	1	0
OTU_155	GTGTCAGCAGCCGCGGTAATACGGAGGGTGCAAGCGTTATCCGGATTCACTGGGTTTAAAGGGTGCGTAGGTGGATTGGTAAGTCAGTGGTGAAATCTCCGGGCTTAACTCGGAAACTGCCATTGATACTATCAGTCTTGAATACTGTGGAGGTCAGCGGAATATGTCATGTAGCGGTGAAATGCTTAGATATGACATAGAACACCAATTGCGAAGGCAGCTGGCTACGCAAATATTGACACTGAGGCACGAAAGCGTGGGGATCAAACAGGATTAGATACCCCTGGTAGTCC	k__Bacteria; p__Bacteroidetes; c__[Saprospirae]; o__[Saprospirales]; f__Chitinophagaceae; g__; s__	0	0	0	0	0	0	0	0	0	0	53	48	0	0	0	0	0	0	0	1	0
OTU_156	GTGTCAGCAGCCGCGGTAATACGGAGGGTGCAAGCGTTATCCGGATTCACTGGGTTTAAAGGGTGCGTAGGTGGATTGGTAAGTCAGTGGTGAAATCTCCGGGCTTAACTCGGAAACTGCCATTGATACTATCAGTCTTGAATACTGTGGAGGTCAGCGGAATATGTCATGTAGCGGTGAAATGCTTAGATATGACATAGAACACCAATTGCGAAGGCAGCTGGCTACGCAAATATTGACACTGAGGCACGAAAGCGTGGGGATCAAACAGGATTAGAAACCCCTGTAGTCC	k__Bacteria; p__Bacteroidetes; c__[Saprospirae]; o__[Saprospirales]; f__Chitinophagaceae; g__; s__	0	0	0	0	0	0	0	0	0	0	479	843	0	0	0	0	0	1	0	0	0
OTU_157	GTGTCAGCAGCCGCGGTAATACGGAGGGTGCAAGCGTTATCCGGATTTACTGGGTTTAAAGGGAGCGTAGGCGGTTTTGTAAGTCCGTGGTGAAAGCCCTCAGCTCAACTGAGGAACTGCCATGGATACTATGGAACTTGAATATCGTTGAGGTTTGCGGAATGGGTCATGTAGCGGTGAAATGCATAGATATGACCCGGAACACCAATTGCGAAGGCAGCAGGCTAAACGATGATTGACGCTGAGGCTCGAAAGCGTGGGGATCAAACAGGATTAGATACCCTAGTAGTCC	k__Bacteria; p__Bacteroidetes; c__[Saprospirae]; o__[Saprospirales]; f__Chitinophagaceae; g__; s__	101	0	0	2	3	0	22	52	0	5	97	93	0	0	0	0	0	0	0	10	0
OTU_158	GTGTCAGCAGCCGCGGTAATACGGAGGGTGCAAGCGTTATCCGGATTTACTGGGTTTAAAGGGTGCGTAGGCGGGCTGTCAAGTCAGTGGTGAAAGCCTTGAGCTTAACTCGAGAATTGCCATTGATACTGTCAGCCTTGAATTTGGTTGAGGTTAGCGGAATAAGTCATGTAGCGGTGAAATGCTTAGATATGACTTAGAACACCGATTGCGAAGGCAGCTGGCTAAGCCAACATTGACGCTGAGGCACGAAAGCGTGGGGATCAAACAGGATTAGAAACCCCAGTAGTCC	k__Bacteria; p__Bacteroidetes; c__[Saprospirae]; o__[Saprospirales]; f__Chitinophagaceae; g__; s__	0	0	0	0	0	0	0	0	0	0	4	10	4	1	4	3	0	3	0	24	0
OTU_159	GGACTACAGGGGTATCTAATCCTGTTTGATCCCCACGCTTTCGAGCCTCAGCGTCAATCATCGTTTAGCCTGCTGCCTTCGCAATTGGTGTTCCGGGTCATATCTATGCATTTCACCGCTACATGACCCATTCCGCAAACCTCAACGATATTCAAGTTCCATAGTATCCATGGCAGTTCCTCAGTTGAGCTGAGGGCTTTCACCACGGACTTACAAAACCGCCTACGCTCCCTTTAAACCCAGTAAATCCGGATAACGCTTGCACCCTCCGTATTACCGCGGCTGCTGACAC	k__Bacteria; p__Bacteroidetes; c__[Saprospirae]; o__[Saprospirales]; f__Chitinophagaceae; g__; s__	0	234	0	0	0	0	0	0	0	0	0	0	0	0	0	0	0	0	0	0	0
OTU_160	GTGTCAGCAGCCGCGGTAATACGGAGGGTGCAAGCGTTATCCGGATTCACTGGGTTTAAAGGGTGCGTAGGCGGGCTTGTAAGTCAGTGGTGAAAGCCCGGGGCTTAACTCCGGAATTGCCGTTGATACTGCAGGTCTTGAGTACGGTTGAGGTGGGCGGAATACATCATGTAGTGGTGAAATACTTAGATATGATGTAGAACACCGATTGCGAAGGCAGCTCACTAAAGCGTAACTGACGCTGAGGCACGAAAGCATGGGGATCAAACAGGATTAGATACCCCAGTAGTCC	k__Bacteria; p__Bacteroidetes; c__[Saprospirae]; o__[Saprospirales]; f__Chitinophagaceae; g__; s__	0	0	0	0	0	2	0	1	0	0	0	0	16	5	4	4	55	43	24	8	0
OTU_161	GTGCCAGCAGCCGCGGTAATACGGAGGGTGCAAGCGTTATCCGGATTCACTGGGTTTAAAGGGTGCGTAGGCGGGCAAGTAAGTCCGTGGTGAAATCTTCCGGCTTAACTGGAAAACTGCCATGGATACTATTTGTCTTGAATATCGTTGAGGTTTGCGGAATAGGTCATGTAGCGGTGAAATGCTTAGATATGACCTAGAACACCTATTGCGAAGGCAGCAGGCTAAACGATTATTGACGCTCAGGCACGAAAGCGTGGGGAGCAAACAGGATTAGATACCCTAGTAGTCC	k__Bacteria; p__Bacteroidetes; c__[Saprospirae]; o__[Saprospirales]; f__Chitinophagaceae; g__; s__	0	0	46	22	6	43	22	101	63	139	0	0	0	0	0	0	0	0	0	0	0
OTU_162	GTGTCAGCAGCCGCGGTAATACGGAGGGTGCAAGCGTTATCCGGATTCACTGGGTTTAAAGGGTGCGTAGGTGGATGGGTAAGTCAGTGGTGAAATACTCTCGCTTAACGAGGGAACTGCCGTTGATACTATTCATCTTGAATGCGGTGGAGGTGGGCGGAATGTGTCATGTAGCGGTGAAATGCTTAGATATGACACAGAACACCTATTGCGAAGGCAGCTCACTACACCGTGATTGACACTGAGGCACGAAAGCGTGGGGATCAAACAGGATTAGATACCCTGGTAGTCC	k__Bacteria; p__Bacteroidetes; c__[Saprospirae]; o__[Saprospirales]; f__Chitinophagaceae; g__; s__	8	0	311	692	251	3130	112	371	1286	1873	0	0	9	56	0	1	2	7	0	6	0
OTU_163	GTGTCAGCAGCCGCGGTAATACGGAGGGTGCAAGCGTTATCCGGATTCACTGGGTTTAAAGGGTGCGTAGGCGGGCAGGTAAGTCAGTGGTGAAATCCTGGAGCTTAACTCCAGAACTGCCATTGATACTATCTGTCTTGAATATTGTGGAGGTAAGCGGAATATGTCATGTAGCGGTGAAATGCTTAGATATGACATAGAACACCTATTGCGAAGGCAGCTTACTACGCATATATTGACGCTGAGGCACGAAAGCGTGGGGATCAAACAGGATTAGATACCCCTGTAGTCC	k__Bacteria; p__Bacteroidetes; c__[Saprospirae]; o__[Saprospirales]; f__Chitinophagaceae; g__Sediminibacterium; s__	0	0	0	0	1	0	0	0	1	0	32	63	0	0	0	0	0	0	0	2	0
OTU_164	GTGTCAGCAGCCGCGGTAATACGGAGGGTGCGAGCGTTATCCGGAATCACTGGGTTTAAAGGGTGCGTAGGCGGCCGGATAAGTCAGTTGTGAAATCGCTGGGCTCAACCCATGCAATTGCGATTGATACTGTTCGGCTTGAAACAGGTTGAGGTAAGCGGAATGTGGCATGTAGCGGTGAAATGCATAGATATGCCATAGAACACCGATTGCGAAGGCAGCTTGCTGGGCCTTGTTTGACGCTGAGGCACGAAAGCGTGGGGAGCAAACAGGATTAGATACCCTAGTAGTCC	k__Bacteria; p__Bacteroidetes; c__[Saprospirae]; o__[Saprospirales]; f__Saprospiraceae; g__; s__	0	0	0	0	0	12	0	0	0	0	0	0	16	17	7	6	28	43	51	27	0
OTU_165	GTGTCAGCAGCCGCGGTAATACGGAGGGTGCGAGCGTTATCCGGAATTACTGGGTTTAAAGGGTGCGTAGGCGGCTTTGTAAGTCAGGAGTGAAAGTTTGCGGCTCAACCGTAAAATTGCTTTTGATACTGCAGAGCTAGAATCAGGATGAGGTTAGCGGAATGTGGCATGTAGCGGTGAAATGCATAGATATGCCATAGAACACCAATTGCGAAGGCAGCTGGCTAGACCTGCATTGACGCTGAGGCACGAAAGCGTGGGGAGCGAACAGGATTAGATACCCCAGTAGTCC	k__Bacteria; p__Bacteroidetes; c__[Saprospirae]; o__[Saprospirales]; f__Saprospiraceae; g__; s__	0	0	3	9	1	36	3	2	28	61	0	0	0	0	0	0	0	0	0	0	0
OTU_166	GTGTCAGCAGCCGCGGTAATACGGAGGGTGCAAGCGTTATCCGGAATCACTGGGTTTAAAGGGTGCGTAGGCGGCTTAGTAAGTCAGTGGTGAAAGGCTGTGGCTTAACCATGGAATGGCCATTGATACTGCAGAGCTTGAATGAGGTTGAGGTTAGCGGAATGTGACATGTAGCGGTGAAATGCTTAGATATGTCATGGAACACCAATTGCGAAGGCAGCTAACTGGACCTATATTGACGCTGAGGCACGAAAGCGTGGGTAGCGAACAGGATTAGATACCCTAGTAGTCC	k__Bacteria; p__Bacteroidetes; c__[Saprospirae]; o__[Saprospirales]; f__Saprospiraceae; g__; s__	0	0	0	0	0	0	0	0	0	0	0	0	0	0	0	0	2	0	581	31	0
OTU_167	GTGTCAGCAGCCGCGGTAATACGGAGGGTGCAAGCGTTATCCGGAATCACTGGGTTTAAAGGGTGCGTAGGCGGCATGATAAGTCAGGGGTGAAAGCTTGCGGCTCAACCGTAAAATTGCCTTTGATACTGTTGTGCTTGAATCAGGTTGAGGTAGGCAGAATGTGGCATGTAGCGGTGAAATGCATAGATATGCCATAGAATACCGATTGCGAAGGCAGCCTGCTGGACCTGTATTGACGCTGAGGCACGAAAGCGTGGGGATCAAACAGGATTAGATACCCCTGTAGTCC	k__Bacteria; p__Bacteroidetes; c__[Saprospirae]; o__[Saprospirales]; f__Saprospiraceae; g__; s__	9	0	146	83	554	84	40	592	111	377	2	8	24	110	148	129	17	86	2	22	0
OTU_168	GTGTCAGCAGCCGCGGTAATACGGAGGGTGCAAGCGTTATCCGGAATCACTGGGTTTAAAGGGTGCGTAGGCGGTTTGTTAAGTCAGTTGTGAAATTCCCTCGCTTAACGAGTGGGACTGCGATTGATACTGATGAACTTGAATCAGGTTGAGGTGAGCGGAATGTGGCATGTAGCGGTGAAATGCATAGATATGCCATAGAACACCGATTGCGAAGGCAGCTTGCTGGGCCTTGATTGACGCTGAGGCACGAAAGCGTGGGGAGCAAACAGGATTAGATACCCTAGTAGTCC	k__Bacteria; p__Bacteroidetes; c__[Saprospirae]; o__[Saprospirales]; f__Saprospiraceae; g__; s__	0	0	23	18	10	207	13	33	88	29	0	0	1	0	2	0	0	1	0	1	0
OTU_169	GTGTCAGCAGCCGCGGTAATACGGAGGGTGCAAGCGTTATCCGGAATCACTGGGTTTAAAGGGTGCGTAGGCGGCGAGGTAAGTCAGTTGTGAAATCGCTGGGCTCAACCCATGCAATTGCGATTGATACTGCTTTGCTTGAAACAGGTTGAGGTAAGCGGAATGTGGCATGTAGCGGTGAAATGCATAGATATGCCATAGAACACCGATTGCGAAGGCAGCTTGCTGGGCCTTGTTTGACGCTGAGGCACGAAAGCGTGGGGAGCAAACAGGATTAGATACCCCAGTAGTCC	k__Bacteria; p__Bacteroidetes; c__[Saprospirae]; o__[Saprospirales]; f__Saprospiraceae; g__; s__	0	0	0	0	1	46	0	6	0	7	0	0	89	62	1	25	12	23	3	89	0
OTU_170	GTGTCAGCAGCCGCGGTAATACGGAGGGTGCGAGCGTTATCCGGAATCACTGGGTTTAAAGGGTGCGTAGGCGGCCGGATAAGTCAGTTGTGAAATCGCTGGGCTCAACCCATGCAATTGCGATTGATACTGTTCGGCTTGAAACAGGTTGAGGTAAGCGGAATGTGGCATGTAGCGGTGAAATGCATAGATATGCCATAGAACACCGATTGCGAAGGCAGCTTGCTGGGCCTGATTTGACGCTGAGGCACGAAAGCGTGGGGAGCAAACAGGATTAGATACCCCAGTAGTCC	k__Bacteria; p__Bacteroidetes; c__[Saprospirae]; o__[Saprospirales]; f__Saprospiraceae; g__; s__	0	0	0	25	5	105	0	8	15	24	0	0	11	41	30	0	46	117	85	36	0
OTU_171	GTGTCAGCAGCCGCGGTAATACGGAGGGTGCAAGCGTTATCCGGAATTACTGGGTTTAAAGGGTGCGTAGGCGGCTTTATAAGTCAGGGGTGAAAGCCTACCGCTTAACGGTAGAATTGCCTTTGATACTGTATAGCTTGAAAGAGGTTGAGGTCAGCAGAATGTGGCATGTAGCGGTGAAATGCATAGATATGCCATAGAACACCGATTGCGAAGGCAGCTGGCTGGGCCTACTTTGACGCTGAGGCACGAAAGCGTGGGGAGCGAACAGGATTAGATACCCCAGTAGTCC	k__Bacteria; p__Bacteroidetes; c__[Saprospirae]; o__[Saprospirales]; f__Saprospiraceae; g__; s__	0	0	0	8	0	29	0	6	0	42	0	0	70	299	9	19	66	227	6	229	0
OTU_172	GTGTCAGCAGCCGCGGTAATACGGAGGGTGCAAGCGTTATCCGGAATCACTGGGTTTAAAGGGTGCGTAGGCGGTTTGATAAGTCAGTGGTGAAAGCTTCCGGCTCAACCGGAGAATTGCCATTGATACTGTCAGACTTGAATCAATACGAGGCAGGCGGAATGTGACATGTAGCGGTGAAATGCTTAGATATGTCATAGAACACCGATTGCGAAGGCAGCCTGCCAGATTTGCATTGACGCTGAGGCACGAAAGCGTGGGGAGCGAACAGGATTAGATACCCTAGTAGTCC	k__Bacteria; p__Bacteroidetes; c__[Saprospirae]; o__[Saprospirales]; f__Saprospiraceae; g__; s__	6	0	0	0	0	1	0	0	0	0	1	0	7	20	1	7	2	44	101	37	0
OTU_173	GTGTCAGCAGCCGCGGTAATACGGAGGGTGCAAGCGTTATCCGGAATCACTGGGTTTAAAGGGTGCGTAGGCGGTTTGTTAAGTCAGTTGTGAAATTCCCTCGCTTAACGAGTGGGACTGCGATTGATACTGATGAACTTGAATCAGGTTGAGGTGAGCGGAATGTGGCATGTAGCGGTGAAATGCATAGATATGCCATAGAACACCGATTGCGAAGGCAGCTTGCTGGGCCTTGATTGACGCTGAGGCACGAAAGCGTGGGGAGCAAACAGGATTAGATACCCCAGTAGTCC	k__Bacteria; p__Bacteroidetes; c__[Saprospirae]; o__[Saprospirales]; f__Saprospiraceae; g__; s__	1	0	54	40	30	341	11	67	82	76	0	0	1	7	3	6	0	4	0	9	0
OTU_174	GTGTCAGCAGCCGCGGTAATACGGAGGGTGCGAGCGTTATCCGGAATCACTGGGTTTAAAGGGTGCGTAGGCGGCGAGGTAAGTCAGTTGTGAAATCGCTGGGCTTAACCCATGCAATTGCGATTGATACTGCTTTGCTTGAATCGAGTTGAGGTAAGCGGAATGTGGCATGTAGCGGTGAAATGCATAGATATGCCATAGAACACCGATTGCGAAGGCAGCTTGCTGGGCTTAGATTGACGCTGAGGCACGAAAGCGTGGGGAGCAAACAGGATTAGATACCCTAGTAGTCC	k__Bacteria; p__Bacteroidetes; c__[Saprospirae]; o__[Saprospirales]; f__Saprospiraceae; g__; s__	0	0	0	4	0	27	0	0	0	0	0	0	15	15	0	2	67	0	34	50	0
OTU_175	GTGTCAGCAGCCGCGGTAATACGGAGGGTGCAAGCGTTATCCGGAATTACTGGGTTTAAAGGGTGCGTAGGCGGCAAAATAAGTCAGAGGTGAAAGTTTATGGCTCAACCATGGGATTGCCTTTGATACTGTTATGCTTGAATGAGAATGAGGTAGGCGGAATGTGGCATGTAGCGGTGAAATGCATAGATATGCCATGGAACACCGATTGCGAAGGCAGCTTACTGGGACTTCATTGACGCTGAGGCACGAAAGCGTGGGTAGCGAACAGGATTAGATACCCTGGTAGTCC	k__Bacteria; p__Bacteroidetes; c__[Saprospirae]; o__[Saprospirales]; f__Saprospiraceae; g__; s__	48	0	7	27	4	1	5	58	3	0	33	40	15	0	1	0	0	1	0	20	0
OTU_176	GTGTCAGCAGCCGCGGTAATACGGAGGGTGCAAGCGTTATCCGGAATCACTGGGTTTAAAGGGTGCGTAGGCGGCTAGATAAGTCAGAGGTGAAAGCTTGCAGCTTAACTGCGAAATTGCCTTTGATACTGTATAGCTTGAAAGGAGCTGAGGTCAGCAGAATGTGGCATGTAGCGGTGAAATGCATAGATATGCCATAGAATACCAATTGCGAAGGCAGCTGGCTGGGCTTACTTTGACGCTGAGGCACGAAAGCGTGGGGATCGAACAGGATTAGATACCCCAGTAGTCC	k__Bacteria; p__Bacteroidetes; c__[Saprospirae]; o__[Saprospirales]; f__Saprospiraceae; g__; s__	0	0	3	4	3	52	0	20	4	19	0	0	10	11	35	76	0	13	1	8	0
OTU_177	GTGTCAGCAGCCGCGGTAATACGGAGGGTGCAAGCGTTATCCGGAATCACTGGGTTTAAAGGGTGCGTAGGCGGCTGAGTCAGTCAGGGGTGAAAGCCCGCAGCTTAACTGCGGAACTGCCTTTGATACTGCTTAGCTTGAAAGAGGTTGAGGTCAGCGGAACGTGACATGTAGCGGTGAAATGCATAGATATGTCACAGAACACCAATTGCGAAGGCAGCTGGCTGGGCCTACTTTGACGCTGAGGCACGAAAGCGTGGGGAGCGAACAGGATTAGATACCCCTGTAGTCC	k__Bacteria; p__Bacteroidetes; c__[Saprospirae]; o__[Saprospirales]; f__Saprospiraceae; g__; s__	0	0	0	0	3	0	0	1	0	6	0	0	118	122	9	98	58	145	24	33	0
OTU_178	GTGTCAGCAGCCGCGGTAATACGGAGGGTGCAAGCGTTATCCGGAATCACTGGGTTTAAAGGGTGCGTAGGCGGTTTGTTAAGTCAGTTGTGAAATTCCCCCGCTTAACGGGTGGGACTGCGATTGATACTGATGAACTTGAATCAGGTTGAGGTAGGCGGAATGTGGCATGTAGCGGTGAAATGCTTAGATATGCCATAGAACACCGATTGCGAAGGCAGCTTGCTGGGCCTGAATTGACGCTGAGGCACGAAAGCGTGGGGAGCAAACAGGATTAGAAACCCCTGTAGTCC	k__Bacteria; p__Bacteroidetes; c__[Saprospirae]; o__[Saprospirales]; f__Saprospiraceae; g__; s__	3	0	1	14	1	2	2	5	9	43	0	0	1	28	15	21	3	31	0	46	0
OTU_179	GGACTACAAGGGTTTCTAATCCTGTTCGCTACCCACGCTTTCGTGCCTCAGCGTCAATGAAGTCCCAGTAAGCTGCCTTCGCAATCGGTGTTCCATGGCATATCTATGCATTTCACCGCTACATGCCACATTCCGCCTACCTCATTCTCATTCAAGCATAACAGTATCAAAGGCAATCCCATGGTTGAGCCATAAACTTTCACCTCTGACTTATTTTGCCGCCTACGCACCCTTTAAACCCAGTAATTCCGGATAACGCTTGCACCCTCCGTATTACCGCGGCTGCTGACAC	k__Bacteria; p__Bacteroidetes; c__[Saprospirae]; o__[Saprospirales]; f__Saprospiraceae; g__; s__	0	160	0	1	0	0	0	0	0	0	0	0	0	0	0	0	0	0	0	0	0
OTU_180	GTGTCAGCAGCCGCGGTAATACGGAGGGTGCGAGCGTTATCCGGAATCACTGGGTTTAAAGGGTGCGCAGGCGGCGGGGTAAGTCAGTCGTGAAATCGCCGGGCTCAACCCGTGCAACCGCGATTGATACTGTCCTGCTTGAAACAGGTTGAGGCTGGCGGAATGCGGCATGTAGCGGTGAAATGCATAGATATGCCGTAGAACACCGATTGCGAAGGCAGCTGGCTGGGCCTTGTTTGACGCTGAGGCACGAAAGCGTGGGGAGCAAACAGGATTAGATACCCGAGTAGTCC	k__Bacteria; p__Bacteroidetes; c__[Saprospirae]; o__[Saprospirales]; f__Saprospiraceae; g__; s__	0	0	1	16	0	54	0	1	2	15	0	0	0	2	0	0	2	0	0	0	0
OTU_181	GTGTCAGCAGCCGCGGTAATACGGAGGGTGCAAGCGTTATCCGGAATCACTGGGTTTAAAGGGTGCGTAGGCGGTGGTGTAAGTCAGTTGTGAAATGCCCCGGCTTAACCGGCGGAAGTGCGATTGATACTGCATCACTTGAATCAGGATGAGGCAGGCGGAATGTGGCATGTAGCGGTGAAATGCTTAGATATGCCATAGAACACCGATTGCGAAGGCAGCTTGCTGGGCCTGAATTGACGCTGAGGCACGAAAGCGTGGGGAGCAAACAGGATTAGATACCCTAGTAGTCC	k__Bacteria; p__Bacteroidetes; c__[Saprospirae]; o__[Saprospirales]; f__Saprospiraceae; g__; s__	0	0	0	0	3	11	1	17	3	43	0	0	35	128	61	42	5	75	0	20	0
OTU_182	GTGTCAGCAGCCGCGGTAATACGGAGGGTGCAAGCGTTATCCGGAATCACTGGGTTTAAAGGGTGCGTAGGCGGCTGCGTAAGTCAGAGGTGAAAGCTTCCCGCTTAACGGGAGAATTGCCTTTGATACTGCGCGGCTTGAATGGGTGCGAGGCAGGCGGAATGTGGCATGTAGCGGTGAAATGCTTAGATATGCCATAGAACACCGATTGCGAAGGCAGCCTGCCAGAGCCGCATTGACGCTGAGGCACGAAAGCGTGGGGAGCGAACAGGATTAGATACCCCAGTAGTCC	k__Bacteria; p__Bacteroidetes; c__[Saprospirae]; o__[Saprospirales]; f__Saprospiraceae; g__; s__	0	0	0	5	5	28	1	0	2	14	0	0	0	0	0	0	0	0	0	0	0
OTU_183	GTGTCAGCAGCCGCGGTAATACGGAGGGTGCAAGCGTTATCCGGAATCACTGGGTTTAAAGGGTGCGTAGGCGGCTTTGTAAGTCAGGGGTGAAAGCCCGCAGCTTAACTGCGGAACTGCCTTTGATACTGCGAAGCTTGAAAGAGGTTGAGGTCAGCGGAACGTGACATGTAGCGGTGAAATGCATAGATATGTCACAGAACACCAATTGCGAAGGCAGCTGACTGGACCTGCTTTGACGCTGAGGCACGAAAGCGTGGGGAGCGAACAGGATTAGATACCCTAGTAGTCC	k__Bacteria; p__Bacteroidetes; c__[Saprospirae]; o__[Saprospirales]; f__Saprospiraceae; g__; s__	0	0	0	0	0	1	1	0	0	49	0	0	0	0	0	0	0	1	0	0	0
OTU_184	GTGTCAGCAGCCGCGGTAATACGGAGGGTGCAAGCGTTATCCGGAATCACTGGGTTTAAAGGGTGCGTAGGCGGTTCGATAAGTCAGCCGTGAAATCGCTGAGCTTAACTTATGCAACTGCGGTTGATACTGTCGAACTTGAATGGGGTTGAGGCTGGCGGAATGCGGCATGTAGCGGTGAAATGCTTAGATATGCCGCAGAACACCGATTGCGAAGGCAGCTAGCTGGGCCTAAATTGACGCTGAGGCACGAAAGCGTGGGGAGCAAACAGGATTAGATACCCCAGTAGTCC	k__Bacteria; p__Bacteroidetes; c__[Saprospirae]; o__[Saprospirales]; f__Saprospiraceae; g__; s__	0	0	1	0	0	8	0	0	0	2	0	0	92	15	0	4	22	35	149	30	0
OTU_185	GTGTCAGCAGCCGCGGTAATACGGAGGGTGCAAGCGTTATCCGGAATCACTGGGTTTAAAGGGTGCGTAGGCGGCGCTCTAAGTCAGCCGTGAAATTGCCGGGCTTAACCTGTGCGACTGCGGTTGATACTGGGGTGCTTGAATGGGGTTGAGGCTGGCGGAATGCGGCATGTAGCGGTGAAATGCTTAGATATGCCGCAGAACACCGATTGCGAAGGCAGCCAGCTGGGCCTTTATTGACGCTGAGGCACGAAAGCGTGGGGAGCAAACAGGATTAGAAACCCTAGTAGTCC	k__Bacteria; p__Bacteroidetes; c__[Saprospirae]; o__[Saprospirales]; f__Saprospiraceae; g__; s__	0	0	0	0	0	5	0	0	2	2	14	33	3	2	0	0	0	0	7	5	0
OTU_186	GTGTCAGCAGCCGCGGTAATACGGAGGGTGCAAGCGTTATCCGGAATCACTGGGTTTAAAGGGTGCGTAGGCGGCATAGTAAGTCAGGGGTGAAAGGTCACGGCTCAACCGTGGAATTGCCTTTGATACTGCTGTGCTTGAATCAGGATGAGGTCGGCGGAATGTGGCATGTAGCGGTGAAATGCATAGATATGCCATAGAACACCAATTGCGAAGGCAGCCGGCTAGCCCTCGATTGACGCTGAGGCACGAAAGCGTGGGGAGCGAACAGGATTAGATACCCCTGTAGTCC	k__Bacteria; p__Bacteroidetes; c__[Saprospirae]; o__[Saprospirales]; f__Saprospiraceae; g__; s__	2	0	4	19	14	26	3	51	8	8	0	0	3	21	13	32	3	7	0	20	0
OTU_187	GTGTCAGCAGCCGCGGTAATACGGAGGGTGCAAGCGTTATCCGGAATCACTGGGTTTAAAGGGTGCGTAGGCGGCCTGTCAAGTCAGGGGTGAAATGTCATCGCTTAACGATGAAATTGCCTTTGATACTGTCGGGCTTGAAACAGGTTGAGGTTGGCGGAATGTGGCATGTAGCGGTGAAATGCATAGATATGCCATAGAACACCGATTGCGAAGGCAGCTGGCTGGACCTGGATTGACGCTGAGGCACGAAAGCGTGGGGAGCAAACAGGATTAGATACCCTGGTAGTCC	k__Bacteria; p__Bacteroidetes; c__[Saprospirae]; o__[Saprospirales]; f__Saprospiraceae; g__; s__	0	0	2	88	63	63	12	3	204	56	0	0	1	0	0	0	0	0	0	0	0
OTU_188	GTGTCAGCAGCCGCGGTAATACGGAGGGTGCAAGCGTTATCCGGAATCACTGGGTTTAAAGGGTGCGTAGGCGGCTTGGTAAGTCAGAGGTGAAAGCTTCCCGCTTAACGGGAGAACTGCCTTTGATACTGCCAGGCTTGAATCGGCGCGAGGCAGGCGGAATGTGACATGTAGCGGTGAAATGCTTAGATATGTCATAGAACACCGATTGCGAAGGCAGCCTGCCAGAGCCGAATTGACGCGGAGGCACGAAAGCGTGGGGAGCGAACAGGATTAGAAACCCTAGTAGTCC	k__Bacteria; p__Bacteroidetes; c__[Saprospirae]; o__[Saprospirales]; f__Saprospiraceae; g__; s__	1	0	3	3	2	9	1	6	8	0	0	2	41	17	0	0	42	19	198	109	0
OTU_189	GTGTCAGCAGCCGCGGTAATACGGAGGGTGCAAGCGTTATCCGGAATCACTGGGTTTAAAGGGTGCGTAGGCGGCTTAGTAAGTCAGTGGTGAAAGGCTGTGGCTTAACCATGGAATGGCCATTGATACTGCAGAGCTTGAATGAGGTTGAGGTTAGCGGAATGTGACATGTAGCGGTGAAATGCTTAGATATGTCATGGAACACCAATTGCGAAGGCAGCTAACTGGACCTATATTGACGCTGAGGCACGAAAGCGTGGGTAGCGAACAGGATTAGATACCCCAGTAGTCC	k__Bacteria; p__Bacteroidetes; c__[Saprospirae]; o__[Saprospirales]; f__Saprospiraceae; g__; s__	0	0	0	0	0	0	0	0	0	1	0	0	1	1	0	0	5	1	936	29	0
OTU_190	GTGTCAGCCGCCGCGGTAATACGGAGGGTGCAAGCGTTATCCGGAATCACTGGGTTTAAAGGGTGCGTAGGCGGCCTGATAAGTCAGGGGTGAAAGTTCACGGCTTAACTGTGGAATTGCCTTTGATACTGTTGGGCTTGAAACGAGCTGAGGTCAGCGGAATGTGACATGTAGCGGTGAAATGCATAGATATGTCATAGAACACCAATTGCGTAGGCAGCTGGCTAGACTTAGTTTGACGCTGAGGCACGAAAGTGTGGGTAGCGAACAGGATTAGATACCCCAGTAGTCC	k__Bacteria; p__Bacteroidetes; c__[Saprospirae]; o__[Saprospirales]; f__Saprospiraceae; g__; s__	0	0	26	23	75	152	9	53	74	132	0	0	0	0	0	0	0	0	0	0	0
OTU_191	GTGCCAGCAGCCGCGGTAATACGGAGGGTGCAAGCGTTATCCGGAATCACTGGGTTTAAAGGGTGTGTAGGCGGTTCGTTAAGTCAGTTGTGAAATTCCCCGGCTTAACCGGCGGGAGTGCGATTGATACTGATGGACTTGAATCAGGTTGAGGTAGGCGGAATGTGGCATGTAGCGGTGAAATGCATAGATATGCCATAGAACACCGATTGCGAAGGCAGCTTGCTGGACCTTGATTGACGCTGAGGCACGAAAGCGTGGGGAGCAAACAGGATTAGATACCCCAGTAGTCC	k__Bacteria; p__Bacteroidetes; c__[Saprospirae]; o__[Saprospirales]; f__Saprospiraceae; g__; s__	0	0	1	6	5	50	0	8	17	43	0	0	0	0	0	0	0	0	0	0	0
OTU_192	GTGTCAGCAGCCGCGGTAATACGGAGGGTGCAAGCGTTATCCGGAATCACTGGGTTTAAAGGGTACGTAGGCCGTTTGATAAGTCAGGTGTGAAAGCTCGGGGCTCAACTCCGGAATTGCACTTGATACTGTCAGACTTGAGTTTGGTGGAGGTACACGGAATGCATCATGTAGCGGTGAAATGCTTAGATATGATGTAGAACACCGATAGCGAAGGCAGTGTACCACGCCTTGACTGACGCTGAGGTACGAAAGCGTGGGTAGCGAACAGGATTAGAAACCCCAGTAGTCC	k__Bacteria; p__Bacteroidetes; c__[Saprospirae]; o__[Saprospirales]; f__Saprospiraceae; g__Saprospira; s__	16	0	0	0	10	0	13	49	4	13	0	2	0	2	1	0	0	2	0	0	0
OTU_193	GTGTCAGCAGCCGCGGTAATACGTAGGGTCCAAGCGTTATCCGGATTTACTGGGTTTAAAGGGTGCGTAGGTGGTTTGATAAGTTAGTGGTGAAATCTTCCGGCTTAACCGGGAAACTGCCATTAAAACTGTCTTACTTGAATGTAGTCGAGGCGGGTGGAATGTATCATGTAGCGGTGAAATGCTTAGATATGATACAGAACACCAATTGTGAAGGCAGCTCGCTAGACTATTATTGACACTGAGGCACGAAAGCGTGGGGAGCAAACAGGATTAGATACCCTGGTAGTCC	k__Bacteria; p__Bacteroidetes; c__At12OctB3; o__; f__; g__; s__	2	0	1	0	4	22	8	8	5	34	0	0	0	0	0	0	0	0	0	0	0
OTU_194	GTGTCAGCAGCCGCGGTAATACGGAGGATGCAAGCGTTATCCGGATTTATTGGGTTTAAAGGGTGCGCAGGCGGAATAGTAAGTCAGTGGTGAAATCCTGCAGCTTAACTGTAGAATTGCCATTGATACTGCTATTCTTGAGTGTGGTCAAGGTAGGCGGAATGTGTAATGTAGCGGTGAAATGCTTAGATATTACACAGAACACCGATTGCGAAGGCAGCTTACTGGGCCATTACTGACGCTCATGCACGAAAGCGTGGGGATCGAACAGGATTAGATACCCTAGTAGTCC	k__Bacteria; p__Bacteroidetes; c__Bacteroidia; o__Bacteroidales; f__; g__; s__	0	0	0	0	15	0	24	0	0	0	0	0	0	0	166	439	2	7	0	0	0
OTU_195	GTGTCAGCAGCCGCGGTAATACGGAGGATGCAAGCGTTATCCGGATTCATTGGGTTTAAAGGGTGCGCAGGCGGAATGATAAGTCAGTGGTGAAATCCTACGGCTCAACTGTAGAACTGCCATTGATACTGTCGTTCTTGAGTACACTTGGAGTGGGCGGAATGTGTCATGTAGCGGTGAAATGCTTAGATATGACACAGAACACCGATCGCGAAGGCAGCTCACTAAATTGTAACTGACGCTCAGGCACGAAAGCGTGGGGATCAAACAGGATTAGATACCCTTGTAGTCC	k__Bacteria; p__Bacteroidetes; c__Bacteroidia; o__Bacteroidales; f__; g__; s__	0	0	1	0	3	0	0	0	0	2	0	0	0	0	28	55	0	1	0	0	0
OTU_196	GTGTCAGCAGCCGCGGTAATACGGAGGATGCAAGCGTTATCCGGATTCATTGGGTTTAAAGGGTGCGCAGGCGGAATGATAAGTCAGTGGTGAAATCCTACGGCTCAACTGTAGAACTGCCATTGATACTGTCGTTCTTGAGTACACTTGGAGTGGGCGGAATGTGTCATGTAGCGGTGAAATGCTTAGATATGACACAGAACACCGATCGCGAAGGCAGCTCACTAAATTGTAACTGACGCTCAGGCACGAAAGCGTGGGGATCAAACAGGATTAGATACCCCAGTAGTCC	k__Bacteria; p__Bacteroidetes; c__Bacteroidia; o__Bacteroidales; f__; g__; s__	0	0	6	0	30	0	0	2	3	12	0	2	0	0	51	142	0	8	0	0	0
OTU_197	GTGTCAGCAGCCGCGGTAATACGGAGGGTGCAAGCGTTATCCGGATTCATTGGGTTTAAAGGGTGCGCAGGCGGAATGATAAGTCAGTGGTGAAATCCTACGGCTCAACTGTAGAACTGCCATTGATACTGTCGTTCTTGAGTATAGTTGAAGTGGGTGGAATGTATCATGTAGCGGTGAAATGCATAGATATGATACAGAACTCCGATAGCGAAGGCAACTCACTAAACTAAAACTGACGCTCATGCACGAAAGCGTGGGGAGCAAACAGGATTAGATACCCCTGTAGTCC	k__Bacteria; p__Bacteroidetes; c__Bacteroidia; o__Bacteroidales; f__; g__; s__	0	0	4	108	21	46	7	13	26	10	0	0	0	0	0	0	0	0	0	0	0
OTU_198	GTGTCAGCAGCCGCGGTAATACGGAGGGTGCAAGCGTTATCCGGATTCATTGGGTTTAAAGGGTGCGCAGGCGGAATGATAAGTCAGTGGTGAAATCCTACGGCTCAACTGTAGAACTGCCATTGATACTGTCGTTCTTGAGTACAGTTGAAGTGGGCGGAATGTATCATGTAGCGGTGAAATGCATAGATATGATACAGAACACCGATAGCGAAGGCAGCTCACTAAACTGAAACTGACGCTCATGCACGAAAGCGTGGGGATCAAACAGGATTAGATACCCTAGTAGTCC	k__Bacteria; p__Bacteroidetes; c__Bacteroidia; o__Bacteroidales; f__; g__; s__	0	0	0	3	11	0	30	12	8	0	0	0	0	0	0	0	0	0	0	0	0
OTU_199	GTGTCAGCAGCCGCGGTAATACGGAGGATCCGAGCGTTATCCGGATTTATTGGGTTTAAAGGGTGCGCAGGCGGACTGGTAAGTCAGGGGTGAAAATCTACGGCTCAACTGTAGACGTGCCTTTGATACTGCCGGACTAGAGTTAAGATGGAGTGGGCGGAATGTGTTGTGTAGCGGTGAAATGCTTAGATATAACACAGAACACCGATCGCGAAGGCAGCTCACTAAACTTTGACTGACGCTCATGCACGAAAGCGTGGGGATCAAACAGGATTAGATACCCCTGTAGTCC	k__Bacteria; p__Bacteroidetes; c__Bacteroidia; o__Bacteroidales; f__; g__; s__	68	0	2	0	0	0	0	0	0	2	1	4	0	0	0	0	0	0	0	0	0
OTU_200	GTGTCAGCAGCCGCGGTAATACGGAGGATGCAAGCGTTATCCGGATTTATTGGGTTTAAAGGGTGCGCAGGCGGAATAGTAAGTCAGTGGTGAAATCCTGCAGCTTAACTGTAGAATTGCCATTGATACTGCTATTCTTGAGTGTGGTCAAGGTAGGCGGAATGTGTAATGTAGCGGTGAAATGCTTAGATATTACACAGAACACCGATTGCGAAGGCAGCTTACTGGGCCATTACTGACGCTCATGCACGAAAGCGTGGGGATCGAACAGGATTAGATACCCCAGTAGTCC	k__Bacteria; p__Bacteroidetes; c__Bacteroidia; o__Bacteroidales; f__; g__; s__	0	0	0	0	0	0	0	0	0	2	0	0	0	0	191	692	3	22	0	0	0
OTU_201	GTGTCAGCAGCCGCGGTAATACGGAGGATGCAAGCGTTATCCGGATTCATTGGGTTTAAAGGGTGCGCAGGCGGAATGATAAGTCAGTGGTGAAATCCTACGGCTCAACTGTAGAACTGCCATTGATACTGTTGTTCTTGAGTACACTTGGAGTGGGCGGAATGTGTCATGTAGCGGTGAAATGCTTAGATATGACACAGAACACCGATCGCGAAGGCAGCTCACTAAATTGTAACTGACGCTCAGGCACGAAAGCGTGGGGATCAAACAGGATTAGATACCCTGGTAGTCC	k__Bacteria; p__Bacteroidetes; c__Bacteroidia; o__Bacteroidales; f__; g__; s__	0	0	0	1	2	2	2	17	31	2	0	0	0	0	0	0	0	0	0	0	0
OTU_202	GTGTCAGCAGCCGCGGTAATACGGAGGATGCAAGCGTTATCCGGATTCATTGGGTTTAAAGGGTGCGCAGGCGGAGTGATAAGTCAGTGGTGAAATCCTACGGCTCAACTGTAGAACTGCCATTGATACTGTCATTCTTGAGTACTGTTGAGGTGGGCGGAATGTGTCATGTAGCGGTGAAATGCTTAGATATGACACAGAACACCGATCGCGAAGGCAGCTCACCAAGCAGAAACTGACGCTCATGCACGAAAGCGTGGGGATCAAACAGGATTAGATACCCCTGTAGTCC	k__Bacteria; p__Bacteroidetes; c__Bacteroidia; o__Bacteroidales; f__; g__; s__	3	0	0	0	0	0	0	0	6	0	0	0	0	0	130	404	6	2	0	0	0
OTU_203	GTGTCAGCAGCCGCGGTAATACGGAGGATGCAAGCGTTATCCGGATTCATTGGGTTTAAAGGGTGCGTAGGCGGAATACTAAGTCAGTGGTGAAATCCTGCAGCTTAACTGTAGAACTGTCATTGATACTGGTATTCTTGAATGCAGCTGAGGTAGGCGGAATGTGTAATGTAGCGGTGAAATGCTTAGATATTACACAGAACACCGATTGCGAAGGCAGCTTACTAAACTGTGATTGACGCTGAGGCACGAAAGCGTGGGGAGCAAACAGGATTAGATACCCCAGTAGTCC	k__Bacteria; p__Bacteroidetes; c__Bacteroidia; o__Bacteroidales; f__; g__; s__	0	0	0	0	0	0	0	0	0	0	0	0	37	6	203	81	0	42	0	0	0
OTU_204	GTGTCAGCAGCCGCGGTAATACGGAGGATGCGAGCGTTATCCGGATTCATTGGGTTTAAAGGGTGCGCAGGCGGATATATAAGTCGGAGGTGAAATTCTGATGCTCAACATCAGCCGTGCCTTCGATACTGTATATCTAGAGTCAAGTTGGAGTAGGCGGAATGTGTTGTGTAGCGGTGAAATGCTTAGATATAACACAGAACACCGATCGCGAAGGCAGCTTACTAAACTTTGACTGACGCTCATGCACGAAAGCGTGGGGATCAAACAGGATTAGATACCCCAGTAGTCC	k__Bacteria; p__Bacteroidetes; c__Bacteroidia; o__Bacteroidales; f__; g__; s__	177	0	0	0	0	0	0	1	0	1	55	72	0	0	0	0	0	3	0	0	0
OTU_205	GTGTCAGCAGCCGCGGTAATACGGAGGATGCAAGCGTTATCCGGATTCATTGGGTTTAAAGGGTGCGTAGGCGGAATAATAAGTCAGTGGTGAAAGCCTGCGGCTTAACCGTAGAATTGCCATTGATACTGTTATTCTTGAGTATAGTTGAGGTGGGCGGAATGTGTAATGTAGCGGTGAAATGCTTAGATATTACACAGAACACCAATTGCGAAGGCAGCTCACTAAGCTGTTACTGACGCTGAGGCACGAAAGCGTGGGGAGCAAACAGGATTAGATACCCTGGTAGTCC	k__Bacteria; p__Bacteroidetes; c__Bacteroidia; o__Bacteroidales; f__; g__; s__	0	0	0	2	12	0	2	3	2	0	0	0	0	0	184	35	0	5	0	0	0
OTU_206	GTGTCAGCAGCCGCGGTAATACGGAGGATGCAAGCGTTATCCGGATTTATTGGGTTTAAAGGGTGCGTAGGCGGAATATTAAGTCAGTGGTGAAATCCTGCAGCTTAACTGTAGAACTGTCATTGATACTGATATTCTTGAATGCAGTTGAGGTAGGCGGAATGTGTAATGTAGCGGTGAAATGCTTAGATATTACACAGAACACCGATTGCGAAGGCAGCTTACTAAACTGTGATTGACGCTGAGGCACGAAAGCGTGGGTAGCAAACAGGATTAGATACCCCGGTAGTCC	k__Bacteria; p__Bacteroidetes; c__Bacteroidia; o__Bacteroidales; f__; g__; s__	1	0	5	0	40	0	30	4	1	0	0	0	0	0	5	1	0	0	0	0	0
OTU_207	GTGTCAGCAGCCGCGGTAATACGGAGGATGCGAGCGTTATCCGGATTTATTAGGTTTAAAGGGTGTGTAGGCGGAATGCTAAGTCAGTGGTGAAATCTCCCGGCTTAACCGGGAAACTGCCATTGATACTGGTGTTCTTGAGTTCAGTTGAAGTAGGCGGAATGTGTAATGTAGCGGTGAAATGCTTAGATATTACACAGAACACCGATTGCGAAGGCAGCTTACTAAGCTGACACTGACGCTGATGCACGAAAGCGTGGGGAGCGAACAGGATTAGATACCCTAGTAGTCC	k__Bacteria; p__Bacteroidetes; c__Bacteroidia; o__Bacteroidales; f__; g__; s__	1	0	21	43	29	18	29	51	108	24	0	0	0	0	0	0	0	0	0	0	0
OTU_208	GTGTCAGCAGCCGCGGTAATACGGAGGATGCAAGCGTTATCCGGATTCATTGGGTTTAAAGGGTGCGCAGGCGGAGTGATAAGTCAGTGGTGAAATCTCCCGGCTCAACCGGGAAACTGCCATTGATACTGTCATTCTTGAGTACAGTTGAAGTGGGCGGAATGTGTCATGTAGCGGTGAAATGCTTAGATATGACACAGAACACCGATAGCGAAGGCAGCTCACTAAGCTGTAACTGACGCTCATGCACGAAAGCGTGGGGATCAAACAGGATTAGATACCCTAGTAGTCC	k__Bacteria; p__Bacteroidetes; c__Bacteroidia; o__Bacteroidales; f__; g__; s__	1	0	1	68	61	10	18	19	19	13	0	0	0	0	0	0	0	0	0	0	0
OTU_209	GTGTCAGCCGCCGCGGTAATACGGAGGATGCAAGCGTTATCCGGATTTATTGGGTTTAAAGGGTGCGCAGGCGGAATAGTAAGTCAGTGGTGAAATCCTGCAGCTTAACTGTAGAATTGCCATTGATACTGCTATTCTTGAGTGTGGTCAAGGTAGGCGGAATGTGTAATGTAGCGGTGAAATGCTTAGATATTACACAGAACACCGATTGCGAAGGCAGCTTACTGGGCCATTACTGACGCTCATGCACGAAAGCGTGGGGATCGAACAGGATTAGAAACCCCAGTAGTCC	k__Bacteria; p__Bacteroidetes; c__Bacteroidia; o__Bacteroidales; f__; g__; s__	0	0	0	0	0	0	0	0	0	0	0	1	0	0	28	111	1	8	0	0	0
OTU_210	GTGTCAGCAGCCGCGGTAATACGGAGGGTGCAAGCGTTATCCGGATTTATTGGGTTTAAAGGGTGCGCAGGCGGATTGTTAAGTCAGGGGTGAAATCCTACAGCTCAACTGTAGAACTGCCTTTGATACTGGCGATCTAGAGTATAGTTGAAGTGGGCGGAATGTGTCATGTAGCGGTGAAATGCTTAGATATGACACAGAACACCGATAGCGAAGGCAGCTCACTAAGTTATTACTGACGCTCATGCACGAAAGCGTGGGGAGCAAACAGGATTAGATACCCTGGTAGTCC	k__Bacteria; p__Bacteroidetes; c__Bacteroidia; o__Bacteroidales; f__; g__; s__	0	0	4	3	2	12	0	4	3	15	0	0	0	2	39	2	0	0	0	8	0
OTU_211	GTGTCAGCAGCCGCGGTAATACGGAGGATGCAAGCGTTATCCGGATTCATTGGGTCTAAAGGGTGCGTAGGCGGAATAATAAGTCAGTGGTGAAATCCTACAGCTTAACTGTAGAACTGCCATTGATACTGTTGTTCTTGAGTGCAGTTGAAGTGGATGGAATGTGTCATGTAGCGGTGAAATGCTTAGATATGACACAGAACACCGATAGCGAAGGCAGTTCACTAAACTGTAACTGACGCTGAGGCACGAAAGCGTGGGGATCAAACAGGATTAGATACCCTTGTAGTCC	k__Bacteria; p__Bacteroidetes; c__Bacteroidia; o__Bacteroidales; f__; g__; s__	1	0	28	0	30	4	0	2	0	13	0	0	0	0	0	0	0	0	0	0	0
OTU_212	GTGTCAGCAGCCGCGGTAATACGGAGGATGCAAGCGTTATCCGGATTCATTGGGTTTAAAGGGTGCGCAGGCGGAATGATAAGTCAGTGGTGAAATCCTGCAGCTTAACTGCAGAACTGCCATTGATACTGTTGTTCTTGAGTATAGTTGAAGTGGGCGGAATGTGTCATGTAGCGGTGAAATGCTTAGATATGACACAGAACACCGATCGCGAAGGCAGCTCGCTAAGCTATAACTGACGCTCATGCACGAAAGCGTGGGGATCAAACAGGATTAGATACCCTAGTAGTCC	k__Bacteria; p__Bacteroidetes; c__Bacteroidia; o__Bacteroidales; f__; g__; s__	1	0	0	0	0	0	0	0	0	49	0	0	0	0	0	0	0	0	0	0	0
OTU_213	GGACTACTGGGGTTTCTAATCCTGTTTGATCCCCACGCTTTCGTGCATGAGCGTCAGTCAAAGTTTAGTAAGCTGCCTTCGCGATCGGTGTTCTGTGTTATATCTAAGCATTTCACCGCTACACAACACATTCCGCCTACTCCAACTTGACTCTAGATATACAGTATCGAAGGCACGGCTGATGTTGAGCATCAGAATTTCACCTCCGACTTATATATCCGCCTGCGCACCCTTTAAACCCAATGAATCCGGATAACGCTCGCATCCTCCGTATTACCGCGGCTGCTGACAC	k__Bacteria; p__Bacteroidetes; c__Bacteroidia; o__Bacteroidales; f__; g__; s__	0	97	0	0	0	0	0	0	0	0	0	0	0	0	0	0	0	0	0	0	0
OTU_214	GTGTCAGCCGCCGCGGTAATACGGAGGATGCAAGCGTTATCCGGATTCATTGGGTTTAAAGGGTGCGCAGGTTGGGATGTAAGTCAGTGGTGAAATACTGCCGCTTAACGGTAGAGCTGCCATTGATACTGCGTTTCTTGAGTATGGTTGAGGTAGGTGGAATGTGTTGTGTAGCGGTGAAATGCATAGATATGACACAGAACGCCGATTGCGAAGGCAGCTTACTAAGCCATTACTGACGCTGAGGCACGAAAGCGTGGGGATCGAACAGGATTAGAAACCCCTGTAGTCC	k__Bacteria; p__Bacteroidetes; c__Bacteroidia; o__Bacteroidales; f__; g__; s__	0	0	4	16	11	10	2	8	19	27	0	0	0	0	0	0	0	0	0	0	0
OTU_215	GTGTCAGCAGCCGCGGTAATACGGAGGATGCAAGCGTTATCCGGATTCATTGGGTTTAAAGGGTGCGTAGGCGGATTAGTAAGTCATTGGTGAAAACCTGCAGCTCAACTGTAGAAGTGCCTTTGATACTGCTAGTCTTGAGTGCAGCTGAAGAGGGCGGAATGTGTAGTGTAGCGGTGAAATGCATAGATATTACACAGAACACCGATTGCGAAGGCAGCTCTCTAAACTGTTACTGACGCTGAGGCACGAAAGCGTGGGGATCGAACAGGATTAGAAACCCTAGTAGTCC	k__Bacteria; p__Bacteroidetes; c__Bacteroidia; o__Bacteroidales; f__; g__; s__	0	0	5	0	26	0	4	16	0	8	0	0	0	0	0	0	0	0	0	0	0
OTU_216	GGACTACAAGGGTTTCTAATCCTGTTTGATCCCCATGCTTTCGTGCCTCAGCGTCAGTAACGGTTTAGTAAGCTGCCTACGCAATCGGTGTTCTGTGTAATATCTAAGCATTTCACCGCTACACTACACATTCCGCCTACTTCAACCGAACTCAAGACTAACAGTATCAATGGCAGTTCTACAGTTAAGCTGCAGAATTTCACCACTGACTTATTAACCCGCCTACGCACCCTTTAAACCCAATGAATCCGGATAACGCTCGCATCCTCCGTATTACCGCGGCTGCTGACAC	k__Bacteria; p__Bacteroidetes; c__Bacteroidia; o__Bacteroidales; f__; g__; s__	0	89	0	0	0	0	0	0	0	0	0	0	0	0	0	0	0	0	0	0	0
OTU_217	GTGTCAGCAGCCGCGGTAATACGGAGGGTGCAAGCGTTATCCGGATTCATTGGGTTTAAAGGGTGCGCAGGCGGAATGATAAGTCAGTGGTGAAATCTCCCGGCTCAACTGGGAAACTGCCATTGATACTGTCACTCTTGAGTACAGTTGAAGTGGGTGGAATGTATCATGTAGCGGTGAAATGCATAGATATGATACAGAACTCCGATAGCGAAGGCAGCTCGCTAAATTGTAACTGACGCTCATGCACGAAAGCGTGGGGATCAAACAGGATTAGAAACCCTAGTAGTCC	k__Bacteria; p__Bacteroidetes; c__Bacteroidia; o__Bacteroidales; f__; g__; s__	0	0	2	122	220	4	16	17	298	0	0	0	0	0	0	0	0	0	0	0	0
OTU_218	GTGCCAGCCGCCGCGGTAATACGGAGGATCCAAGCGTTATCCGGATTTATTGGGTTTAAAGGGTGCGTAGGCGGAATTGTAAGTCAGTGGTGAAATCTCTCGGCTTAACCGGGAAACTGCCATTGATACTGCAAATCTTGAGTATATTTGAAGTGGGCGGAATGTGTCATGTAGCGGTGAAATGCTTAGATATGACACAGAACACCGATTGCGAAGGCAGCTCACTAAACTATAACTGACGCTGAGGCACGAAAGCGTGGGGAGCAAACAGGATTAGAAACCCCAGTAGTCC	k__Bacteria; p__Bacteroidetes; c__Bacteroidia; o__Bacteroidales; f__; g__; s__	0	0	2	0	0	0	0	0	6	97	0	0	0	0	0	0	0	0	0	0	0
OTU_219	GTGTCAGCAGCCGCGGTAATACGGAGGGTGCAAGCGTTATCCGGATTCATTGGGTTTAAAGGGTGCGCAGGCGGAATGATAAGTCAGTGGTGAAATCCTACGGCTCAACTGTAGAACTGCCATTGATACTGTCGTTCTTGAGTACAGTTGAAGTGGGCGGAATGTATCATGTAGCGGTGAAATGCATAGATATGATACAGAACACCGATAGCGAAGGCAGCTCACTAAACTGAAACTGACGCTCATGCACGAAAGCGTGGGGATCAAACAGGATTAGAAACCCTAGTAGTCC	k__Bacteria; p__Bacteroidetes; c__Bacteroidia; o__Bacteroidales; f__; g__; s__	0	0	0	21	23	2	40	19	22	0	0	0	0	0	0	0	0	0	1	0	0
OTU_220	GTGTCAGCAGCCGCGGTAATACGGAGGATGCAAGCGTTATCCGGATTCATTGGGTTTAAAGGGTGCGTAGGCGGGATCTTAAGTCAGTGGTGAAATCCTGCAGCTTAACTGCAGAACTGCCATTGATACTGAGATCCTTGAATGCGGTTGAGGTAGGCGGAATGTGTAATGTAGCGGTGAAATGCGTAGATATTACACAGAACACCAATTGCGAAGGCAGCTTACTAAGCCGTGATTGACGCTGAGGCACGAAAGCGTGGGGATCAAACAGGATTAGATACCCTGGTAGTCC	k__Bacteria; p__Bacteroidetes; c__Bacteroidia; o__Bacteroidales; f__; g__; s__	6	0	187	4	684	17	45	859	145	553	1	0	31	32	689	740	1	248	0	0	0
OTU_221	GTGTCAGCAGCCGCGGTAATACGGAGGATGCAGGCGTTATCCGGATTTATTAGGTTTAAAGGGTGCGTAGGCGGAATTATAAGTCAGTGGTGAAATCCTACTGCTTAACTGTAGAACTGCCATTGATACTGTTATTCTTGAGTGCAGGCGAGGTAAGCGGAATGTGTCGTGTAGCGGTGAAATGCTTAGATATGACACAGAACACCAATTGCGAAGGCAGCTTACTAGACTGATACTGACGCTGAGGCACGAAAGCGTGGGGAGCGAACAGGATTAGATACCCTAGTAGTCC	k__Bacteria; p__Bacteroidetes; c__Bacteroidia; o__Bacteroidales; f__; g__; s__	0	0	6	12	445	1	10	130	53	78	0	0	0	0	0	0	0	0	0	0	0
OTU_222	GGACTACAGGGGTATCTAATCCTGTTTGATCCCCACGCTTTCGTGCATGAGCGTCAGTTATAGCTTAGCTAGCTGCCTTCGCGATCGGTGTTCTGTGTCATATCTAAGCATTTCACCGCTACATGACACATTCCGCCAACTTCAACTATACTCTAGACTATCAGTATCAAAGGCAGTTCCACGGTTGAGCCGTGGGATTTCACCCCTGACTTAATAATCCGCCTGCGCACCCTTTAAACCCAATGAATCCGGATAACGCTTGCATCCTCCGTATTACCGCGGCGGCTGACAC	k__Bacteria; p__Bacteroidetes; c__Bacteroidia; o__Bacteroidales; f__BA008; g__; s__	0	57	0	0	0	0	0	0	0	0	0	0	0	0	0	0	0	0	0	0	0
OTU_223	GTGTCAGCAGCCGCGGTAATACGGAGGATGCAAGCGTTATCCGGATTCATTGGGTTTAAAGGGTGCGCAGGCGGGTTATTAAGTCAGAGGTGAAATCCCACGGCTCAACCGTGGAACTGCCTTTGATACTGATAGTCTAGAGTATAGTTGAAGTTGGCGGAATGTGTCATGTAGCGGTGAAATGCTTAGATATGACACAGAACACCGATCGCGAAGGCAGCTAGCTAAGCTATAACTGACGCTCATGCACGAAAGCGTGGGGATCAAACAGGATTAGATACCCCTGTAGTCC	k__Bacteria; p__Bacteroidetes; c__Bacteroidia; o__Bacteroidales; f__BA008; g__; s__	15	1	8	0	0	2	0	1	1	42	0	0	0	0	21	0	0	6	2	0	0
OTU_224	GTGTCAGCAGCCGCGGTAATACGGAGGATCCAAGCGTTATCCGGATTTATTGGGTTTAAAGGGTGCGTAGGCGGGGAATTAAGTCAGTGGTGAAAGTTTGCAGCTTAACTGTAAAATTGCCATTGAAACTGATTTTCTTGAGTGCAAATGAGGTAGGCGGAATGTGTTGTGTAGCGGTGAAATGCATAGATATAACACAGAACCCCGATTGCGAAGGCAGCTTACTGGGATGCAACTGACGCTGATGCACGAAAGCGTGGGGATCAAACAGGATTAGATACCCTAGTAGTCC	k__Bacteria; p__Bacteroidetes; c__Bacteroidia; o__Bacteroidales; f__Porphyromonadaceae; g__Paludibacter; s__	110	0	1	1	0	0	0	0	0	0	0	0	0	0	0	0	0	0	0	0	0
OTU_225	GTGTCAGCAGCCGCGGTAATACGGAGGATGCAAGCGTTATCCGGATTCATTGGGTTTAAAGGGTGCGCAGGTTGGGATGTAAGTCAGTGGTGAAATACTGCCGCTTAACGGTAGAGCTGCCATTGATACTGCGTTTCTTGAGTATGGTTGAGGTAGGTGGAATGTGTTGTGTAGCGGTGAAATGCATAGATATGACACAGAACGCCGATTGCGAAGGCAGCTTACTAAGCCATTACTGACGCTGAGGCACGAAAGCGTGGGGATCGAACAGGATTAGATACCCCAGTAGTCC	k__Bacteria; p__Bacteroidetes; c__Bacteroidia; o__Bacteroidales; f__SB-1; g__; s__	0	0	29	110	118	177	47	65	349	245	0	0	0	0	7	19	0	9	0	0	0
OTU_226	GTGTCAGCAGCCGCGGTAATACGGAGGATGCAAGCGTTATCCGGATTCATTGGGTTTAAAGGGTGCGCAGGTTGGAATGTAAGTCAGTGGTGAAATACTGCCGCTTAACGGTAGAGCTGCCATTGATACTGCGTTTCTTGAGTATGGTTGAGGTAGGTGGAATGTGTTGTGTAGCGGTGAAATGCATAGATATGACACAGAACGCCGATTGCGAAGGCAACTTACTAAGCCATTACTGACGCTGAGGCACGAAAGCGTGGGTAGCGAACAGGATTAGATACCCTAGTAGTCC	k__Bacteria; p__Bacteroidetes; c__Bacteroidia; o__Bacteroidales; f__SB-1; g__; s__	0	0	0	4	3	7	4	1	14	8	0	0	0	0	5	124	0	21	0	0	0
OTU_227	GTGTCAGCAGCCGCGGTAATACGGAGGGTGCAAGCGTTATCCGGATTCATTGGGTTTAAAGGGTGCGCAGGCGGGATCTTAAGTCAGTGGTGAAATCCCGGAGCTCAACTCCGGAACTGCCATTGATACTGAGATTCTTGAATGTGGTTGGCGTGGGCGGAATGTGCCATGTAGCGGTGAAATGCTTAGATATGGCACAGAACACCGATCGCGAAGGCAGCTCACGAAGCCATTATTGACGCTCAGGCACGAAAGCATGGGGAGCAAACAGGATTAGATACCCCAGTAGTCC	k__Bacteria; p__Bacteroidetes; c__Bacteroidia; o__Bacteroidales; f__VC21_Bac22; g__; s__	0	0	1	2	0	13	2	0	10	4	0	2	13	62	11	4	7	16	20	27	0
OTU_228	GTGTCAGCAGCCGCGGTAATACGTAGGGCGCAAGCGTTGTCCGGATTTATTGGGTTTAAAGGGTGCGCAGGCGGTCTGTTAAGTTAGTGGTGAAAGAGCCTTGCTCAACAAGGCAGACGCCATTGATACTGGCAGGCTTGAGTATGGCCGAGGAGATTAGAATGTGTGGTGTAGCGGTGAAATGCTTAGATATCACGCAGAATACCGATTGCGAAGGCAGATTTCTGGGCCAAAACTGACGCTGAGGCACGAAAGCGTGGGGAGCGAACAGGATTAGATACCCTAGTAGTCC	k__Bacteria; p__Bacteroidetes; c__BME43; o__; f__; g__; s__	5	0	0	7	14	8	13	120	1	5	0	2	0	1	0	0	1	0	0	20	0
OTU_229	GTGTCAGCAGCCGCGGTAATACGTAGGTGGCAAGCGTTGTCCGGATTTATTGGGTTTAAAGGGTGCGTAGGCGGCTTTGTAAGTCAGTGGTGAAATACGGCAGCTCAACTGTCGAGGTGCCATTGATACTGCAGAGCTAGAGTACTGATGAGGTAGGCGGAATGGACGGTGTAGCGGTGAAATGCTTAGATATCGTCCAGAACACCGATAGCGAAGGCAGCTTACTAAAGAGTAACTGACGCTGAGGCACGAAAGTGTGGGGATCAAACAGGATTAGATACCCTAGTAGTCC	k__Bacteria; p__Bacteroidetes; c__Cytophagia; o__Cytophagales; f__Cytophagaceae; g__; s__	0	0	0	0	0	6	0	0	0	0	0	0	7	8	0	1	4	3	21	29	0
OTU_230	GTGTCAGCAGCCGCGGTAATACGTAGGTGGCAAGCGTTGTCCGGATTTATTGGGTTTAAAGGGTGCGTAGGTGGTCATGTAAGTCAGTGGTGAAATACGGCAGCTCAACTGTCGAGGTGCCATTGATACTGTGTGACTTGAGTACAGACGAGGTAGGCGGAATTGACGGTGTAGCGGTGAAATGCTTAGATATCGTCAAGAACACCGATAGCGAAGGCAGCTTACTAGACTGTAACTGACACTGAGGCACGAAAGTGTGGGGATCAAACAGGATTAGATACCCTTGTAGTCC	k__Bacteria; p__Bacteroidetes; c__Cytophagia; o__Cytophagales; f__Cytophagaceae; g__; s__	0	0	0	0	0	0	0	0	0	0	0	2	49	5	0	1	33	54	107	45	0
OTU_231	GTGTCAGCAGCCGCGGTAATACGTAGGGTGCAAGCGTTGTCCGGATTTATTGGGTTTAAAGGGTGCGTAGGCGGCCCGTTAAGTCAGTGGTGAAAACCAGCAGCTCAACTGTTGATGTGCCAATGATACTGACGGGCTAGAGTACAGACGAGGTAGGCGGAATTGACAGTGTAGCGGTGAAATGCATAGATATTGTCAAGAACACCGATAGCGAAGGCAGCTTGCTAGCCTGTAACTGACGCTGAGGCACGAAAGTGTGGGGATCAAACAGGATTAGAAACCCCAGTAGTCC	k__Bacteria; p__Bacteroidetes; c__Cytophagia; o__Cytophagales; f__Cytophagaceae; g__; s__	0	0	0	0	0	0	0	0	0	0	0	0	4	8	0	0	2	0	161	147	0
OTU_232	GTGTCAGCAGCCGCGGTAATACGTAGGTGGCAAGCGTTGTCCGGATTTATTGGGTTTAAAGGGTGCGTAGGTGGTCATGTAAGTCAGTGGTGAAATACGGCAGCTTAACTGTCGAGGTGCCATTGATACTGCGTGACTTGAGTACAGACGAGGTAGGCGGAATTGACGGTGTAGCGGTGAAATGCTTAGATATCGTCAAGAACACCGATAGCGAAGGCAGCTTACTAGACTGTAACTGACACTGAGGCACGAAAGTGTGGGGATCAAACAGGATTAGATACCCTAGTAGTCC	k__Bacteria; p__Bacteroidetes; c__Cytophagia; o__Cytophagales; f__Cytophagaceae; g__; s__	0	0	0	0	0	14	1	0	0	2	0	0	50	54	2	0	3	10	0	1	0
OTU_233	GTGTCAGCAGCCGCGGTAATACGTAGGTGGCAAGCGTTGTCCGGATTTATTGGGTTTAAAGGGTGCGTAGGCGGTCTGTTAAGTCAGTGGTGAAATACGGCAGCTCAACTGTCGAGGTGCCATTGATACTGGCGGACTTGAGTACTGATGAGGTAGGCGGAATGGACGGTGTAGCGGTGAAATGCTTAGATATCGTCCAGAACACCGATAGCGAAGGCAGCTTACTAAGGAGTAACTGACGCTGAGGCACGAAAGTGTGGGGATCAAACAGGATTAGATACCCTAGTAGTCC	k__Bacteria; p__Bacteroidetes; c__Cytophagia; o__Cytophagales; f__Cytophagaceae; g__; s__	0	0	12	0	0	875	13	121	37	117	0	0	7	0	0	0	4	0	0	2	0
OTU_234	GTGTCAGCAGCCGCGGTAATACGTAGGGTGCAAGCGTTGTCCGGATTTATTGGGTTTAAAGGGTGCGTAGGCGGCCCGTTAAGTCAGTGGTGAAAACCAGCAGCTCAACTGTTGATGTGCCAATGATACTGACGGGCTAGAGTACAGACGAGGTAGGCGGAATTGACAGTGTAGCGGTGAAATGCATAGATATTGTCAAGAACACCGATAGCGAAGGCAGCTTGCTAGCCTGTAACTGACGCTGAGGCACGAAAGTGTGGGGATCAAACAGGATTAGATACCCTAGTAGTCC	k__Bacteria; p__Bacteroidetes; c__Cytophagia; o__Cytophagales; f__Cytophagaceae; g__; s__	0	0	0	0	0	0	0	0	0	0	0	0	7	25	0	0	3	0	415	390	0
OTU_235	GTGTCAGCAGCCGCGGTAATACGTAGGTGGCAAGCGTTGTCCGGATTTATTGGGTTTAAAGGGTGCGTAGGCGGTCCTGTAAGTCTGTAGTGAAATATCCCGGCTTAACCGGGAGGGTGCTATGGATACTGCAGGACTTGAGTAAAGTTGAGGCAGGCGGAATTGACGGTGTAGCGGTGAAATGCATAGATATCGTCAAGAACACCTATAGCGAAGGCAGCTTGCTAAGCTTTAACTGACGCTGATGCACGAAAGTGTGGGGATCAAACAGGATTAGATACCCCTGTAGTCC	k__Bacteria; p__Bacteroidetes; c__Cytophagia; o__Cytophagales; f__Cytophagaceae; g__; s__	0	0	1	46	3	32	2	0	11	20	0	0	0	0	0	0	0	0	2	29	0
OTU_236	GTGTCAGCAGCCGCGGTAATACGTAGGTGGCAAGCGTTGTCCGGATTTATTGGGTTTAAAGGGTGCGTAGGCGGCTTCGTAAGTCAGCAGTGAAATACGCCAGCTTAACTGGAGAGGTGCTGTTGATACTGCGGAGCTTGAGTACTGATGAGGTAGGCGGAATGGACGGTGTAGCGGTGAAATGCATAGATATCGTCCAGAACACCGATAGCGAAGGCAGCTTACTAAGGAGTAACTGACGCTGAGGCACGAAAGTGTGGGGATCAAACAGGATTAGATACCCTGGTAGTCC	k__Bacteria; p__Bacteroidetes; c__Cytophagia; o__Cytophagales; f__Cytophagaceae; g__; s__	2	0	0	0	0	5	6	62	1	3	0	0	0	0	0	0	0	0	0	0	0
OTU_237	GTGTCAGCAGCCGCGGTAATACGTAGGGTGCGAGCGTTGTCCGGATTTATTGGGTTTAAAGGGTGCGTAGGCGGTTTGATAAGTCAGTGGTGAAATACGGCAGCTTAACTGTCGAGGTGCCATTGATACTGTTGGACTTGAGTACAGGAGAGGTAGGCGGAATTGACAGTGTAGCGGTGAAATGCATAGATATTGTCAAGAACACCGATAGCGAAGGCAGCTTGCTAGCCTGTAACTGACGCTGAGGCACGAAAGTGTGGGGATCAAACAGGATTAGATACCCTAGTAGTCC	k__Bacteria; p__Bacteroidetes; c__Cytophagia; o__Cytophagales; f__Cytophagaceae; g__; s__	0	0	0	0	0	5	0	0	0	22	2	0	5	0	0	0	0	0	19	0	0
OTU_238	GTGTCAGCAGCCGCGGTAATACGTAGGTGGCGAGCGTTGTCCGGATTCATTGGGTTTAAAGGGTGCGTAGGCGGCCTAATAAGTCAGTAGTGAAATATCGCAGCTTAACTGTGAGGGTGCTATTGATACTGTTAGGCTAGAGTGCAGACGAGGCAGGCGGAATTGACGGTGTAGCGGTGAAATGCTTAGATATCGTCAAGAACACCGATAGTGTAGACAGCTTGCCAGGGTGCAACTGACGCTGAGGCACGAAAGTGTGGGGATCAAACAGGATTAGATACCCTAGTAGTCC	k__Bacteria; p__Bacteroidetes; c__Cytophagia; o__Cytophagales; f__Cytophagaceae; g__; s__	45	0	248	641	145	1734	141	226	903	1854	0	1	733	710	35	12	433	949	920	547	0
OTU_239	GTGTCAGCCGCCGCGGTAATACGTAGGTGGCAAGCGTTGTCCGGATTTATTGGGTTTAAAGGGTGCGTAGGTGGTCATGTAAGTCAGTGGTGAAATACGGCAGCTCAACTGTCGAGGTGCCATTGATACTGTGTGACTTGAGTACAGACGAGGTAGGCGGAATTGACGGTGTAGCGGTGAAATGCTTAGATATCGTCAAGAACACCGATAGCGAAGGCAGCTTACTAGACTGTAACTGACACTGAGGCACGAAAGTGTGGGGATCAAACAGGATTAGATACCCGAGTAGTCC	k__Bacteria; p__Bacteroidetes; c__Cytophagia; o__Cytophagales; f__Cytophagaceae; g__; s__	1	0	1	1	0	11	1	0	0	1	0	0	142	93	8	4	64	106	170	52	0
OTU_240	GTGCCGGCAGCCGCGGTAATACGTAGGTGGCGAGCGTTGTCCGGATTTATTGGGTTTAAAGGGTGCGTAGGCGGCTTATTAAGTCAGTGGTGAAATATCGCAGCTTAACTGTGAGGGTGCCAATGATACTGATGAGCTTGAGTGAAGTCGAGGTAGGCGGAATTGACGGTGTAGCGGTGAAATGCTTAGATATCGTCAAGAACACCAATAGTGAAGACAGCTTACTAGGCTTGAACTGACGCTGAGGCACGAAAGTGTGGGGATCAAACAGGATTAGATACCCTAGTAGTCC	k__Bacteria; p__Bacteroidetes; c__Cytophagia; o__Cytophagales; f__Cytophagaceae; g__; s__	8	0	0	0	0	2	10	3	0	1	3	1	4	28	7	3	10	6	9	10	0
OTU_241	GTGTCAGCAGCCGCGGTAATACGTAGGTGGCGAGCGTTATCCGGATTTATTGGGTTTAAAGGGAGCGTAGGCGGCTGATTAAGTCAGCGGTGAAAGGTAGCAGCTTAACTGTTTTACATGCCGTTGATACTGGTTAGCTTGAGTTGACAGAAGGCAGATAGAATTCCTGGTGTAGCGGTGAAATGCTTAGATACCAGGAGGAATACCGATTGCGAAGGCAGTCTGCTGCAGTCACACTGACGCTGAGGCTCGAAGGTGCGGGGATCAAACAGGATTAGATACCCGAGTAGTCC	k__Bacteria; p__Bacteroidetes; c__Cytophagia; o__Cytophagales; f__Cytophagaceae; g__Emticicia; s__	0	0	0	0	0	0	0	0	0	0	33	53	0	0	0	3	0	0	0	3	0
OTU_242	GTGTCAGCAGCCGCGGTAATACGTAGGGTGCAAGCGTTGTCCGGATTTATTGGGTTTAAAGGGTGCGTAGGTGGCTACTTAAGTCATGGGTGAAAGCCCGCAGCTCAACTGTGGAATTGCCTGTGATACTGAGTAGCTTGAGTGCGGTTGAGGCAGCTGGAATTGGTGGTGTAGCGGTGAAATGCATAGATACCACCAGGAACACCGATTGCGAAGGCAGGTTGCTAAGCCGTAACTGACACTGAGGCACGAAAGCGTGGGGAGCAAACAGGATTAGATACCCCGGTAGTCC	k__Bacteria; p__Bacteroidetes; c__Cytophagia; o__Cytophagales; f__Cytophagaceae; g__Microscilla; s__	0	0	0	0	0	0	0	0	0	0	40	34	0	14	41	23	1	6	1	66	0
OTU_243	GTGTCAGCAGCCGCGGTAATACGGAGGGTGCAAGCGTTGTCCGGATTTATTGGGTTTAAAGGGTGCGTAGGCGGCTTTTTAAGTCAGTGGTGAAAAACTGCAGCTCAACTGTAGTCGTGCCATTGATACTGGGGAGCTTGAGTACAGACGAGGTAGGCGGAATTTATGGTGTAGCGGTGAAATGCATAGATACCATAAAGAACCCCGATTGCGAAGGCAGCTTACTAGGCTGTAACTGACGCTGAGGCACGAAAGCGTGGGGATCAAACAGGATTAGATACCCTAGTAGTCC	k__Bacteria; p__Bacteroidetes; c__Cytophagia; o__Cytophagales; f__Cytophagaceae; g__Sporocytophaga; s__	0	0	0	0	0	0	0	0	0	0	0	0	281	16	1	0	13	24	34	3	0
OTU_244	GTGTCAGCAGCCGCGGTAATACGGAGGGTGCGAGCGTTGTCCGGATTTATTGGGTTTAAAGGGTGCGTAGGCGGCTTATTAAGTCAGTGGTGAAAGCCGACAGCTTAACTGTTGAAATGCCATTGATACTGATGAGCTTGAGTGCATACGAGGCAGGCGGAATTGATAGTGTAGCGGTGAAATGCATAGATACTATCAGGAACACCGATTGCGAAGGCAGCTTGCTAGACTGCAACTGACGCTGAGGCACGAAAGTGTGGGGATCAAACAGGATTAGATACCCGAGTAGTCC	k__Bacteria; p__Bacteroidetes; c__Cytophagia; o__Cytophagales; f__Cytophagaceae; g__Sporocytophaga; s__	12	0	0	0	5	0	3	2	2	0	32	34	2	45	3	11	19	0	5	80	0
OTU_245	GTGTCAGCAGCCGCGGTAATACGGAGGGTGCAAGCGTTGTCCGGATTTATTGGGTTTAAAGGGTACGTAGGCGGGCCTTTAAGTCAGTGGTGAAAGCCCATAGCTCAACTATGGAAATGCCATTGATACTGGAGGTCTTGAGTTCAGTTGAGGTAAGCGGAATTTATGGTGTAGCGGTGAAATGCATAGATACCATAAAGAACACCGATTGCGAAGGCAGCTTACTGGGCTTGAACTGACGCTGAGGTACGAAAGCGTGGGGAGCGAACAGGATTAGATACCCTAGTAGTCC	k__Bacteria; p__Bacteroidetes; c__Cytophagia; o__Cytophagales; f__Flammeovirgaceae; g__; s__	0	0	1	7	9	107	17	114	45	73	1	0	27	44	0	4	30	7	21	23	0
OTU_246	GTGTCAGCAGCCGCGGTAATACGGAGGGTGCGAGCGTTGTCCGGATTTACTGGGTTTAAAGGGTGCGTAGGCGGGTTGTTAAGTCAGTGGTGAAAGCCTGCAGCTTAACTGCAGAAGTGCCATTGATACTGGCGATCTTGAGTACAGTAGAGGTAGGCGGAATTTATGGTGTAGCGGTGAAATGCATAGATACCATAAAGAACACCGATAGCGAAGGCAGCTTACTATGCTGTTACTGACGCTGAGGCACGAAAGCGTGGGGATCAAACAGGATTAGATACCCTAGTAGTCC	k__Bacteria; p__Bacteroidetes; c__Cytophagia; o__Cytophagales; f__Flammeovirgaceae; g__; s__	0	0	14	196	117	105	62	108	83	59	0	0	76	149	60	217	0	83	0	0	0
OTU_247	GTGTCAGCAGCCGCGGTAATACGGAGGATGCGAGCGTTATCCGGATTTATTGGGTTTAAAGGGTCTGTAGGTGGATTAATAAGTCAGTGGTGAAATCCTGTCGCTTAACGACAGAATTGCCATTGAAACTGTTAGTCTTGAGTATTATTGAAGTAGCTGGAATAGGTAGTGTAGCGGTGAAATGCATAGATATTACCTGGAACACCGATTGCGAAGGCAGGTTACTAAGTATTTACTGACACTGAGAGACGAAAGCGTGGGTAGCGAACAGGATTAGATACCCTTGTAGTCC	k__Bacteria; p__Bacteroidetes; c__Flavobacteriia; o__Flavobacteriales; f__[Weeksellaceae]	10	0	4	0	5	1	0	8	1	0	0	5	0	1	27	16	0	0	0	0	0
OTU_248	GTGTCAGCAGCCGCGGTAATACGGAGGGTGCAAGCGTTATCCGGATTTATTGGGTTTAAAGGGTCCGTAGGCGGACTTATAAGTCAGTGGTGAAAGCCTGTCGCTTAACGATAGAACTGCCATTGATACTGTAAGTCTTGAGTATAATTGAGGTAGCTGGAATAAGTAGTGTAGCGGTGAAATGCATAGATATTACTTAGAACACCAATTGCGAAGGCAGGTTACCAAGTTATAACTGACGCTGAGGGACGAAAGCGTGGGGAGCGAACAGGATTAGATACCCTAGTAGTCC	k__Bacteria; p__Bacteroidetes; c__Flavobacteriia; o__Flavobacteriales; f__[Weeksellaceae]; g__Cloacibacterium; s__	19	0	18	3	31	2	6	11	17	204	0	0	0	0	0	0	0	0	0	0	0
OTU_249	GTGTCAGCAGCCGCGGTAATACGAAGGGTGCAAGCGTTATCCGGATTCATTGGGTTTAAAGGGTGCGTAGGCGGGGCCGTAAGTCAGTGGTGAAATCCTGCAGCTTAACTGTAGAATTGCCATTGATACTGCGGTTCTTGAGTACGCTTGATGTGGGCGGAATGTGCCGTGTAGCGGTGAAATGCTTAGATATGGCACAGAACACCGATCGCGAAGGCAGCTCACAAAGGCGAAACTGACGCTGAGGCACGAAAGCGTGGGGATCGAACAGGATTAGATACCCTGGTAGTCC	k__Bacteria; p__Bacteroidetes; c__Flavobacteriia; o__Flavobacteriales; f__Cryomorphaceae; g__; s__	0	0	2	6	0	13	1	0	14	22	0	0	3	2	0	0	1	2	7	2	0
OTU_250	GTGTCAGCAGCCGCGGTAATACGAAGGGTCCAAGCGTTATCCGGATTCATTGGGTTTAAAGGGTGCGCAGGCGGGGCTTTAAGTCAGTGGTGAAATCCCTTCGCTCAACGAAGGAACTGCCATTGATACTGAAGCTCTTGAATATGGTTGACGTTGGCGGAATGTGTCATGTAGCGGTGAAATGCTTAGATATGACACAGAACACCAATCGCGAAGGCAGCTAACGAAGCCATTATTGACGCTCAGGCACGAAAGCGTGGGGATCAAACAGGATTAGATACCCCGGTAGTCC	k__Bacteria; p__Bacteroidetes; c__Flavobacteriia; o__Flavobacteriales; f__Cryomorphaceae; g__; s__	25	0	0	0	0	3	0	0	1	10	6	9	0	0	0	0	0	0	0	1	0
OTU_251	GTGCCAGCCGCCGCGGTAATACGAAGGGTGCAAGCGTTATCCGGATTCATTGGGTTTAAAGGGTGCGTAGGCGGGGCCGTAAGTCAGTGGTGAAATCCTGCAGCTTAACTGTAGAATTGCCATTGATACTGCGGTTCTTGAGTACGCTTGATGTGGGCGGAATGTGCCGTGTAGCGGTGAAATGCTTAGATATGGCACAGAACACCGATCGCGAAGGCAGCTCACAAAGGCGAAACTGACGCTGAGGCACGAAAGCGTGGGGATCGAACAGGATTAGATACCCCTGTAGTCC	k__Bacteria; p__Bacteroidetes; c__Flavobacteriia; o__Flavobacteriales; f__Cryomorphaceae; g__; s__	0	0	10	52	7	177	5	0	36	119	0	0	8	24	0	0	7	4	42	25	0
OTU_252	GTGTCAGCAGCCGCGGTAATACGGAGGGTGCAAGCGTTATCCGGATTTATTGGGTCTAAAGGGTCCGTAGGCGGATCGTTAAGTCAGCGGTGAAAGCCCACAGCTCAACTGTGGAATTGCCGTTGATACTGGCGATCTTGAGTGCAAGTGAAGTTGGCGGAATGTGCGGTGTAGCGGTGAAATGCTTAGATATCGCACAGAACACCTATTGCGAAGGCAGCTGGCTAATTTGCAACTGACGCTGAGGGACGAAAGCGTGGGGATCAAACAGGATTAGATACCCCTGTAGTCC	k__Bacteria; p__Bacteroidetes; c__Flavobacteriia; o__Flavobacteriales; f__Cryomorphaceae; g__; s__	0	0	0	0	0	15	2	0	0	5	360	383	7	1	1	1	5	0	20	16	0
OTU_253	GTGTCAGCAGCCGCGGTAATACGGAGGATCCAAGCGTTATCCGGAATCATTGGGTTTAAAGGGTCCGTAGGCGGTCTTATAAGTCAGTGGTGAAAGTTTTTAGCTTAACTAAAAAATTGCCATTGATACTGTTAGACTTGAATTACTTGGAAGTAACTAGAATATGTAGTGTAGCGGTGAAATGCTTAGATATTACATGGAATACCAATTGCGAAGGCAGGTTACTATGAGTTAATTGACGCTGATGGACGAAAGCGTGGGTAGCGAACAGGATTAGATACCCCAGTAGTCC	k__Bacteria; p__Bacteroidetes; c__Flavobacteriia; o__Flavobacteriales; f__Flavobacteriaceae; g__; s__	0	0	1	5	2	0	2	6	0	0	12	0	13	4	17	7	11	4	8	11	0
OTU_254	GTGTCAGCAGCCGCGGTAATACGTAGGGTGCAAGCGTTGTCCGGATTTACTGGGTTTAAAGGGTGCGTAGGCGGGCTGTTAAGTCTGGGATGAAATGGCAGGGCTCAACCTTGTCGCTGTCTTGGATACTGACGGTCTGGAGTATGAGCGAGGTAGCTGGAATGAGTGGTGTAGCGGTGAAATGCGTAGAGATCACTCAGAACACCGATTGCGAAGGCAGGTTACTGGCTCATAACTGACGCTGAGGCACGAAAGCGTGGGGATCAAACAGGATTAGATACCCTAGTAGTCC	k__Bacteria; p__Bacteroidetes; c__SM1A07; o__; f__; g__; s__	1	0	2	7	4	65	2	37	5	28	0	0	29	126	0	41	7	17	6	116	0
OTU_255	GTGTCAGCAGCCGCGGTAATACGAAGGATGCAAGCGTTATCCGGATTCACTGGGTTTAAAGGGTGTGCAGGTGGGGTAATAAGTCAGTGGTGAAAGCCCCCGACTCAATCGGGGAACTGCCATAGATACTGTTACTCTTGAGTGTGGTTGAGGCGGATGGAATATGACATGTAGCGGTGAAATGCTTAGATATGTCATAGAACACCGATCGCGAAGGCAGTCCGCCAAACCATTACTGACACTGAAACACGAAAGTGCGGGGATCAAACAGGATTAGATACCCCTGTAGTCC	k__Bacteria; p__Bacteroidetes; c__Sphingobacteriia; o__Sphingobacteriales; f__; g__; s__	0	0	0	0	0	0	0	0	0	0	0	0	0	8	0	0	3	0	35	5	3
OTU_256	GTGTCAGCAGCCGCGGTAATACGGAGGATCCAAGCGTTATCCGGATTTATTGGGTTTAAAGGGTGCGTAGGCGGATGAATAAGTCAGTGGTGAAAGCCTGCAGCTTAACTGTAGAACTGCCATTGATACTGTTTATCTTGAATGCGGTTGAGGTGGGCGGAATATGACATGTAGCGGTGAAATGCTTAGATATGTCATAGAACACCGATTGCGAAGGCAGCTCACTAAGCCGTAATTGACGCTGAGGCACGAAAGCGTGGGTAGCAAACAGGATTAGATACCCTAGTAGTCC	k__Bacteria; p__Bacteroidetes; c__Sphingobacteriia; o__Sphingobacteriales; f__; g__; s__	12	0	18	57	128	75	11	328	34	166	2	0	18	17	174	125	12	30	0	37	0
OTU_257	GTGTCAGCAGCCGCGGTAATACGAAGGATGCAAGCGTTATCCGGATTCACTGGGTTTAAAGGGTGTGTAGGTGGGATAGTAAGTCAGTGGTGAAATCCTCCGGCTCAACCGGAGAACTGCCATAGATACTGCTGTTCTTGAGTGTAGTTGAGGTGGGCGGAATATGACATGTAGCGGTGAAATGCGTAGATATGTCATAGAACACCGATCGCGAAGGCAGCTCGCCAAACTACTACTGACACTGAAACACGAAAGTGCGGGGATCAAACAGGATTAGAAACCCTAGTAGTCC	k__Bacteria; p__Bacteroidetes; c__Sphingobacteriia; o__Sphingobacteriales; f__; g__; s__	1	0	0	0	0	1	0	0	0	0	0	4	19	28	0	0	7	6	2	6	2
OTU_258	GTGTCAGCAGCCGCGGTAATACGGAGGATGCGAGCGTTATCCGGATTTATTGGGTTTAAAGGGTGCGTAGGCGGATGAGTAAGTCAGTGGTGAAAGCCTGCAGCTTAACTGTAGAATTGCCATTGATACTGCTTGTCTTGAGGATAGTTGAGGTGGGCGGAATATGACATGTAGCGGTGAAATGCTTAGATATGTCATAGAACACCGATTGCGAAGGCAGCTCACTAAGCTATATCTGACGCTGAGGCACGAAAGCGTGGGTAGCAAACAGGATTAGATACCCTAGTAGTCC	k__Bacteria; p__Bacteroidetes; c__Sphingobacteriia; o__Sphingobacteriales; f__; g__; s__	0	0	0	7	6	17	0	11	22	54	0	0	0	0	0	0	0	0	0	0	0
OTU_259	GTGTCAGCAGCCGCGGTAAGACGAAGGATTCAAGCGTTGTCCGGATTTACTGGGTTTAAAGGGTGCGTAGGCGGAATTCTAAGTCAGTGGTGAAAGCCCGCAGCTTAACTGCGGAACTGCCATTGAAACTGGTTTTCTTGAATACAGTGGAGGTAGATGGAATATAACATGTAGCGGTGAAATGCTTAGATATGTTATAGAACACCAATTGCGAAGGCAATCTGCTACGCTGTCATTGACGCTGAGGCACGAAAGCGTGGGGAGCAAACAGGATTAGATACCCCAGTAGTCC	k__Bacteria; p__Bacteroidetes; c__Sphingobacteriia; o__Sphingobacteriales; f__; g__; s__	0	0	0	0	1	20	0	0	1	9	1	0	31	36	0	10	0	10	23	26	0
OTU_260	GTGTCAGCAGCCGCGGTAAGACGAAGGATGCAAGCGTTATCCGGATTCATTGGGTTTAAAGGGTGCGCAGGCGGCTTTGTAAGTCAGTGGTGAAATCTCTGAGCTTAACTCAGAAACTGCCATTGATACTGCAGAGCTTGAGTACAGATGATGTTGGCGGAATATGACATGTAGCGGTGAAATGCTTAGATATGTCATAGAACACCGATTGCGAAGGCAGCTGACAAAACTGTAACTGACGCTCATGCACGAAAGTGTGGGGATCAAACAGGATTAGATACCCCAGTAGTCC	k__Bacteria; p__Bacteroidetes; c__Sphingobacteriia; o__Sphingobacteriales; f__; g__; s__	1	0	0	0	0	0	0	0	4	0	0	0	0	1	0	0	3	2	72	18	0
OTU_261	GTGTCAGCAGCCGCGGTAAGACGAAGGATGCAAGCGTTATCCGGATTCATTGGGTTTAAAGGGAGCGTAGGTGGTCTTATAAGTCAGTGGTGAAATCTTCTCGCTTAACGGGAAAACTGCCATTGATACTGTAGGACTTGAGTACGGTTGCTGTGGGCGGAATATGACATGTAGTGGTGAAATACTTAGAGATGTCATAGAACACCGATTGCGAAGGCAGCTCACAAAGCCGTAACTGACACTGAGGCTCGAAAGTGCGGGGATCAAACAGGATTAGATACCCTAGTAGTCC	k__Bacteria; p__Bacteroidetes; c__Sphingobacteriia; o__Sphingobacteriales; f__; g__; s__	0	0	0	0	0	0	0	0	0	0	15	14	2	0	0	0	8	2	41	1	0
OTU_262	GGACTACTGGGGTATCTAATCCTGTTTGCTCCCCACGCTTTCGTGCCTCAGCGTCAGTTATGGCTTAGTAACCTGCCTTCGCAATTGGTGTTCTGTTGCATATCTAAGCATTTCACCGCTACATGCAACATTCCAGTTACCTCAACCACACTCGAGACGATCAGTTTCAATGGCAATTCTACAGTTAAGCTGCAGGCTTTCACCACTGACTTAATCGTCCGCCTACGCACCCTTTAAACCCAGTAAATCCGGACAACGCTTGGATCCTTCGTCTTACCGCGGCTGCTGACAC	k__Bacteria; p__Bacteroidetes; c__Sphingobacteriia; o__Sphingobacteriales; f__; g__; s__	0	87	0	0	0	0	0	0	0	0	0	0	0	0	0	0	0	0	0	0	0
OTU_263	GTGTCAGCAGCCGCGGTAAGACGAAGGATGCAAGCGTTATCCGGATTCATTGGGTTTAAAGGGAGCGTAGGCGGATTTGTTAGTCAGTGGTGAAATCTCCAGGCTTAACTTGGAAACTGCCATTGATACTGCAGGTCTAGAGTACAGTTGCCGTTGGCGGAATATGACATGTAGTGGTGAAATACTTAGATATGTCATAGAACACCGATTGCGAAGGCAGCTAACGAAACTGTAACTGACGCTGAGGCTCGAAAGTGCGGGGATCAAACAGGATTAGATACCCGAGTAGTCC	k__Bacteria; p__Bacteroidetes; c__Sphingobacteriia; o__Sphingobacteriales; f__; g__; s__	0	0	0	0	0	0	0	0	0	0	5	3	9	8	0	0	9	0	34	1	0
OTU_264	GTGTCAGCAGCCGCGGTAATACGAAGGATGCAAGCGTTATCCGGATTCATTGGGTTTAAAGGGTGCGTAGGCGGACTTGTAAGTCAGTGGTGAAATCTTCCCGCTTAACGGGAAAACTGCCATTGATACTGCAGGTCTAGAGTACAGATGATGTTGGCGGAATATGACATGTAGCGGTGAAATGCATAGATATGTCATAGAACACCGATTGCGAAGGCAGCTGACAAAACTGTAACTGACGCTGATGCACGAAAGTGCGGGGATCAAACAGGATTAGATACCCTTGTAGTCC	k__Bacteria; p__Bacteroidetes; c__Sphingobacteriia; o__Sphingobacteriales; f__; g__; s__	2	0	8	0	0	32	10	82	8	28	0	0	3	15	8	19	1	3	0	31	0
OTU_265	GTGTCAGCAGCCGCGGTAAGACGAAGGATCCAAGCGTTGTCCGGATTTACTGGGTTTAAAGGGTGCGTAGGCGGACGATTAAGTCAGTGGTGAAAGCCTGCAGCTTAACTGTAGAATTGCCATTGAAACTGATCGTCTCGAGTGTGGTTGAGGTAACTTGAATGTTGCATGTAGCGGTGAAATGCTTAGATATGCAACAGAACACCAATTGCGAAGGCAGGTTACTAAGCCATAACTGACGCTGAGGCACGAAAGCGTGGGGAGCAAACAGGATTAGATACCCCAGTAGTCC	k__Bacteria; p__Bacteroidetes; c__Sphingobacteriia; o__Sphingobacteriales; f__; g__; s__	23	0	41	35	4	178	47	204	24	112	0	7	3	2	0	0	1	0	0	4	0
OTU_266	GTGTCAGCCGCCGCGGTAATACGGAGGCTGCAAGCGTTATCCGGATTTATTGGGTTTAAAGGGTGCGTAGGCGGATAAGTAAGTCAGTGGTGAAAGCCTGCAGCTTAACTGTAGAACTGCCATTGATACTGCTTGTCTTGAATATGGTTGAGGTGGGCGGAATATGACATGTAGCGGTGAAATGCTTAGATATGTCATAGAACACCGATTGCGAAGGCAGCTCACTAAGCCATTATTGACGCTGAGGCACGAAAGCGTGGGGAGCAAACAGGATTAGATACCCCTGTAGTCC	k__Bacteria; p__Bacteroidetes; c__Sphingobacteriia; o__Sphingobacteriales; f__; g__; s__	1	0	1	1	0	260	1	29	2	8	0	0	0	0	0	0	0	0	0	0	0
OTU_267	GTGTCAGCAGCCGCGGTAAGACGAAGGACCCGAGCGTTATCCGGATTCATTGGGTTTAAAGGGTGCGTAGGTGGAATTGCAAGTCAGTGGTGAAATCTCCGGGCTCAACTCGGAAACTGCCATTGATACTGCTTTTCTTGAGTGCACATGATGTGGGCGGAATATGACATGTAGTGGTGAAATACTTAGATATGTCATAGAACACCAATTGCGAAGGCAGCTCACAAAATTGCAACTGACACTGAGGCACGAAAGCGTGGGGATCAAACAGGATTAGATACCCCTGTAGTCC	k__Bacteria; p__Bacteroidetes; c__Sphingobacteriia; o__Sphingobacteriales; f__; g__; s__	8	0	0	6	0	11	0	0	12	0	0	2	87	67	7	0	47	62	131	21	3
OTU_268	GTGTCAGCAGCCGCGGTAATACGGAGGATGCAAGCGTTATCCGGATTCATTGGGTTTAAAGGGTGCGTAGGCGGAACGGTAAGTCAAGGGTGAAAGCCAGCAGCTCAACTGTTGAACTGCCTTTGATACTGTCGTTCTTGAATATGGTTGGAGTGGGCGGAATGTGACATGTAGCGGTGAAATGCTTAGATATGTCACAGAACACCGATCGCGAAGGCAGCTCACTAAGCCATTATTGACGCTGATGCACGAAAGCATGGGGAGCAAACAGGATTAGATACCCCTGTAGTCC	k__Bacteria; p__Bacteroidetes; c__VC2_1_Bac22; o__; f__; g__; s__	1	0	125	1	98	181	143	241	24	156	0	0	0	0	3	0	0	0	0	0	0
OTU_269	GTGTCAGCAGCCGCGGTAATACGGGGGAGGCAAGCGTTAATCGGATTCATTGGGCGTAAAGGGCGTGTAGGCGGCTCTTTAAGTCAGGTGTTAAAGACCACGGCTCACCCGTGGAAGTGCGCCTGATACTGAGGGGCTTGAGTGCAGAAGAGGCAAGCGGAATTCCCGGTGTAGCGGTGAAATGCGTAGATATCGGGAGGAACACCTGTGGCGAAGGCGGCTTGCTGGTCTGCAACTGACGCTGAGGCGCGAAAGCCAGGGGAGCGAACGGGATTAGATACCCCTGTAGTCC	k__Bacteria; p__BRC1; c__NPL-UPA2; o__; f__; g__; s__	0	0	0	1	0	0	0	0	0	0	0	0	2	2	57	83	2	24	5	0	0
OTU_270	GTGTCAGCAGCCGCGGTAATACGGAAGGGGCGAGCGTTGTTCGGATTCATTGGGCGTAAAGCGCGTGTAGGCGGTCTGGTCAGTCGAGGGTGAAATCGCTACGGCTCAACCGAGCAATTGCCCTCGAAACTGCCAGACTTGAGTGCGGAAGAGGTGAGTGGAATTCCCAGTGTAGCGGTGAAATGCGTAGATATTGGGAGGAACACCAGTGGCGAAGGCGGCTCACTGGTCCGCAACTGACGCTGAGACGCGAAAGCGTGGGGAGCGAACGGGATTAGATACCCCTGTAGTCC	k__Bacteria; p__BRC1; c__NPL-UPA2; o__; f__; g__; s__	0	0	0	11	4	11	3	1	0	0	0	0	0	0	5	23	0	2	0	0	0
OTU_271	GTGTCAGCAGCCGCGGTAATACGGAGGGGGCAAGCGTTGTTCGGATTTATTGGGCGTAAAGCGCATGTAGGCGGTGCGGTAAGTCGGATGTTAAAGACCCACGGCTCACCCGGGGGAATGCGTCCGATACTGCCGTGCTTGAGTACGGAAGAGGAGAGTGGAATTCCAGGTGTAGCGGTGAAATGCGTAGATATCTGGAGGAACACCGGTGGCGAAGGCGGCTCTCTGGTCCGTAACTGACGCTGAGATGCGAAAGCGTGGGGAGCGAACGGGATTAGAAACCCCTGTAGTCC	k__Bacteria; p__BRC1; c__NPL-UPA2; o__; f__; g__; s__	0	0	0	0	0	0	0	0	0	0	0	0	0	0	0	54	0	0	0	0	0
OTU_272	GTGTCAGCAGCCGCGGTAATACGGAAGGGGCGAGCGTTGTTCGGAATCATTGGGCGTAAAGCGCGTGTAGGCGGCCGAGCAAGTCGAGGGTGAAAGATCTACGGCTCAACCGAGAAATTGCCTTCGATACTGCCTGGCTTGAGTTCGGTAGAGGTGAGTGGAATTCCTGGTGTAGCGGTGAAATGCGTAGATATCAGGAGGAACACCGGTGGCGAAGGCGGCTCACTGGACCGATACTGACGCTGAGACGCGAAAGCGTGGGGAGCGAACGGGATTAGATACCCTGGTAGTCC	k__Bacteria; p__BRC1; c__NPL-UPA2; o__; f__; g__; s__	0	0	1	0	10	1	0	3	2	14	0	1	6	7	100	39	0	35	0	1	0
OTU_273	GTGTCAGCCGCCGCGGTAATACGGGCGGGGCGAGCGTTGTTCGGATTCATTGGGTGTAAAGGGTGCGCAGGCGGTCGTTCAAGTCGGGGGTGAAATTTCTACGGCTCAACCGAGGAATTGCCTTCGATACTGTTCGACTTGAGTGCGGAAGGGGAGCGTGGAATTCCTGGTGTAGCGGTGAAATGCGTAGATATCAGGAGGAACACCTGTGGCGAAGGCGACGCTCTGGTCCGTAACTGACGCTCATGCACGAAAGCCAGGGGAGCGAACGGGATTAGATACCCCGGTAGTCC	k__Bacteria; p__BRC1; c__NPL-UPA2; o__; f__; g__; s__	0	0	1	0	0	2	0	0	0	1	0	0	0	0	45	97	0	15	0	0	0
OTU_274	GTGTCAGCAGCCGCGGTAATACGGAGGGGGCGAGCGTTGTTCGGATTTACTGGGCGTAAAGGGTGTGTAGGCGGCTGGGCAAGTCTGGTGTGAAATCTTCACCGCTTAACGGGAAGCGTGCACTGGAAACTGCCCAGCTCGAGTATGGTAGAGGCTAGCGGAATTCCTGGTGTAGCGGTGGAATGTGTAGATATCAGGAAGAACACCGGTGGCGAAGGCGGCTAGCTGGGCCATCACTGACGCTGAGACACGAAAGCGTGGGGAGCAAACGGGATTAGATACCCCAGTAGTCC	k__Bacteria; p__BRC1; c__PRR-11; o__; f__; g__; s__	0	0	0	0	0	0	0	0	0	0	0	0	0	0	3	51	0	24	0	0	0
OTU_275	GTGTCAGCAGCCGCGGTAATACGGGGGGTGCAAGCGTTATTCGGATTTATTGGGCGTAAAGGGCGCGTAGGCGGCTGGGTAAGTCTGATGTGAAAACGCTACCGCTCAACGGAGCGATTGCATTGGAAACTACCCAACTTGAGTACAGCAGAGGTGAGCGGAATTCCTGGTGTAGCGGTGGAATGCGTAGATATCAGGAGGAATACCCGTGGCGAAGGCGGCTCACTGGGCTGTTACTGACGCTGAGGCGCGAAAGCGTGGGGAGCAAACGGGATTAGATACCCCTGTAGTCC	k__Bacteria; p__BRC1; c__PRR-11; o__; f__; g__; s__	1	0	3	6	0	8	3	42	10	7	0	0	4	1	14	39	2	2	0	5	0
OTU_276	GTGTCAGCAGCCGCGGTAATACGGAGGGGGCAAGCGTTATTCGGATTTATTGGGCGTAAAGGGCGCGTAGGCGGCTCGGCAAGTCTGATGTGAAATCTCCACAGCTCACCTGGGAGAGGCCATTGGAAACTGCCGAGCTTGAGGTCCGGAGAGGCCGGCGGAATTCCCGGTGTAGCGGTGGAATGCGTAGATATCGGGAAGAACACCAGTGGCGAAAGCGGCCGGCTGGACGGCACCTGACGCTGAGGCGCGAAAGTGCGGGGAGCAAACGGGATTAGATACCCCAGTAGTCC	k__Bacteria; p__BRC1; c__PRR-11; o__; f__; g__; s__	0	0	0	11	0	2	4	0	9	1	0	0	13	1	47	7	0	0	0	0	0
OTU_277	GTGTCAGCAGCCGCGGTAATACGAAGGGGGCGAGCGTTATTCGGATTTATTGGGCGTAAAGGGCGTGTAGGCGGCTGGGCAAGTCCGGTGTGAAAACGCTACCGCTTAACGGAGCGAGTGCGCTGGAAACTGCCCAACTTGAGTTCGGGAGAGGTGAGCAGAATACCTGGTGTAGCGGTGGAATGCTTAGAGATCAGGTAGAATACCAGAGGCGAAGGCGGCTCACTGGCCCGATACTGACGCTGAGGCGCGAAAGCGTGGGGATCAAACGGGATTAGAAACCCCTGTAGTCC	k__Bacteria; p__BRC1; c__PRR-11; o__; f__; g__; s__	0	0	1	0	0	0	0	0	0	0	1	0	0	2	457	6	0	2	0	1	0
OTU_278	GTGTCAGCAGCCGCGGTAATACGTAGGGGGCAAGCGTTGTTCGGATTCACTGGGCGTAAAGCGCGCGTAGGCGGTTTGGTAAGTTCGATGTGAAACCTGCACTGCTTAACAGGCAGAAGCCATCGAAAACTACCAGGCTAGAGGGCAGGAGAGGCAAGTGGAATTCCAGGTGTAGCGGTGGAATGCGCAGATATCTGGAAGAACACCAGTGGCGAAGGCGGCTTTCTGGACTGTTCCTGACGCTGAGGTGCGAAAGCCAGGGGAGCAAACGGGATTAGAAACCCCAGTAGTCC	k__Bacteria; p__BRC1; c__PRR-11; o__; f__; g__; s__	0	0	0	0	0	5	0	0	0	0	0	0	0	0	8	1	0	54	0	0	0
OTU_279	GTGTCAGCAGCTGCGGTAATACGTAGGCGGCAAGCGTTATCCGGAATTACTGGGTGTAAAGGGTCCGTAGGCGACTTATTAAGTTAGGAGTTAAATCCCAAGGCCTAACCTTGGGGCTGCTCTTAAGACTGGTAGGATAGAGTGTAGGAGACGGAAGTGGAATTCCTGGTGGAGAGGTAAAATCCGTAGATATCAGGAGGAACACCTGTGGCGTAGGCGGCTTCCGAGCCTATAACTGACGCTCATGGACGAAAGCTAGGGGAGCAAACAGGATTAGATACCCTAGTAGTCC	k__Bacteria; p__Caldiserica; c__OP5; o__; f__; g__; s__	0	0	0	0	0	0	0	0	0	0	0	0	0	0	40	26	0	0	0	0	0
OTU_280	GTGTCAGCAGCCGCGGTAATACGGGGGGAGCAAGCGTTGTCCGGAATCACTGGGCGTAAAGGGCGTGTAGGCGGGCTGTTAAGTCAGATGTGAAATCCCACGGCTCAACTGTGGAGGGTCATCTGAAACTGGCGGTCTTGAGTGCAAGAGAGGGTGGTGGAATTCCCGGTGTAGCGGTGAAATGCGTAGATATCGGGAGGAACACCAGAGGCGAAGGCGGCCACCTGGCTTGATACTGACGCTGAGGCGCGAAAGCGTGGGCAGCAAACAGGATTAGATACCCCTGTAGTCC	k__Bacteria; p__Caldithrix; c__Caldithrixae; o__Caldithrixales; f__BA059; g__; s__	0	0	0	81	0	15	9	5	0	0	0	0	0	0	0	0	0	0	0	0	0
OTU_281	GTGTCAGCAGCCGCGGTAATACGGGGGGAGCGAGCGTTGTCCGGAATCACTGGGCGTAAAGGGCGTGTAGGCTGGTTGGTAAGTCAGATGTGAAAGGCTGCGGCTTAACCGTAGATGTGCATTTGATACTGCTGATCTTGAGTGCGAGAGAGGGTAGTGGAATTCCCAGTGTAGCGGTGAAATGCGTAGATATTGGGAAGAACACCGGTAGCGAAGGCGGCTACCTGGCTCGTAACTGACGCTAATGCGCGAAAGCGTGGGGATCAAACAGGATTAGATACCCTGGTAGTCC	k__Bacteria; p__Caldithrix; c__Caldithrixae; o__Caldithrixales; f__Caldithrixaceae; g__; s__	0	0	0	0	0	0	10	0	115	4	0	0	0	0	0	0	0	0	0	0	0
OTU_282	GTGTCAGCAGCCGCGGTAATACGGGGGGAGCGAGCGTTGTCCGGAATTACTGGGCGTAAAGGGCGTGTAGGCGGTTTGATAAGTCAGATGTTAAAGGTTCCGGCTTAACCGGAGAAGGTCATTTGAAACTGTCAGGCTGGAGTGCGAGAGAGGGTAGCGGAATTCCCAGTGTAGCGGTGAAATGCGTAGATATTGGGAAGAACACCAGTAGCGCAGGCGGCTACCTGGCTCGTAACTGACGCTGAGGCGCGAAAGCGTGGGGAGCAAACAGGATTAGATACCCTAGTAGTCC	k__Bacteria; p__Caldithrix; c__Caldithrixae; o__Caldithrixales; f__Caldithrixaceae; g__LCP-26; s__	0	0	0	64	1	4	1	0	0	0	0	0	0	0	0	0	0	0	0	0	0
OTU_283	GTGTCAGCAGCCGCGGTAATACGGGGGGAGCGAGCGTTGTCCGGAATTACTGGGCGTAAAGGGCGTGTAGGCGGTTTGATAAGTCAGATGTTAAAGGTTCCGGCTTAACCGGAGAAGGTCATTTGAAACTGTCAGGCTGGAGTGCGAGAGAGGGTAGCGGAATTCCCAGTGTAGCGGTGAAATGCGTAGATATTGGGAAGAACACCAGTAGCGCAGGCGGCTACCTGGCTCGTAACTGACGCTGAGGCGCGAAAGCGTGGGGAGCAAACAGGATTAGATACCCCTGTAGTCC	k__Bacteria; p__Caldithrix; c__Caldithrixae; o__Caldithrixales; f__Caldithrixaceae; g__LCP-26; s__	0	0	0	124	2	15	0	0	0	0	0	0	0	0	0	0	0	0	0	0	0
OTU_284	GTGTCAGCAGCCGCGGTAATACGGAGGGTGCAAGCATTGATCGGAATTACTGGGCGTAAAGGGCGCGTAGGCGGCTGAGAAAGTCAGATGTGAAATTCCGGGGCTCAACCCCGGAGCTGCATTTGAAACTTCTCAGCTAGAGGATGGTTAGGGAAAACGGAATTCCACGTGTAGCGGTGAAATGCGTAGATATGTGGAAGAACACCGGTGGTGAAGACGGTTTTCTGGGCCAAACCTGACGCTGAGGCGCGAAAGCTAGGGGAGCAAACAGGATTAGAAACCCTAGTAGTCC	k__Bacteria; p__Chlamydiae; c__Chlamydiia; o__Chlamydiales; f__; g__; s__	3	0	5	5	13	12	2	8	12	30	0	0	0	0	0	0	0	0	0	0	0
OTU_285	GTGTCAGCAGCCGCGGTAATACGGAGGGTGCAAGCATTGATCGGAATTACTGGGCGTAAAGGGCGCGTAGGCGGCTAGAAAAGTCGGATGTGAAATTCCGGGGCTCAACCCCGGAGCTGCATTTGAAACTCTCTGGCTAGAGAACAGTTAGGGTAAACGGAATTCCACGTGTAGCGGTGAAATGCGTAGATATGTGGAAGAACACCGGTGGTGAAGACGGTTTACTGGGCTGTAACTGACGCTGAGGCGCGAAAGCATGGGGAGCAAACAGGATTAGAAACCCCAGTAGTCC	k__Bacteria; p__Chlamydiae; c__Chlamydiia; o__Chlamydiales; f__; g__; s__	1	0	0	0	0	2	0	0	0	0	0	0	7	5	8	2	4	14	15	3	0
OTU_286	GTGTCAGCAGCCGCGGTAATACGGAGGGTGCAAGCATTAATCGGAATTATTGGGCGTAAAGAGCGCGTAGGCGGGGAAGGAAGTCAGATGTGAAAGCCCGGAGCTTAACTCCGGAACGGCATTTGAAACTCCTTATCTAGAGGGTAAGCGGAGGAAATGGAATTCCACAAGTAGCGGTGAAATGCGTAGATATGTGGAAGAACACCTGTGGCGAAAGCGATTTTCTAGCTTATACCTGACGCTCAGGCGCGAAAGCAAGGGGAGCAAACAGGATTAGATACCCCAGTAGTCC	k__Bacteria; p__Chlamydiae; c__Chlamydiia; o__Chlamydiales; f__Parachlamydiaceae	0	0	0	0	0	3	0	0	0	0	0	0	37	31	0	3	9	21	92	57	0
OTU_287	GTGTCAGCAGCCGCGGTAATACGTAGGGTGCAAGCATTAATCGGAATTATTGGGCGTAAAGGGCGCGTAGGCGGAAGCGTAAGTCAGATGTGAAATTCCAAAGCTCAACTTTGGAGCTGCATTTGAAACTACGTTTCTCAGAGGATTGACGGAGAAAGCGGAATTCCACGTGTAGCGGTGAAATGCGTAGATATGTGGAAGAACACCGGTGGCGAAAGCGGCTTTCTAGTTTATACCTGACGCTGAGGCGCGAGAGCAAGGGGAGCAAACAGGATTAGATACCCCAGTAGTCC	k__Bacteria; p__Chlamydiae; c__Chlamydiia; o__Chlamydiales; f__Rhabdochlamydiaceae; g__Candidatus Rhabdochlamydia; s__	0	0	0	0	0	0	0	0	0	0	0	1	13	8	0	31	0	5	0	7	0
OTU_288	GTGTCAGCAGCCGCGGTAATACGTAGGGGGCAAGCGTTGTCCGGATTTACTGGGTGTAAAGGGCGTGTAGGCGGATCGTTAAGTCAGGGGTGAAATCTTGCAGCTCAACTGTAAATGTGCCTTTGATACTGGCGGTCTGGAGTATGGGAGAGGAAGATGGAATTCCTGGTGTAGCGGTGAAATGCGTAGATATCAGGAGGAACACCGGTGGCGAAGGCGGTCTTCTGGCCCATTACTGACGCTGAGGCGCGAAAGCATGGGGATCAAACAGGATTAGATACCCTAGTAGTCC	k__Bacteria; p__Chlorobi; c__; o__; f__; g__; s__	2	0	13	8	23	33	44	272	24	49	0	0	6	25	17	19	5	11	0	31	0
OTU_289	GTGTCAGCAGCCGCGGTAATACGTAGGATGCGAGCGTTGTCCGGATTTACTGGGTGTAAAGGGAGCGCAGGCGGATTGGTAAGTCGGTGGTGAAATCCTCAGGCTCAACCTGGGAACTGCCACCGAAACTGCTGATCTTGAGTGTGGAAGAGGTCGATGGAATTCCTGGTGTAGCAGTGAAATGCGTAGATATCAGGAAGAACACCGATGGCGAAGGCAGTCGACTGGTCCACAACTGACGCTCATGCTCGAAAGCGTGGGGATCAAACAGGATTAGATACCCCAGTAGTCC	k__Bacteria; p__Chlorobi; c__BSV26; o__C20; f__; g__; s__	0	0	4	52	11	60	11	20	97	34	0	0	0	0	0	7	0	0	0	0	0
OTU_290	GTGTCAGCAGCCGCGGTAATACGTAGGATCCGAGCGTTGTCCGGAATTACTGGGTGTAAAGGGCGTGTAGGTGGATTCCTAAGTCGGTGGTGAAATCCCGCAGCTTAACTGCGGAATTGCCTTCGATACTGGGGATCTTGAGTGCGGCAGAGGGAGATGGAATTCATGGTGTAGCGGTGAAATGTGTAGATATCATGAAGAACACCGGTAGCGAAGGCGGTCTCCTGGTCCGCAACTGACACTGAGGCGCGAAAGCGTGGGGAGCAAACAGGATTAGATACCCTAGTAGTCC	k__Bacteria; p__Chlorobi; c__BSV26; o__PK329; f__; g__; s__	0	0	0	0	1	3	11	14	0	0	0	0	1	14	104	208	12	10	0	0	0
OTU_291	GTGTCAGCAGCCGCGGTAATACGTAGGACCCGAGCGTTGTCCGGATTTACTGGGTGTAAAGGGCGTGTAGGTGGGCGCTTAAGTCGATGGTGAAATCCTGCGGCTCAACCGTAGAATTGCCGTCGATACTGGGCGTCTTGAGTGCGGCAGAGGGAGATGGAATTCATGGTGTAGCGGTGAAATGTGTAGATATCATGAAGAACACCGGTAGCGAAGGCGGTCTCCTGGTCCGTGACTGACACTGAGGCGCGAAAGCGTGGGGAGCAAACAGGATTAGATACCCCAGTAGTCC	k__Bacteria; p__Chlorobi; c__BSV26; o__PK329; f__; g__; s__	3	0	200	1323	762	1079	191	588	504	1205	0	0	78	75	161	87	0	46	0	0	0
OTU_292	GTGTCAGCAGCCGCGGTAATACGTAGGACCCGAGCGTTGTCCGGAATTACTGGGTGTAAAGGGCGTGTAGGTGGGTCTCTCAGTCGGTGGTGAAATCCTGCGGCTTAACCGCAGAACTGCCGCCGATACTGGAGGTCTTGAGTACGGCAGAGGGAGATGGAATTCATGGTGTAGCGGTGAAATGTGTAGATATCATGAAGAACACCGGTTGCGAAGGCGGTCTCCTGGTCCGTTACTGACACTGAGGCGCGAAAGCGTGGGGAGCAAACAGGATTAGATACCCCTGTAGTCC	k__Bacteria; p__Chlorobi; c__BSV26; o__PK329; f__; g__; s__	0	0	2	2	9	0	15	0	23	3	0	0	0	0	0	0	0	0	0	0	0
OTU_293	GTGTCAGCAGCCGCGGTAATACGTAGGATCCGAGCGTTGTCCGGAATTACTGGGTGTAAAGGGCGTGTAGGTGGGCCTTTAAGTCGGTGGTGAAATCTTGCAGCTCAACTGCAAAACTGCTTCCGATACTGGAGGTCTTGAGTGCGGCAGAGGGAGATAGAATTCATGGTGTAGCGGTGAAATGTGTAGATATCATGAAGAATACCGGTAGCGAAGGCGGTCTCCTGGTCCGTAACTGACACTGAGGCGCGAAAGCGTGGGGAGCAAACAGGATTAGATACCCTGGTAGTCC	k__Bacteria; p__Chlorobi; c__BSV26; o__PK329; f__; g__; s__	7	0	2	8	10	13	10	12	6	7	0	0	0	0	0	0	0	0	0	0	0
OTU_294	GTGTCAGCAGCCGCGGTAATACGTAGGATCCGAGCGTTGTCCGGAATTACTGGGTGTAAAGGGCGTGTAGGTGGATTCCTAAGTCGGTGGTGAAATCCCGCAGCTTAACTGCGGAATTGCCTTCGATACTGGGGATCTTGAGTGCGGCAGAGGGAGATGGAATTCATGGTGTAGCGGTGAAATGTGTAGATATCATGAAGAACACCGGTAGCGAAGGCGGTCTCCTGGTCCGCAACTGACACTGAGGCGCGAAAGCGTGGGGAGCAAACAGGATTAGAAACCCCTGTAGTCC	k__Bacteria; p__Chlorobi; c__BSV26; o__PK329; f__; g__; s__	0	0	0	0	0	0	0	0	0	0	0	0	4	1	23	90	0	0	0	0	0
OTU_295	GTGTCAGCCGCCGCGGTAATACGTAGGACCCGAGCGTTGTCCGGATTTACTGGGTGTAAAGGGCGTGTAGGTGGGCGCTTAAGTCGATGGTGAAATCCTGCGGCTCAACCGTAGAATTGCCGTCGATACTGGGCGTCTTGAGTGCGGCAGAGGGAGATGGAATTCATGGTGTAGCGGTGAAATGTGTAGATATCATGAAGAACACCGGTAGCGAAGGCGGTCTCCTGGTCCGTGACTGACACTGAGGCGCGAAAGCGTGGGGAGCAAACAGGATTAGAAACCCCAGTAGTCC	k__Bacteria; p__Chlorobi; c__BSV26; o__PK329; f__; g__; s__	0	0	11	95	69	100	17	38	24	62	0	0	6	4	15	1	0	12	0	0	0
OTU_296	GTGTCAGCAGCCGCGGTAATACGTAGGATCCGAGCGTTGTCCGGAATTACTGGGTGTAAAGGGCGTGTAGGTGGATCTCTCAGTCGGTCGTGAAATCCTGCAGCTTAACTGCAGAATGGCCACCGATACTGGAGATCTTGAGTACGGCAGAGGGTGATGGAATTCATGGTGTAGCGGTGAAATGTGTAGATATCATGAAGAACACCGGTAGCGAAGGCGGTCACCTGGTCCGTTACTGACACTGAGGCGCGAAAGCGTGGGGAGCAAACAGGATTAGATACCCTAGTAGTCC	k__Bacteria; p__Chlorobi; c__BSV26; o__PK329; f__; g__; s__	0	0	0	68	12	23	12	10	16	5	0	0	0	0	0	2	0	0	0	0	0
OTU_297	GTGTCAGCAGCCGCGGTAATACGTAGGATCCGAGCGTTGTCCGGAATTACTGGGTGTAAAGGGCGTGTAGGTGGGCTTTTGAGTCGGTGGTGAAATCCTGCAGCTCAACTGTAGAATTGCCATCGATACTGGAAGTCTTGAGTGCGGCAGAGGGAGACGGAATTCATGGTGTAGCGGTGAAATGTGTAGATATCATGAAGAACACCGGTTGCGAAGGCGGTCTCCTGGTCCGTTACTGACACTGAGGCGCGAAAGCGTGGGGAGCAAACAGGATTAGATACCCGAGTAGTCC	k__Bacteria; p__Chlorobi; c__BSV26; o__PK329; f__; g__; s__	4	0	0	9	1	61	6	0	7	22	0	0	0	0	0	0	1	0	0	0	0
OTU_298	GTGTCAGCCGCCGCGGTAATACGTAGGATCCGAGCGTTGTCCGGAATTACTGGGTGTAAAGGGCGTGTAGGTGGGGCTTTTAGTCGGGGGTGAAATCCTGCGGCTTAACCGCAGAACTGCTTCCGATACTGGAGCTCTTGAGTACGGCAGAGGGAGATGGAATTCATGGTGTAGCGGTGAAATGTGTAGATATCATGAAGAACACCGGTTGCGAAGGCGGTCTCCTGGTCCGTTACTGACACTGAGGCGCGAAAGCGTGGGGAGCAAACAGGATTAGATACCCCTGTAGTCC	k__Bacteria; p__Chlorobi; c__BSV26; o__PK329; f__; g__; s__	0	0	3	72	62	117	25	31	23	44	0	0	0	0	0	0	0	0	0	0	0
OTU_299	GTGCCAGCAGCCGCGGTAATACGTAGGATCCGAGCGTTGTCCGGAATTACTGGGTGTAAAGGGCGTGTAGGTGGGCTTCTAAGTCGGTGGTGAAATCCTGCAGCTTAACTGCAGAACTGCCATTGATACTGGGAGTCTTGAGTGCGGCAGAGGGAGATAGAATTCATGGTGTAGCGGTGAAATGTGTAGATATCATGAAGAATACCGGTTGCGAAGGCGGTCTCCTGGTCCGTTACTGACACTGAGGCGCGAAAGCGTGGGGAGCAAACAGGATTAGATACCCCAGTAGTCC	k__Bacteria; p__Chlorobi; c__BSV26; o__PK329; f__; g__; s__	0	0	0	0	0	0	0	0	0	0	0	1	0	171	4	2	145	225	352	228	0
OTU_300	GTGTCAGCAGCCGCGGTAATACGTAGGACCCGAGCGTTGTCCGGAATCACTGGGTGTAAAGGGAGCGCAGGCGGATTTACAAGTCGATGGTGAAATCCTGCAGCTTAACTGCAGAACTGCCGTCGATACTGTTTATCTTGAGTGTGGAAGAGGGTGGCAGAATTCATGGTGTAGCGGTGAAATGCGTAGATATCATGAAGAATACCGGTAGCGAAGGCGGCCACCTGGTCCACTACTGACGCTCATGCTCGAAAGCGTGGGGATCAAACAGGATTAGAAACCCTAGTAGTCC	k__Bacteria; p__Chlorobi; c__BSV26; o__VC38; f__; g__; s__	0	0	0	0	0	0	0	0	0	0	0	2	10	8	6	24	4	14	0	4	30
OTU_301	GTGTCAGCAGCCGCGGTAATACGTAGGGGGCAAGCGTTGTCCGGATTCACTGGGTGTAAAGGGCGCGTAGGCGGGTCAGTAAGTCAGAGGTGAAAGCCTGCAGCTCAACTGCAGAACTGCCTTTGATACTGCTGGTCTAGAGTGCGGAAGAGAGAAGCGGAATTCCAGGTGTAGTAGTGAAATACGTAGATATCTGGAAGAACACCGGTGGCGAAGGCGGCTTCTTGGTCCGATACTGACGCTGAGGCGCGAAAGCGTGGGGAGCAAACAGGATTAGATACCCCTGTAGTCC	k__Bacteria; p__Chlorobi; c__Ignavibacteria; o__Ignavibacteriales	10	0	3	37	30	3	2	41	0	20	4	10	9	62	148	117	20	29	1	233	0
OTU_302	GTGTCAGCAGCCGCGGTAATACGTAGGGGGCAAGCGTTGTCCGGATTTACTGGGTGTAAAGGGCGCGTAGGCGGATTTGTAAGTCAGTGGTGAAATCCTACGGCTTAACCGTAGAACTGCCTCTGATACTGCTAATCTTGAGTTCGGAAGAGAGTAGCGGAATTCCAGGTGTAGTGGTGAAATACGTAGATATCTGGAAGAACACCAGTGGCGAAGGCGGCTACTTGGTCCGTAACTGACGCTGAGGCGCGAAAGCATGGGGAGCAAACAGGATTAGATACCCTTGTAGTCC	k__Bacteria; p__Chlorobi; c__Ignavibacteria; o__Ignavibacteriales; f__[Melioribacteraceae]; g__; s__	0	0	0	0	0	0	0	0	0	0	21	1	0	0	8	58	0	0	0	0	1
OTU_303	GTGTCAGCAGCCGCGGTAATACGTAGGGGGCAAGCGTTGTCCGGATTTACTGGGTGTAAAGGGCGCGTAGGCGGATTTGTAAGTCAGAGGTGAAATCCTGCAGCTTAACTGCAGAACTGCCTTTGATACTGCAAATCTTGAGTTCAGAAGAGAGAAGCGGAATTCCAGGTGTAGTGGTGAAATACGTAGATATCTGGAAGAACACCAGATGCGAAGGCGGCTTCTTGGTCTGTAACTGACGCTCAGGCGCGAAAGCGTGGGTAGCAAACAGGATTAGATACCCCAGTAGTCC	k__Bacteria; p__Chlorobi; c__Ignavibacteria; o__Ignavibacteriales; f__Ignavibacteriaceae; g__; s__	1	0	5	0	18	0	13	0	27	0	0	0	0	0	0	0	0	0	0	0	0
OTU_304	GTGTCAGCAGCCGCGGTAATACGTAGGGGGCAAGCGTTGTCCGGATTTACTGGGTGTAAAGGGCGCGCAGGTGGGCTTGATAGTTAGAGGTGAAATCCTGTGGCTTAACTGCAGAACTGCCTTTAATACTTCAAGTCTTGAGTGCGGAAGAGAGAGACGGAATTCCAGGTGTAGTAGTGAAATACGTAGATATCTGGAAGAACACCAGTTGCGAAGGCGGTCTCTTGGTCCGTAACTGACACTTAGGCGCGAAAGCGTGGGGAGCAAACAGGATTAGATACCCCAGTAGTCC	k__Bacteria; p__Chlorobi; c__Ignavibacteria; o__Ignavibacteriales; f__Ignavibacteriaceae; g__; s__	0	0	1	32	17	45	24	18	99	28	0	0	2	0	0	0	1	0	0	0	0
OTU_305	GTGTCAGCAGCCGCGGTAATACGTAGGGGGCAAGCGTTGTCCGGATTTACTGGGTGTAAAGGGCGCGCAGGTGGGCTTGATAGTTAGAGGTGAAATCCTGTGGCTTAACTGCAGAACTGCCTTTAATACTTCAAGTCTTGAGTGCGGAAGAGAGAGACGGAATTCCAGGTGTAGTAGTGAAATACGTAGATATCTGGAAGAACACCAGTTGCGAAGGCGGTCTCTTGGTCCGTAACTGACACTTAGGCGCGAAAGCGTGGGGAGCAAACAGGATTAGATACCCTAGTAGTCC	k__Bacteria; p__Chlorobi; c__Ignavibacteria; o__Ignavibacteriales; f__Ignavibacteriaceae; g__; s__	0	0	2	15	3	20	15	11	22	13	0	0	0	0	0	0	1	0	0	0	0
OTU_306	GTGTCAGCAGCCGCGGTAATACGTAGGGGGCTAGCGTTGTCCGGATTTACTGGGTGTAAAGGGCGCGTAGGCGGGTTAATAAGTCAGAGGTGAAATCTCCCGGCTCAACTGGGAAACTGCCCTTGATACTGTTAATCTTGAGTACGGAATAGAGAGACGGAATTCCAGGTGTAGTGGTGAAATACGTAGATATCTGGAAGAACACCAGTGGCGAAGGCGGTCTCTTGGTCCGATACTGACGCTCAGGCGCGAAAGCGTGGGGAGCAAACAGGATTAGATACCCCAGTAGTCC	k__Bacteria; p__Chlorobi; c__Ignavibacteria; o__Ignavibacteriales; f__Ignavibacteriaceae; g__; s__	0	0	0	151	3	59	30	9	7	3	0	0	0	0	0	0	0	0	0	0	0
OTU_307	GTGTCAGCAGCCGCGGTAATACGTAGGGGGCAAGCGTTGTCCGGATTCACTGGGTGTAAAGGGCGCGCAGGTGGGTTTGCAAGTCAGTGGTGAAATCTCCCGGCTCAACTGGGAAACTGCCTTTGATACTGCAGATCTTGAGTACGGAAGAGAGAGACGGAATTCCAGGTGTAGCGGTGAAATGCGTAGATATCTGGAAGAACACCAGTTGCGCAGGCGGTCTCTTGGTCCGTTACTGACACTAAGGCGCGAAAGCGTGGGTAGCAAACAGGATTAGATACCCTTGTAGTCC	k__Bacteria; p__Chlorobi; c__Ignavibacteria; o__Ignavibacteriales; f__Ignavibacteriaceae; g__; s__	0	0	1	6	150	5	234	240	171	14	0	0	0	0	0	0	0	0	0	0	1
OTU_308	GTGTCAGCAGCCGCGGTAATACGTAGGGGGCAAGCGTTGTCCGGATTTACTGGGTGTAAAGGGCGCGCAGGTGGGTTGACAAGTCAGAGGTGAAATCCTACAGCTTAACTGTAGAACTGCCTTTGAGACTGTCAATCTTGAGTACGGAAGAGAGAGATGGAATTCCAGGTGTAGTGGTGAAATACGTAGATATCTGGAAGAACACCAGTGGCGAAGGCGGTCTCTTGGTCCAATACTGACACTAAGGCGCGAAAGCGTTGGGAGCAAACAGGATTAGAAACCCTTGTAGTCC	k__Bacteria; p__Chlorobi; c__Ignavibacteria; o__Ignavibacteriales; f__Ignavibacteriaceae; g__; s__	0	0	26	143	247	533	131	300	199	210	0	0	450	167	35	61	30	4	0	4	0
OTU_309	GTGTCAGCAGCCGCGGTAATACGTAGGATGCAAGCGTTGTCCGGATTTACTGGGTGTAAAGGGTGCGCAGGCGGGCCTGTAAGTCAGAGGTGAAAGCCGACAGCTTAACTGTCGAAATGCCTTTGATACTGCGGGTCTTGAGTTCGAGAGAGGCGGATGGAATGTGTGGTGTAGCGGTGAAATGCGTAGATATCACACAGAACACCAGTGGCGAAGGCGGTCCGCTGGCTCGAAACTGACGCTCAGGCACGAAAGCGTGGGTAGCAAACAGGATTAGATACCCCAGTAGTCC	k__Bacteria; p__Chlorobi; c__OPB56; o__; f__; g__; s__	0	0	0	0	0	9	0	0	4	0	0	0	0	3	0	1	5	6	34	10	0
OTU_310	GTGCCAGTAGCCGCGGTAATACGTAGGATCCGAGCGTTGTCCGGATTTACTGGGTATAAAGGGTGCGCAGGCGGGCTTGTGCGTCAGAGGTTAAATATTTCGGCTTAACCGGAAAAATGCCTTTGATACGGCAAGTCTTGAGTACGAGAGAGGATGGTGGAATTCCTGGTGTAGCGGTGAAATGCGCAGATATCAGGAGGAACACCCGTGGCGAAGGCGGCCATCTGGCTCGTAACTGACGCTCATGCACGAAAGCGTGGGGAGCAAACAGGATTAGATACCCCAGTAGTCC	k__Bacteria; p__Chlorobi; c__OPB56; o__; f__; g__; s__	1	0	24	1	0	76	5	17	56	36	0	1	46	20	396	402	28	153	0	0	0
OTU_311	GTGTCAGCAGCCGCGGTAATACGTAGGATCCAAGCGTTGTCCGGAATTACTGGGTGTAAAGGGTGCGCAGGCGGACTTGTGCGTCAGAGGTTAAATACCCCGGCTCAACCGGGGAAATGCCTTTGAAACGGCAGGTCTTGAGTGCGAGAGAGGATGGTAGAATTCCTGGTGTAGCGGTGAAATGCGTAGATATCAGGAGGAATACCAGTGGCGAAGGCGGCCATCTGGCTCGCAACTGACGCTCAGGCACGAAAGCGTGGGGAGCAAACAGGATTAGATACCCCGGTAGTCC	k__Bacteria; p__Chlorobi; c__OPB56; o__; f__; g__; s__	6	0	89	208	383	734	126	347	651	733	0	0	0	0	0	0	0	0	0	0	0
OTU_312	GTGTCAGCAGCCGCGGTAATACGTAGGGGGCAAGCGTTGTCCGGATTTACTGGGTGTAAAGGGTGCTCAGGTGGACTTTTAAGTCAGAGGTGAAATCCCAAAGCTTAACTTTGGAGCTGCCTTTGATACTGAAAGTCTGGAGTGTGAGAGAGGGCAATGGAATATCTGGTGTAGCAGTGAAATGCGTAGATATCAGATAGAACACCAATGGCGAAGGCAGTTGCCTGGCTCATTACTGACGCTAAAGCACGAAAGTGTGGGGAGCAAACAGGATTAGATACCCTAGTAGTCC	k__Bacteria; p__Chlorobi; c__SJA-28; o__; f__; g__; s__	0	0	1	17	5	232	2	3	33	35	0	0	0	0	0	0	0	0	0	0	0
OTU_313	GTGTCAGCCGCCGCGGTAATACGTAGGGTGCAAGCGTTGTCCGGATTTACTGGGTGTAAAGGGTGCTCAGGCGGATTTGTAAGTCAGAGGTGAAATCTCACAGCTTAACTGTGAAACTGCCTTTGATACTGCAAGTCTAGAGTTATGGAGAGGGTGATGGAATATCTGGTGTAGCAGTGAAATGCGTAGATATCAGATAGAACACCAATGGCGAAGGCAGTCACCTGGCCATTAACTGACGCTAAAGCACGAAAGCGTGGGTAGCGAACAGGATTAGATACCCCAGTAGTCC	k__Bacteria; p__Chlorobi; c__SJA-28; o__; f__; g__; s__	3	0	0	0	0	5	0	0	11	2	3	3	0	0	43	16	0	15	0	0	0
OTU_314	GTGTCAGCAGCCGCGGTAATACGTAGGGGGCGAGAGTTGTCCGGATTTACTGGGTGTAAAGGGTGCTCAGGTGGATTTGTAAGTCAGAGGTGAAATCCCAAAGCTTAACTTTGGAGCTGCCTTTGATACTGCAAGTCTGGAGTTTGGAAGAGGGTAATGGAATATCTGGTGTAGCAGTGAAATGCGTAGATATCAGATAGAACACCAATGGCGAAGGCAGTTGCCTGGTCCAAAACTGACACTAAAGCACGAAAGTGTGGGGAGCAAACAGGATTAGATACCCTAGTAGTCC	k__Bacteria; p__Chlorobi; c__SJA-28; o__; f__; g__; s__	0	0	14	19	31	229	8	78	45	88	0	0	0	0	0	0	0	0	0	0	0
OTU_315	GTGTCAGCAGCCGCGGTAATACGTAGGGGGCGAGAGTTGTCCGGATTTACTGGGTGTAAAGGGTGCTCAGGTGGATTTGTAAGTCAGAGGTGAAATCCCAAAGCTTAACTTTGGAGCTGCCTTTGATACTGCAAGTCTGGAGTTTGGAAGAGGGTAATGGAATATCTGGTGTAGCAGTGAAATGCGTAGATATCAGATAGAACACCAATGGCGAAGGCAGTTGCCTGGTCCAAAACTGACACTAAAGCACGAAAGTGTGGGGAGCAAACAGGATTAGAAACCCCTGTAGTCC	k__Bacteria; p__Chlorobi; c__SJA-28; o__; f__; g__; s__	1	0	8	5	2	90	7	31	11	41	0	0	0	0	0	0	0	0	0	0	0
OTU_316	GTGTCAGCAGCCGCGGTAATACGTAGGGGGCAAGCGTTGTCCGGATTTACTGGGTGTAAAGGGTGCTCAGGTGGCTTGGTAAGTCAGAGGTGAAAGCCCAAAGCTTAACTTTGGAACTGCCTTTGATACTATCAGGCTTGTGTACGGAAGAGGTTGATGGAATTCCTGGTGTAGCAGTGAAATGCGTAGATATCAGGAAGAACACCAGTGGCGAAGGCGGTCAACTGGTCCGGTACAGACACTAAAGCACGAAAGCGTGGGTAGCAAACAGGATTAGATACCCTGGTAGTCC	k__Bacteria; p__Chlorobi; c__SJA-28; o__; f__; g__; s__	0	0	0	179	1	40	6	4	1	0	0	0	0	0	0	0	0	0	0	0	0
OTU_317	GTGTCAGCAGCCGCGGTAATACGTAGGTGGCAAGCGTTGTCCGGATTTACTGGGCGTAAAGCGCGCGCAGGTGGTTCGGCAAGTCCGGTGTGAAATCTCCCGGCTTACCTGGGAGGGTGCGCTGGAAACTGGCGAACTGGAGGCAGGCAGAGGTGGGTGGAATTCCCGGTGTAGTGGTGAAATGCGTAGAGATCGGGAGGAACACCCGTGGCGAAAGCGGCCCACTGGGCCTGACCTGACGCTGAGGCGCGAAAGCGTGGGGAGCGAACCGGATTAGATACCCTAGTAGTCC	k__Bacteria; p__Chloroflexi; c__; o__; f__; g__; s__	2	0	1	0	0	26	0	0	2	14	0	0	0	4	0	0	8	3	0	5	0
OTU_318	GTGTCAGCAGCCGCGGTAATACGTAGGTGGCAAGCGTTGTCCGGATTTACTGGGCGTAAAGCGCGCGCAGGCGGTTCGTTAAGTCCGGTGTGAAAGCTCCCGGCTCAACTGGGAGAGGCCATTGGATACTGGCGGACTCGAGGGAGGCAGAGGAAGGTGGAATTCCCGGTGTAGTGGTGAAATGCGTAGAGATCGGGAGGAACACCAGTGGCGAAGGCGGCCTTCTGGGCCTTTCCTGACGCTGAGGCGCGAAAGCGTGGGGAGCGAACCGGATTAGATACCCTAGTAGTCC	k__Bacteria; p__Chloroflexi; c__; o__; f__; g__; s__	0	0	0	0	0	0	0	0	0	0	4	8	0	5	1	0	6	5	35	11	0
OTU_319	GTGTCAGCAGCCGCGGTAAAACGTAGGAGGCGAGCGTTATCCGGATTCATTGGGCGTAAAGGGCAAGTAGGCGGTGGCCAAAGTTGGGCGTGACAATTCTCGGCTTAACCGAGAGAGGTCGTCCAAAACTAGGCGACTTGAGGGCAGGAGAGGGAAGTGGAATTCCTCGTGTAGCGGTGGAATGCTCAGATATGAGGAGGAACACCAGTGGCGAAAGCGACTTCCTGGCCTGCACCTGACGCTGAGAGGCGAAAGCTAGGGGAGCGAACGGGCTTAGATACCCCTGTAGTCC	k__Bacteria; p__Chloroflexi; c__Anaerolineae; o__; f__; g__; s__	0	0	0	0	0	0	0	0	0	0	0	0	0	0	27	91	0	1	0	0	0
OTU_320	GTGTCAGCAGCCGCGGTAAAACGTAGGGGGCGAGCGTTATCCGGAATTACTGGGCGTAAAGGGCATCTAGGCGGCAATCTAAGTCCTGCGTGAAAGCTCCCGGCTCAACTGGGAGAGCGCGTGGGAGACTGGGTAGCTAGAGACACGGAGAGGGGTGTGGAATTCCCGGTGGAGTGGTGAAATGCGTTGAGATCGGGAGGAACACCAGTGGCGAAGGCGGCACCCTGGCCGAGGTCTGACGCTGAAGTGCGACAGCGTGGGGAGCAAACGGGATTAGATACCCTAGTAGTCC	k__Bacteria; p__Chloroflexi; c__Anaerolineae; o__; f__; g__; s__	0	0	0	41	8	25	5	4	8	2	0	0	0	0	0	0	0	0	0	0	0
OTU_321	GTGTCAGCAGCCGCGGTAAAACGTAGGAGGCGAGCGTTATCCGGATTTACTGGGCGTAAAGCGCGCGTAGGCGGTTGGTCAAGTCAGATGTTAAAGCCCCTGGCTCAACTGGGGGAGGTCATTTGATACTGTCCGGCTTGAGGGTGAGAGAGGAGAGTGGAATTCCCGGTGTAGCGGTGGAATGCGTAGAGATCGGGAGGAACACCAGTGGCGAAAGCGGCTCTCTGGCTCACTCCTGACGCTGAGTGCGCGAAAGCGTGGGGAGCAAACGGGATTAGATACCCCAGTAGTCC	k__Bacteria; p__Chloroflexi; c__Anaerolineae; o__A31; f__; g__; s__	0	0	0	5	18	0	44	19	3	3	0	0	0	0	0	0	0	0	0	0	0
OTU_322	GTGTCAGCAGCCGCGGTAAAACGTAGGAGGCGAGCGTTATCCGGATTCACTGGGCGTAAAGCGCGCGTAGGCTGTCGGGTAAGTCGGACGTTAAAGCCCCTGGCTCAACTGGGGGAGGCCGTTCGATACTGCTCGGCTTGAGGATGAGAGGGGAGAGTGGAATTCCCGGTGTAGCGGTGGAATGCGTAGAGATCGGGAGGAACACCAGTGGCGAAAGCGGCTCTCTGGCTCATTCCTGACGCTGAGGGCGCGACAGCGTGGGGAGCAAACGGGATTAGATACCCCAGTAGTCC	k__Bacteria; p__Chloroflexi; c__Anaerolineae; o__A31; f__; g__; s__	0	0	3	1	11	2	2	2	120	142	39	15	10	3	55	148	6	23	2	0	6
OTU_323	GTGTCAGCAGCCGCGGTAAAACGTAGGAGGCGAGCGTTATCCGGATTCACTGGGCGTAAAGCGCGCGTAGGCGGTTGGGTAAGTCGGATGTGAAAGCCCCTGGCTCAACTGGGGGAGGCCATTCGATACTGCCCGGCTTGAGGGTGAGAGAGGAGAGTGGAATTCCCGGTGTAGCGGTGGAATGCGTAGAGATCGGGAGGAACACCAGTGGCGAAAGCGGCTCTCTGGCTCGCCCCTGACGCTGAGTGCGCGAAAGCGTGGGGAGCAAACGGGATTAGATACCCCAGTAGTCC	k__Bacteria; p__Chloroflexi; c__Anaerolineae; o__A31; f__; g__; s__	0	0	0	0	0	0	0	0	0	0	0	0	0	0	0	0	0	0	0	0	51
OTU_324	GTGTCAGCAGCCGCGGTAAGACGTAGGAGGCGAGCGTTATCCGGAATCACTGGGCGTAAAGCGCATGTAGGCGGCTGTACAAGTCGTGTGTTAAAGCCCCTGGCTCAACTGGGGGAGGTCATGCGAGACTGTGCGGCTGGAGGGCAGGAGAGGCACGTGGAACTCCCGGTGTAGCGGTGGAATGCGTAGAGATCGGGAAGAACATCAGTGGCGAAGGCGACGTGCTGGGCTGCACCTGACGCTGAGATGCGAAAGTGTGGGGAGCAAACGGGATTAGATACCCCTGTAGTCC	k__Bacteria; p__Chloroflexi; c__Anaerolineae; o__A31; f__S47; g__; s__	1	0	0	53	18	43	2	1	48	33	0	0	0	0	0	0	0	0	0	0	0
OTU_325	GTGTCAGCAGCCGCGGTAAAACGTAGGAGGCGAGCGTTATCCGGATTTACTGGGCGTAAAGCGCGTGTAGGCGGCACGGCAAGTTGGATGTGAAAGCTCCTGGCTTAACTGGGAGAGGTCGTTCAAAACTGCCGAGCTAGAGTGCGGGAGAGGGAGGTGGAATTCCGGGTGTAGTGGTGAAATGCGTAGATATCCGGAGGAACACCAGTGGCGAAAGCGGCCTCCTGGTCCGCAACTGACGCTCAGACGCGAAAGCTAGGGTAGCAAACGGGATTAGAAACCCTGGTAGTCC	k__Bacteria; p__Chloroflexi; c__Anaerolineae; o__Anaerolineales; f__Anaerolinaceae; g__; s__	0	0	0	0	1	0	12	0	0	2	0	0	0	0	48	28	0	0	0	0	0
OTU_326	GTGTCAGCAGCCGCGGTAAAACGTAGGAGGCGAGCGTTATCCGGATTTACTGGGCGTAAAGCGCGTGTAGGCGGCTCGGAAAGTTGGATGTGAAAGCTCCTGGCTTAACTGGGAGAGGTCGTTCAAAACTTCCGGGCTAGAGGTGGTGAGAGGGAAGTGGAATTCCGGGTGTAGTGGTGAAATGCGTAGATATCCGGAGGAACACCAGTGGCGAAAGCGACTTCCTGGCGCTCACCTGACGCTCAGACGCGAAAGCTAGGGTAGCAAACGGGATTAGAAACCCTAGTAGTCC	k__Bacteria; p__Chloroflexi; c__Anaerolineae; o__Anaerolineales; f__Anaerolinaceae; g__; s__	0	0	0	0	0	0	0	0	0	0	0	0	0	0	6	81	0	0	0	0	0
OTU_327	GTGTCAGCAGCCGCGGTAACACGTAGGAGGCAAGCGTTATCCGGATTTACTGGGCGTAAAGCGCGTGCAGGCGGTTCGATAAGTTGGATGTAAAAGCTCCTGGCTTAACTGGGAGAGGTCGTTCAATACTATCGGGCTTGAGAGTGGTAGAGGGAGGTGGAATTCCGAGTGTAGTGGTGAAATGCGTAGATATTCGGAGGAACACCAGTGGCGAAGGCGGCCTCCTGGACCATTTCTGACGCTCAGACGCGAAAGCTAGGGTAGCAAACGGGATTAGAGACCCCGGTAGTCC	k__Bacteria; p__Chloroflexi; c__Anaerolineae; o__Anaerolineales; f__Anaerolinaceae; g__; s__	0	0	0	0	0	0	2	0	0	0	0	0	2	0	162	569	3	8	0	0	0
OTU_328	GTGTCAGCAGCCGCGGTAACACGTAGGAGGCAAGCGTTATCCGGATTTACTGGGTGTAAAGCGCGTGCAGGCGGTTCGGAAAGTTGGATGTGAAAGCTCCCGGCTTAACTGGGAGAGGTCGTTCAATACTTCCGGACTTGAGTATGGGAGAGGGAGGTGGAATTCCGGGTGTAGTGGTGAAATGCGTAGATATCCGGAGGAACACCAGTGGCGAAAGCGGCCTCCTGGCCCATTACTGACGCTCAGACGCGAAAGCTAGGGTAGCAAACGGGATTAGAGACCCCGGTAGTCC	k__Bacteria; p__Chloroflexi; c__Anaerolineae; o__Anaerolineales; f__Anaerolinaceae; g__; s__	0	0	0	0	0	0	0	0	0	0	0	0	0	1	73	63	0	28	0	0	0
OTU_329	GTGTCAGCAGCCGCGGTAACACGTAGGAGACAAGCGTTATCCGGATTTACTGGGTGTAAAGCGCGTGCAGGCGGTAGGATAAGTTGGATGTGAAAGCTCCTGGCTTAACTGGGAGAGGTCGTTCAAGACTGTCTTACTAGAGTGCAGCAGAGGGGAGTGGAATTCCGAGTGTAGCGGTAAAATGCATAGATATTCGGAAGAACACCAGTGGCGAAGGCGGCTCTCTGGGCTGCAACTGACGCTCAGACGCGAAAGCTAGGGTAGCGAACGGGATTAGAGACCCCAGTAGTCC	k__Bacteria; p__Chloroflexi; c__Anaerolineae; o__Anaerolineales; f__Anaerolinaceae; g__; s__	0	0	0	0	0	0	0	0	0	0	0	0	1	0	8	50	2	0	2	0	0
OTU_330	GTGTCAGCAGCCGCGGTAAAACGTAGGAAGCGAGCGTTATCCGGATTTACTGGGCGTAAAGCGCGTGTAGGCGGTTGGGTAAGTTGGATGTGAAAGCTCCTGGCTTAACTGGGAGAGGTCGTTCAATACTGCCGAACTAGAGGATGGGAGAGGGAAGTGGAATTCCGGGTGTAGTGGTGAAATGCGTAGATATCCGGAGGAACACCAGTGGCGAAAGCGGCTTCCTGGCCCATAACTGACGCTCAGACGCGAAAGCTAGGGGAGCGAACGGGATTAGAGACCCCGGTAGTCC	k__Bacteria; p__Chloroflexi; c__Anaerolineae; o__Anaerolineales; f__Anaerolinaceae; g__; s__	0	0	0	1	0	2	0	0	0	4	0	0	0	0	46	27	0	3	0	0	0
OTU_331	GTGTCAGCAGCCGCGGTAACACGTAGGAGACGAGCGTTATCCGGATTTACTGGGTGTAAAGCGCGTGCAGGCGGTTTTGCAAGTTGGATGTGAAAGCTCCTGGCTTAACTGGGAGAGGTCGTTCAAGACTGCGAGACTAGAGGACAGCAGAGGGGAGTGGAATTCTGAGTGTAGCGGTAAAATGCATAGATATTCAGAAGAACACCAGTGGCGAAGGCGGCTCTCTGGGCTGTAACTGACGCTCAGACGCGAAAGCTAGGGTAGCAAACGGGATTAGAGACCCCAGTAGTCC	k__Bacteria; p__Chloroflexi; c__Anaerolineae; o__Anaerolineales; f__Anaerolinaceae; g__; s__	0	0	0	0	1	0	2	0	2	0	0	0	0	0	35	5	1	13	0	0	0
OTU_332	GTGTCAGCAGCCGCGGTAAAACGTAGGAGGCGAGCGTTATCCGGATTTACTGGGTGTAAAGCGCGTGCAGGCGGCTCGATAAGTTGGATGTGAAAGCTCCCGGCTCAACTGGGAGAGGTCGTTCAAGACTGTCGGGCTTGAGAGTGGTAGGGGAAGGTGGAATTCCGGGTGTAGTGGTGAAATGCGTAGATATCCGGAGGAACACCAGTGGCGAAGGCGGCCTTCTGGACCACATCTGACGCTCAGACGCGAAAGCTAGGGTAGCAAACGGGATTAGAGACCCCAGTAGTCC	k__Bacteria; p__Chloroflexi; c__Anaerolineae; o__Anaerolineales; f__Anaerolinaceae; g__Anaerolinea; s__	0	0	0	0	0	0	0	0	0	2	0	0	0	1	28	26	0	0	0	0	0
OTU_333	GTGTCAGCAGCCGCGGTAAAACGTAGGAGGCGAGCGTTATCCGGATTTACTGGGTGTAAAGCGCGTGCAGGCGGACGGGTAAGTTGGGTGTGAAAGCTCCTGGCTCAACTGGGAGAGGTCGCTCAAGACTGCCGGTCTAGAGGATGGTAGGGGAAGGCGGAATTCCGGGTGTAGTGGTGAAATGCGTAGATATCCGGAGGAACACCAGTGGCGAAAGCGGCCTTCTGGACCATAACTGACGCTCAGACGCGAAAGCTAGGGGAGCAAACGGGATTAGAAACCCTGGTAGTCC	k__Bacteria; p__Chloroflexi; c__Anaerolineae; o__Anaerolineales; f__Anaerolinaceae; g__Anaerolinea; s__	0	0	0	0	16	1	24	10	5	0	0	0	4	0	152	137	1	16	0	0	0
OTU_334	GTGTCAGCAGCCGCGGTAAAACGTAGGAGGCGAGCGTTATCCGGATTTACTGGGTGTAAAGCGCATGCAGGCGGTTCGCTAAGTTGGTTGTGAAAGCTCCCGGCTTAACTGGGAGAGGTCGGTCAAGACTGGCGAACTCGAGGATGGGAAGGGAAAGCGGAATTCCGGGTGTAGTGGTGAAATGCGTAGATATCCGGAGGAACACCAGTGGCGAAGGCGGCTTTCTGGCCCATGACTGACGCTCAGATGCGAAAGCTAGGGTAGCAAACGGGATTAGAGACCCGAGTAGTCC	k__Bacteria; p__Chloroflexi; c__Anaerolineae; o__Anaerolineales; f__Anaerolinaceae; g__Anaerolinea; s__	0	0	0	0	0	0	0	0	0	0	0	0	1	2	80	577	0	15	0	0	0
OTU_335	GTGTCAGCAGCCGCGGTAATACGTAGGTGGCAAGCGTTATCCGGAATTACTGGGCGTAAAGCGCACGCAGGTGGTTGGATAAGATTGACGTGAAAACTCTTGGCTTAACTGAGAGACGTCGTTGATGACTGTCCGACTTGAGGTGAGGAGAGGGGTGTAGAATTCCCGGTGTAGTGGTGGAATGCGTAGATATCGGGGGGAATACCAGTGGCGAAAGCGGCACCCTGGCCTTGGCCTGACGCTCAGGTGCGAAAGCGTGGGGAGCGAACGGGATTAGATACCCCTGTAGTCC	k__Bacteria; p__Chloroflexi; c__Anaerolineae; o__Caldilineales; f__Caldilineaceae; g__; s__	2	0	0	0	0	0	0	0	0	0	0	0	47	23	6	1	13	17	8	42	0
OTU_336	GTGTCAGCAGCCGCGGTAACACGTAGGTGGCGAGCGTTATCCGGATTTATTGGGCGTAAAGCGCACGCAGGCAGCCAATTAAGTCTGACGTGAAAGCTCCCGGCTCAACTGGGAGAGGTCGTTGGAAACTGACTGGCTTGAGGCAATGAGAGGGGTGCGGAATTCCCGGTGTAGTGGTGGAATGCGTAGATATCGGGGGGAACACCAGTGGCGAAAGCGGCACCCTGGCATTGACCTGACGCTCATGTGCGAAAGCGTGGGGAGCAAACGGGATTAGAAACCCTTGTAGTCC	k__Bacteria; p__Chloroflexi; c__Anaerolineae; o__Caldilineales; f__Caldilineaceae; g__; s__	0	0	0	41	4	21	0	0	1	8	0	0	0	0	0	0	0	0	0	0	0
OTU_337	GTGTCAGCAGCCGCGGTAATACGTAGGTGACAAGCGTTATCCGGAATTATTGGGCGTAAAGCGCACGCAAGCGGTTGGATAAGTCTGACGTGAAATCTCTTGGCTTAACCAGGAGCGGTCGTTGGAAACTATCGAACTTGAGGCGATGAGAGGGGTGCAGAATTCCCGGTGTAGTGGTGGAATGCGTAGATATCGGGAGGAATACCTGTGGCGAAAGCGGCACCCTGGCATCAGCCAGACGCACAGGTGCGAAAGCGTGGGGAGTGAACGGGATTAGATACCCTAGTAGTCC	k__Bacteria; p__Chloroflexi; c__Anaerolineae; o__Caldilineales; f__Caldilineaceae; g__; s__	0	0	0	0	0	0	0	0	0	0	0	0	18	37	0	4	18	20	5	34	0
OTU_338	GTGTCAGCAGCCGCGGTAATACGTAGGTGGCAAGCGTTATCCGGAATTACTGGGCGTAAAGCGCACGCAGGTGGTTACCTAAGATTGACGTGAAAACTGCTGGCTTAACTGGCAGACGTCGTTGATGACTGGGTGACTTGAGGTGAGGAGAGGGGTGCAGAATTCCCGGTGTAGTGGTGGAATGCGTAGAGATCGGGAGGAATACCAGTGGCGAAAGCGGCACCCTGGCCTTGGCCTGACGCTCAGGTGCGAAAGCGTGGGGAGCGAACGGGATTAGATACCCCAGTAGTCC	k__Bacteria; p__Chloroflexi; c__Anaerolineae; o__Caldilineales; f__Caldilineaceae; g__; s__	0	0	0	0	0	0	0	0	0	0	16	23	3	3	11	1	4	14	20	1	0
OTU_339	GTGTCAGCAGCCGCGGTAATACGTAGGTGGCGAGCGTTATCCGGAATTATTGGGCGTAAAGCGCAAGCAGGCGGCTTTTTAAGTCTGACGTAAAATTTCCTGGCTTAACTGGGAGGGGTCGTTGGAGACTGAAAGGCTAGAGGCGATGAGAGGGGCATGGAATTCCCGGTGTAGTGGTGGAATGCGTAGATATCGGGAGGAACACCAGAGGCGAAAGCGATGTCCTGGCATAGGCCTGACGCTGAGAGGCGAAAGCGTGGGGAGCGAACGGGATTAGATACCCCAGTAGTCC	k__Bacteria; p__Chloroflexi; c__Anaerolineae; o__Caldilineales; f__Caldilineaceae; g__; s__	1	0	3	15	23	54	11	20	42	47	0	0	6	0	0	0	0	0	0	0	0
OTU_340	GTGTCAGCAGCCGCGGTAATACGTAGGTGACAAGCGTTATCCGGAATTACTGGGCGTAAAGCGCACGCAGGCGGCGCGTTAAGTCTGACGTGAAATCTCTCGGCTTAACCGGGAGGGGTCGTTGGAGACTGGCGTGCTTGAGGCGATGAGAGGGGTGTAGAATTCCCGGTGTAGTGGTGGAATGCGTAGATATCGGGAGGAATACCAGTGGCGAAAGCGGCACCCTGGCATTAGCCTGACGCTCAGGTGCGAAGGCGTGGGGAGCGAACGGGATTAGATACCCCAGTAGTCC	k__Bacteria; p__Chloroflexi; c__Anaerolineae; o__Caldilineales; f__Caldilineaceae; g__Caldilinea; s__	1	0	3	5	7	21	6	16	18	34	0	0	41	55	18	30	40	53	28	101	0
OTU_341	GTGTCAGCAGCCGCGGTAATACGTAGGTGACAAGCGTTATCCGGAATTACTGGGCGTAAAGCGCACGCAGGCGGCTGCTTAAGTCTGACGTGAAATCTCCTGGCTTAACTGGGAGGGGTCGTTGGAAACTGGGCGGCTTGAGGTGGTGAGAGGGGTGCAGAATTCCCGGTGTAGTGGTGGAATGCGTAGATATCGGGAGGAATACCAGTGGCGAAAGCGGCACCCTGGCACTGACCTGACGCTCATGTGCGAAAGCGTGGGGAGCAAACGGGATTAGATACCCCAGTAGTCC	k__Bacteria; p__Chloroflexi; c__Anaerolineae; o__Caldilineales; f__Caldilineaceae; g__Caldilinea; s__	2	0	6	5	24	19	4	26	85	63	0	0	3	0	0	0	2	1	3	0	0
OTU_342	GTGTCAGCAGCCGCGGTAATACGTAGGTGACAAGCGTTATCCGGAATTACTGGGCGTAAAGCGCACGCAGGCGGCGCGTTAAGTCTGACGTGAAATCTCTCGGCTTAACCGGGAGGGGTCGTTGGAGACTGGCGTGCTTGAGGCGATGAGAGGGGTGTAGAATTCCCGGTGTAGTGGTGGAATGCGTAGATATCGGGAGGAATACCAGTGGCGAAAGCGGCACCCTGGCATTAGCCTGACGCTCAGGTGCGAAGGCGTGGGGAGCGAACGGGATTAGAAACCCTTGTAGTCC	k__Bacteria; p__Chloroflexi; c__Anaerolineae; o__Caldilineales; f__Caldilineaceae; g__Caldilinea; s__	1	0	0	0	5	1	1	1	6	4	0	0	2	15	0	5	6	17	2	18	0
OTU_343	GTGTCAGCAGCCGCGGTAATACGTAGGTGACAAGCGTTATCCGGAATTACTGGGCGTAAAGCGCACGCAGGCGGCTGTCTAAGTCTGACGTGAAATCTCTCGGCTTAACCGGGAGGGGTCGTTGGAGACTGGATAGCTTGAGGCGATGAGAGGGGTGTAGAATTCCCGGTGTAGTGGTGGAATGCGTAGATATCGGGAGGAATACCAGTGGCGAAAGCGGCACCCTGGCATTAGCCTGACGCTCAGGTGCGAAAGCGTGGGGAGCGAACGGGATTAGATACCCCAGTAGTCC	k__Bacteria; p__Chloroflexi; c__Anaerolineae; o__Caldilineales; f__Caldilineaceae; g__Caldilinea; s__	0	0	3	5	3	10	0	1	3	16	0	0	6	6	0	2	2	5	0	0	0
OTU_344	GTGTCAGCAGCCGCGGTAAAACGTAGGACGCAAGCGTTATCCGGATTTACTGGGCGTAAAGGGCAGGCAGGCGGTCTTGCAAGTGATTTGTGAAAGCGCCCGGCTCAACCGGGCGAGGCCAGGTCAGACTGTGAGACTGGAGGGCAGCAGGGGGGCGTGGAATTCCGGGTGGAGTGGTGAAATGCGTAGAGATCCGGAGGAACACCAGAAGCGAAGGCGGCGCCCTGGGCTGCACCTGACGCTGAACTGCGAAGGCGTGGGGAGTGAACGGGATTAGAAACCCCAGTAGTCC	k__Bacteria; p__Chloroflexi; c__Anaerolineae; o__CFB-26; f__; g__; s__	0	0	3	3	17	6	2	25	2	53	0	0	1	0	3	0	0	1	0	0	0
OTU_345	GTGTCAGCAGCCGCGGTAAAACGTAGGACGCAAGCGTTATCCGGATTTACTGGGCGTAAAGGGCAGGCAGGCGGCGGTGCAAGTGATTTGTGAAAGCGCCCGGCTCAACCGGGCGAGGCCAGGTCAGACTGCGCCGCTGGAGGGCAGCAGGGGGGCGTGGAATTCCGGGTGGAGTGGTGAAATGCGTAGAGATCCGGAGGAACACCAGAAGCGAAGGCGGCGCCCTGGGCTGCACCTGACGCTGAACTGCGAAGGCGTGGGGAGTGAACGGGATTAGAAACCCTTGTAGTCC	k__Bacteria; p__Chloroflexi; c__Anaerolineae; o__CFB-26; f__; g__; s__	2	0	2	3	15	9	1	23	9	46	0	0	13	10	518	166	1	29	3	7	0
OTU_346	GTGTCAGCAGCCGCGGTAATACGTAGGGGCCAAGCGTTATCCGGATTTACTGGGCGTAAAGCGCATGTAGGCGGTTGTCCAAGTCGGATGTGAAAGCTCCTGGCTTAACTAGGAGAGGCCATTCGAAACTGGTCAGCTTGAGGGTGGTAGAGGAGAGTGGAATTCCCGGTGTAGCGGTGAAATGCGTAGATATCGGGAGGAACACCTGTGGCGAAAGCGGCTCTCTGGACCACTTCTGACGCTGAGATGCGAAAGCTAGGGGAGAGAACGGGATTAGAAACCCCTGTAGTCC	k__Bacteria; p__Chloroflexi; c__Anaerolineae; o__DRC31; f__; g__; s__	1	0	0	10	35	24	12	15	13	12	0	0	0	0	0	0	0	0	0	0	0
OTU_347	GTGTCAGCAGCCGCGGTAAAACGTAGGAGGCGAGCGTTATCCGGATTCACTGGGCGTAAAGCGCGTGCAGGCGGTTCGGTAAGTTGGGCGTGAAATCTCCTGGCTTAACTAGGAGAGGTCGTTCAATACTACCGGGCTTGAGAGTGGTAGAGGAAGATGGAATTCCAGGTGTAGTGGTGAAATGCGTAGATATCTGGAGGAACACCAGTGGCGAAAGCGATCTTCTGGACCATTTCTGACGCTCAGACGCGAAAGCTAGGGTAGTAAACGGGATTAGAAACCCTTGTAGTCC	k__Bacteria; p__Chloroflexi; c__Anaerolineae; o__envOPS12; f__; g__; s__	0	0	1	0	3	13	0	4	4	6	1	0	3	3	26	11	2	18	1	3	0
OTU_348	GTGTCAGCAGCCGCGGTAAAACGTAGGAGGCAAGCGTTATCCGGATTCACTGGGCGTAAAGCGCGTGCAGGCGGTTTGGTAAGTTAGGCGTGAAATCTCCCGGCTCAACTGGGAGAGGTCGTCCAATACTACCGGACTAGAGAACGATAGAGGAAGATGGAATTCCCGGTGTAGTGGTGAAATGCGTAGATATCGGGAGGAACACCAGTGGCGAAAGCGATCTTCTGGATCGTTTCTGACGCTCAGACGCGAAAGCTAGGGTAGCAAACGGGATTAGAGACCCCGGTAGTCC	k__Bacteria; p__Chloroflexi; c__Anaerolineae; o__envOPS12; f__; g__; s__	0	0	0	2	0	0	7	0	11	2	0	1	26	8	226	211	6	5	0	1	60
OTU_349	GTGTCAGCAGCCGCGGTAACACGTAGGAGGCGAGCGTTATCCGGATTCACTGGGCGTAAAGCGCGTGCAGGCGGTTCGGTAAGTTGGGCGTGAAATCTCCCGGCTCAACTGGGAGAGGTCGTCCAATACTACCGAACTTGAGAGCGATAGAGGAAAATGGAATTCCCGGTGTAGTGGTGAAATGCGTAGATATCGGGAGGAACACCAGTGGCGAAAGCGATTTTCTGGATCGTTTCTGACGCTCAGACGCGAAAGCTAGGGTAGCAAACGGGATTAGAGACCCCAGTAGTCC	k__Bacteria; p__Chloroflexi; c__Anaerolineae; o__envOPS12; f__; g__; s__	0	0	0	1	41	1	47	23	56	2	0	0	0	0	0	0	0	0	0	0	0
OTU_350	GTGTCAGCAGCCGCGGTAAAACGTAGGAGGCAAGCGTTATCCGGATTTACTGGGCGTAAAGCGCGTGTAGGCGGTTCGGCAAGTTGGATGTGAAAGCTCCTGGCTTAACTAGGAGAGGTCGTTCAATACTACCGAACTTGAGGTCATCAGAGGAGAGTGGAATTCCCGGTGTAGTGGTGAAATGCGTAGATATCGGGAGGAACACCAGTGGCGAAAGCGGCTCTCTGGGATGATCCTGACGCTCAGACGCGAAAGCTAGGGTAGCAAACGGGATTAGAGACCCCAGTAGTCC	k__Bacteria; p__Chloroflexi; c__Anaerolineae; o__envOPS12; f__; g__; s__	0	0	16	22	31	43	12	31	87	47	0	0	4	0	31	107	6	5	0	0	0
OTU_351	GTGTCAGCAGCCGCGGTAAAACGTAGGAAGCGAGCGTTATCCGGATTTACTGGGCGTAAAGCGCGTGTAGGCGGTTTGATAAGTTGGATGTGAAATCTCCTGGCTCAACTGGGAGGGGTCGTTCAAAACTATCAGACTCGAGGACAGTAGAGGAAGGTGGAATTCCCGGTGTAGTGGTGAAATGCGTAGATATCGGGAGGAACACCAGTGGCGAAAGCGGCCTTCTGGACTGCTCCTGACGCTCAGACGCGAAAGCTAGGGGAGCGAACGGGATTAGAGACCCCGGTAGTCC	k__Bacteria; p__Chloroflexi; c__Anaerolineae; o__envOPS12; f__; g__; s__	0	0	0	378	30	193	17	19	23	13	0	0	0	0	0	0	0	0	0	0	0
OTU_352	GTGTCAGCAGCCGCGGTAACACGTAGGAGGCGAGCGTTATCCGGATTCACTGGGCGTAAAGCGCGTGCAGGCGGTTTGGTAAGTTGGGCGTGAAAGCTCCCGGCTCAACTGGGAGAGGTCGTCCAATACTACCAGGCTAGAGTACGGTAGAGGAAAATGGAATTCCCGGTGTAGTGGTGAAATGCGTAGATATCGGGAGGAACACCAGTGGCGAAAGCGATTTTCTGGACCGTTACTGACGCTCAGACGCGAAAGCTAGGGTAGCAAACGGGATTAGAAACCCCAGTAGTCC	k__Bacteria; p__Chloroflexi; c__Anaerolineae; o__envOPS12; f__; g__; s__	0	0	4	5	16	0	19	1	51	4	0	0	0	0	0	0	0	0	0	0	0
OTU_353	GTGCCAGCCGCCGCGGTAAAACGTAGGAGGCGAGCGTTATCCGGATTTACTGGGCGTAAAGCGCGTGCAGGCGGTTTGGTAAGTTGGATGTGAAAGCTCCTGGCTCAACTAGGAGAGGTCGTTCAATACTGCCGAACTAGAGGACAGCAGAGGAAGGTGGAATTCCCGGTGTAGTGGTGAAATGCGTAGATATCGGGAGGAACACCAGTGGCGAAAGCGGCCTTCTGGGCTGTTCCTGACGCTCAGACGCGAAAGCTAGGGTAGCAAACGGGATTAGAGACCCCTGTAGTCC	k__Bacteria; p__Chloroflexi; c__Anaerolineae; o__envOPS12; f__; g__; s__	1	0	0	0	1	3	0	0	0	2	0	0	0	0	122	35	4	4	0	0	0
OTU_354	GTGTCAGCAGCCGCGGTAAAACGTAGGAGCCTAGCGTTATCCGAATTTACTGGGCGTAAAGCGCGTGCAGGCGGTTCGATAAGTTGGATGTGAAATCTCCTGGCTCAACTGGGAGAGGTCGTTCAATACTATCGGACTAGAGGATGGTAGAGGGAGGTGGAATTCCCGGTGTAGTGGTGAAATGCGTAGATATCGGGAGGAACACCAGTGGCGAAAGCGGCCTCCTGGGCCATTCCTGACGCTCAGACGCGAAAGCTAGGGGAGCGAACGGGATTAGAAACCCCAGTAGTCC	k__Bacteria; p__Chloroflexi; c__Anaerolineae; o__GCA004; f__; g__; s__	0	0	1	53	31	44	28	15	22	15	0	0	0	0	0	0	0	0	0	0	0
OTU_355	GTGTCAGCAGCCGCGGTAAAACGTAGGAACCGAGCGTTATCCGAATTTACTGGGCGTAAAGCGCGTGTAGGCGGTTCGGTAAGTTGGATGTGAAATCTCCCGGCTCAACTGGGAGAGGTCGTTCAATACTGTCGAACTTGAGGGTGGTAGAGGGAGGTGGAATTCCCGGTGTAGTGGTGAAATGCGTAGATATCGGGAGGAACACCAGTGGCGAAAGCGGCCTCCTGGACCATTCCTGACGCTCAGACGCGAAAGCTAGGGGAGCAAACGGGATTAGAAACCCCAGTAGTCC	k__Bacteria; p__Chloroflexi; c__Anaerolineae; o__GCA004; f__; g__; s__	0	0	0	43	1	20	3	0	13	4	0	0	0	0	0	0	0	0	0	0	0
OTU_356	GTGTCAGCAGCCGCGGTAAAACGTAGGAACCGAGCGTTATCCGAATTTACTGGGCGTAAAGCGCATGTAGGCGGTTCGATAAGTTGGATGTGAAAGCTCCTGGCTCAACTGGGAGAGGCCGTTCAAAACTGTCGGGCTTGAGTGCGGTAGAGGGAGGTGGAATTCCCGGTGTAGTGGTGAAATGCGTAGATATCGGGAGGAACACCAGAGGCGAAAGCGGCCTCCTGGACCGTAACTGACGCTGAGATGCGAAAGCCAGGGGAGCAAACGGGATTAGATACCCCTGTAGTCC	k__Bacteria; p__Chloroflexi; c__Anaerolineae; o__GCA004; f__; g__; s__	12	0	2	0	0	12	0	2	13	104	3	0	0	0	3	0	0	0	0	0	0
OTU_357	GTGTCAGCAGCCGCGGTAAAACGTAGGAGCCAAGCGTTATCCGAATTCACTGGGCGTAAAGCGCGTGCAGGCGGCCTGGTAAGTTGGATGTGAAATCTCCTGGCTCAACTGGGAGAGGCCGTTCAATACTGTCAGGCTAGAGGGCGACAGAGGGAGGTAGAATTCCCGGTGTAGTGGTGAAATGCGTAGATATCGGGAGGAATACCAGAGGCGAAGGCGACCTCCTGGGTCGTACCTGACGCTCAGATGCGAAAGCTAGGGGAGCGAACGGGATTAGAAACCCCAGTAGTCC	k__Bacteria; p__Chloroflexi; c__Anaerolineae; o__GCA004; f__; g__; s__	1	0	0	197	10	55	17	10	4	3	0	0	0	0	0	0	0	0	0	0	0
OTU_358	GTGTCAGCAGCCGCGGTAACACGTAGGATCCGAGCGTTATCCGAATTCACTGGGCGTAAAGCGCTTGCAGGCGGCGGGGTAAGTTGGATGTAAAATCTTCTGGCTCAACTGGGAGATGCCGTTCAAGACTGCCTGGCTAGAGGGCGATAGAGGGAGGTGGAATTCCCGGTGTAGTGGTGAAATGCGTAGATATCGGGAGGAACACCAGAGGCGAAAGCGGCCTCCTGGATCGCAACTGACGCTGAGAAGCGAAAGCTAGGGGAGCAAACGGGATTAGAAACCCTAGTAGTCC	k__Bacteria; p__Chloroflexi; c__Anaerolineae; o__GCA004; f__; g__; s__	0	0	0	265	19	49	2	1	3	0	0	0	0	0	0	0	0	0	0	0	0
OTU_359	GTGTCAGCAGCCGCGGTAAAACGTAGGAGCCAAGCGTTATCCGAATTCACTGGGCGTAAAGCGCGTGCAGGCGGCCTGGTAAGTTGGATGTGAAATCTCCTGGCTCAACTGGGAGAGGCCGTTCAATACTGCTGGGCTAGAGGGCGACAGAGGGAGGTGGAATTCCGGGTGTAGTGGTGAAATGCGTAGATATCCGGAGGAACACCAGAGGCGAAGGCGACCTCCTGGGTCGCACCTGACGCTCAGACGCGAAAGCTAGGGGAGCGAACGGGATTAGAAACCCCAGTAGTCC	k__Bacteria; p__Chloroflexi; c__Anaerolineae; o__GCA004; f__; g__; s__	1	0	0	0	0	1	0	2	0	1	0	0	0	0	27	157	2	21	0	0	0
OTU_360	GTGCCAGCAGCCGCGGTAAAACGTAGGAGCCTAGCGTTATCCGAATTTACTGGGCGTAAAGCGCGTGCAGGCGGTTCGATAAGTTGGATGTGAAATCTCCTGGCTCAACTGGGAGAGGTCGTTCAATACTATCGGACTAGAGGATGGTAGAGGGAGGTGGAATTCCCGGTGTAGTGGTGAAATGCGTAGATATCGGGAGGAACACCAGTGGCGAAAGCGGCCTCCTGGGCCATTCCTGACGCTCAGACGCGAAAGCTAGGGGAGCGAACGGGATTAGAAACCCCTGTAGTCC	k__Bacteria; p__Chloroflexi; c__Anaerolineae; o__GCA004; f__; g__; s__	0	0	1	34	5	17	12	1	8	3	4	2	2	0	24	67	4	2	0	0	1
OTU_361	GTGTCAGCAGCCGCGGTAACACGTAGGAGGCAAGCGTTATCCGGATTTACTGGGCGTAAAGCGCGTGCAGGCGGTTTGGTTAGTTGGATGTGAAATCTCCTGGCTCAACTGGGAGAGGTCGTTCAATACTGCCAGACTAGAGGACGGTAGAGGAAGGTAGAATTCCCGGTGTAGTGGTGAAATGCGTAGATATCGGGAGGAATACCAGTGGCGAAGGCGGCCTTCTGGGCCGTTCCTGACGCTCAGACGCGAAAGCGTGGGTAGCGAACGGGATTAGAAACCCCTGTAGTCC	k__Bacteria; p__Chloroflexi; c__Anaerolineae; o__GCA004; f__; g__; s__	0	0	0	3	0	8	0	1	1	2	1	16	220	26	64	38	44	49	2	2	9
OTU_362	GTGTCAGCAGCCGCGGTAAAACGTAGGAGCCAAGCGTTATCCGAATTCACTGGGCGTAAAGCGCGTGCAGGCGGCGCAATAAGTTGGATGTGAAATCTCCTGGCTCAACTGGGAGAGGACGTTCAATACTGTTGGGCTAGAGGGCGACAGAGGAAGGTGGAATTCCCGGTGTAGTGGTGAAATGCGTAGATATCGGGAGGAACACCAGTGGCGAAAGCGGCCTTCTGGGTCGCACCTGACGCTCAGACGCGAAAGCTAGGGGAGCAAACGGGATTAGAAACCCCAGTAGTCC	k__Bacteria; p__Chloroflexi; c__Anaerolineae; o__GCA004; f__; g__; s__	0	0	0	97	5	49	0	1	5	7	0	0	0	0	0	0	0	0	0	0	0
OTU_363	GTGTCAGCAGCCGCGGTAAAACGTAGGAGCCAAGCGTTATCCGAATTCACTGGGCGTAAAGCGCGTGCAGGCGGTCTGGTAAGTTGGATGTGAAATCTTCTGGCTCAACTGGGAGAGGCCGTTCAATACTGTCAGACTAGAGGGCGACAGAGGGAGGTGGAATTCCGGGTGTAGTGGTGAAATGCGTAGATATCCGGAGGAACACCAGAGGCGAAGGCGACCTCCTGGGTCGCACCTGACGCTCAGACGCGAAAGCTAGGGGAGCGAACGGGATTAGAAACCCCAGTAGTCC	k__Bacteria; p__Chloroflexi; c__Anaerolineae; o__GCA004; f__; g__; s__	0	0	0	114	24	53	21	12	4	2	0	0	0	0	3	0	0	0	0	0	0
OTU_364	GTGTCAGCAGCCGCGGTAAAACGTAGGAGCCAAGCGTTATCCGAATTTACTGGGCGTAAAGCGCATGCAGGCGGCTGGGTAAGTTGGATGTGAAATCTCCTGGCTCAACTGGGAGAGGCCGTTCAAAACTACCTGGCTCGAGGGCGATAGAGGAAGGCGGAATTCCCGGTGTAGTGGTGAAATGCGTAGATATCGGGAGGAACACCTGTGGCGAAAGCGGCCTTCTGGATCGTACCTGACGCTCAGATGCGAAAGCTAGGGGAGCGAACGGGATTAGAAACCCCAGTAGTCC	k__Bacteria; p__Chloroflexi; c__Anaerolineae; o__GCA004; f__; g__; s__	0	0	0	0	0	0	0	0	0	0	0	0	0	1	169	511	0	7	0	0	0
OTU_365	GTGTCAGCAGCCGCGGTAACACGTAGGATCCAAGCGTTATCCGGATTTACTGGGCGTAAAGCGCGTGCAGGTGGTTCGGTAAGTTGGATGTGAAAGCTCCCGGCTCAACTGGGAGAGGTCGTTCAATACTGCCGGACTCGAGGACGGTAGAGGGAGGTGGAATTCCCGGTGTAGTAGTGAAATGCGTAGATATCGGGAGGAACACCAGTGGCGAAGGCGGCCTCCTGGACCGTCCCTGACGCTTAGACGCGAAAGCTAGGGGAGCGAACGGGATTAGAAACCCCAGTAGTCC	k__Bacteria; p__Chloroflexi; c__Anaerolineae; o__GCA004; f__; g__; s__	0	0	0	0	0	0	0	0	0	0	0	1	0	0	0	0	0	0	0	0	243
OTU_366	GTGTCAGCAGCCGCGGTAACACGTAGGATCCAAGCGTTATCCGAATTTACTGGGCGTAAAGCGCGTGCAGGCGGTTTGGCAAGTCGGATATGAAAGCTCCTGGCTCAACTGGGAGAGGCTGTTCGAAACTACCAGACTTGAGGACGGTAGAGGGAGGTGGAATTCCCGGTGTAGTAGTGAAATGCGTAGATATCGGGAGGAACACCAGTGGCGAAAGCGGCCTCCTGGACCGTTCCTGACGCTCAGACGCGAAAGCTAGGGGAGCGAACGGGATTAGAAACCCCAGTAGTCC	k__Bacteria; p__Chloroflexi; c__Anaerolineae; o__GCA004; f__; g__; s__	1	0	0	0	4	0	0	1	9	47	1	0	0	0	75	232	0	14	0	0	0
OTU_367	GTGTCAGCAGCCGCGGTAAAACGTAGGAGCCAAGCGTTATCCGAATTCACTGGGCGTAAAGCGCGTGCAGGCGGCCTGGTAAGTTGGATGTGAAAGCTCCTGGCTCAACTGGGAGAGGACGTTCAAGACTGTCAGGCTCGAGGGCAGCAGAGGGAGGTGGAATTCCCGGTGTAGTGGTGAAATGCGTAGATATCGGGAGGAACACCAGTGGCGAAGGCGGCCTCCTGGGCTGTACCTGACGCTCAGATGCGAAAGCTAGGGGAGCGAACGGGATTAGAAACCCCTGTAGTCC	k__Bacteria; p__Chloroflexi; c__Anaerolineae; o__GCA004; f__; g__; s__	0	0	0	124	9	25	16	3	3	0	0	0	0	0	0	0	0	0	0	0	0
OTU_368	GTGTCAGCAGCCGCGGTAAAACGTAGGATCCGAGCGTTATCCGAATTTACTGGGCGTAAAGCGCGTGCAGGCGGTTTGGTAAGTTGGATGTGAAAGCTCCTGGCTCAACTGGGAGAGGCCGTTCAAAACTACCAGACTAGAGGATGGCAGAGGGAGGTGGAATTCCCGGTGTAGTGGTGAAATGCGTAGATATCGGGAGGAACACCAGTGGCGAAGGCGACCTCCTGGGCCATTCCTGACGCTCAGACGCGAAAGCTAGGGGAGCGAACGGGATTAGAAACCCCAGTAGTCC	k__Bacteria; p__Chloroflexi; c__Anaerolineae; o__GCA004; f__; g__; s__	0	0	1	4	8	9	1	6	47	46	4	2	0	0	19	7	0	1	0	0	0
OTU_369	GTGTCAGCAGCCGCGGTAAAACGTAGGATCCGAGCGTTATCCGAATTTACTGGGCGTAAAGCGCGTGCAGGCGGTTTGGTAAGTTGGATGTGAAAGCTCCTGGCTCAACTGGGAGAGGCCGTTCAAAACTACCAGACTAGAGGACGGCAGAGGAAGGTAGAATTCCTGGTGTAGTGGTGAAATGCGTAGATATCAGGAGGAATACCAGTGGCGAAGGCGGCCTTCTGGGCCGTTCCTGACGCTCAGACGCGAAGGCTAGGGTAGCGAACGGGATTAGAAACCCTAGTAGTCC	k__Bacteria; p__Chloroflexi; c__Anaerolineae; o__GCA004; f__; g__; s__	0	0	0	0	0	0	0	0	0	0	0	1	3	0	57	77	0	22	0	0	0
OTU_370	GTGTCAGCAGCCGCGGTAAAACGTAGGATCCAAGCGTTATCCGAATTTACTGGGCGTAAAGCGCGTGCAGGCGGTTTGGTAAGTTGGATGTGAAAGCTCCTGGCTCAACTGGGAGAGGCCGTTCAAAACTACCAAACTTGAGGGCGGTAGAGGGAGGTGGAATTCCCGGTGTAGTGGTGAAATGCGTAGATATCGGGAGGAACACCTGTGGCGAAAGCGGCCTCCTGGACCGTTCCTGACGCTCAGACGCGAAAGCTAGGGGAGCGAACGGGATTAGAAACCCCTGTAGTCC	k__Bacteria; p__Chloroflexi; c__Anaerolineae; o__GCA004; f__; g__; s__	0	0	0	0	2	0	66	4	0	0	0	0	0	0	0	0	0	0	0	0	0
OTU_371	GTGTCAGCAGCCGCGGTAAAACGTAGGAGCCAAGCGTTATCCGAATTCACTGGGCGTAAAGCGCGTGCAGGCGGCCCGGTAAGTTGGATGTGAAATCTCCCGGCTCAACTGGGAGAGGACGTTCAATACTGTCGGGCTAGAGGGCGGCAGAGGAAGGTGGAATTCCCGGTGTAGCGGTGAAATGCGTAGATATCGGGAGGAACACCAGTGGCGAAGGCGGCCTTCTGGGCCGTACCTGACGCTCAGACGCGAAAGCTAGGGGAGCGAACGGGATTAGAAACCCCTGTAGTCC	k__Bacteria; p__Chloroflexi; c__Anaerolineae; o__GCA004; f__; g__; s__	0	0	0	0	27	10	12	1	2	0	0	0	0	0	0	0	0	0	0	0	0
OTU_372	GGACTACAGGGGTTTCTAATCCCGTTCGCTCCCCTGGCTTTCGCGTCTGAGCGTCAGGTGCGACCCAGGAGGCCGCTTTCGCCACAGGTGTTCCTCCCGATATCTACGCATTTCACCACTACACCGGGAATTCCACCTCCCTCTGTCGCCCTCTAGTCTGGTAGTTTTGAACGCCCTCTCCCAGTTGAGCCAGGAGCTTTCACATCCAACTTGCCAAACCGCCTGCACGCGCTTTACGCCCAGTAAATTCGGATAACGCTCGGATCCTACGTTTTACCGCGGCTGCTGACAC	k__Bacteria; p__Chloroflexi; c__Anaerolineae; o__GCA004; f__; g__; s__	0	69	0	0	0	0	0	0	0	0	0	0	0	0	0	0	0	0	0	0	0
OTU_373	GTGTCAGCAGCCGCGGTAAAACGTAGGAGACAAGCGTTATCCGAATTTACTGGGCGTAAAGCGCGTGCAGGTGGCGAGGTAAGTGGCATGTGAAATCTCCCGGCTCAACTGGGAGGGGCCGTGCCAAACTACCTGGCTAGAGGACGGTAGAGGGAGGTGGAATTCCCGGTGTAGTGGTGAAATGCGTAGATATCGGGAGGAACACCTGTGGCGAAAGCGGCCTCCTGGACCGTACCTGACGCTCAGACGCGAAAGCTAGGGGAGTGAACGGGATTAGAAACCCCTGTAGTCC	k__Bacteria; p__Chloroflexi; c__Anaerolineae; o__GCA004; f__; g__; s__	0	0	0	2	0	2	0	0	0	0	2	0	0	0	18	33	0	0	0	0	0
OTU_374	GTGTCAGCAGCCGCGGTAAAACGTAGGAGCCTAGCGTTATCCGAATTTACTGGGCGTAAAGCGCGTGCAGGCGGTTCGATAAGTTGGATGTGAAATCTCCTGGCTCAACTGGGAGAGGTCGTTCAATACTATCGGACTAGAGGATGGTAGAGGGAGGTGGAATTCCCGGTGTAGTGGTGAAATGCGTAGATATCGGGAGGAACACCAGTGGCGAAAGCGGCCTCCTGGGCCATTCCTGACGCTCAGACGCGAAAGCTAGGGGAGCGAACGGGATTAGAAACCCTAGTAGTCC	k__Bacteria; p__Chloroflexi; c__Anaerolineae; o__GCA004; f__; g__; s__	0	0	1	125	22	60	26	7	23	10	0	0	0	0	0	0	0	0	0	0	0
OTU_375	GTGTCAGCAGCCGCGGTAACACGTAGGAGCCAAGCGTTATCCGAATTCACTGGGCGTAAAGCGCGTGCAGGCGGCTCGGTAAGTTGGATGTGAAATCTCCTGGCTCAACTGGGAGAGGACGTTCAATACTGTCGGGCTAGAGGGCAGCAGAGGGAGGTGGAATTCCCGGTGTAGTGGTGAAATGCGTAGATATCGGGAGGAACACCAGTGGCGAAGGCGGCCTCCTGGGCTGCACCTGACGCTCAGACGCGAAAGCTAGGGGAGCGAACGGGATTAGAAACCCCTGTAGTCC	k__Bacteria; p__Chloroflexi; c__Anaerolineae; o__GCA004; f__; g__; s__	0	0	1	0	1	5	0	0	2	40	0	0	0	0	0	2	0	1	0	0	0
OTU_376	GTGTCAGCAGCCGCGGTAACACGTAGGATCCGAGCGTTATCCGAATTCACTGGGCGTAAAGCGCGTGCAGGCGGTACGGTAAGTTGGATGTGAAATCTCCTGGCTCAACTGGGAGAGGACGTTCAATACTGTCGAACTAGAGGGCGGTAGAGGGAGGTGGAATTCCCGGTGTAGTGGTGAAATGCGTAGATATCGGGAGGAACACCAGAGGCGAAGGCGGCCTCCTGGACCGCACCTGACGCTCAGACGCGAAAGCTAGGGGAGCGAACGGGATTAGAAACCCCTGTAGTCC	k__Bacteria; p__Chloroflexi; c__Anaerolineae; o__GCA004; f__; g__; s__	0	0	0	21	9	21	4	0	0	1	0	0	0	0	0	0	0	0	0	0	0
OTU_377	GTGCCAGCAGCCGCGGTAACACGTAGGAGCCAAGCGTTATCCGAATTCACTGGGCGTAAAGCGCGTGTAGGCGGCTCGGTAAGTTGGATGTGAAAGCTCCTGGCTCAACTGGGAGAGGACGTTCAATACTGTCGGGCTAGAGGGCGACAGAGGGAGGTGGAATTCCCGGTGTAGTGGTGAAATGCGTAGATATCGGGAGGAACACCAGTGGCGAAAGCGGCCTCCTGGGTCGCACCTGACGCTCAGACGCGAAAGCTAGGGGAGCGAATGGGATTAGAAACCCCAGTAGTCC	k__Bacteria; p__Chloroflexi; c__Anaerolineae; o__GCA004; f__; g__; s__	7	0	8	5	34	0	19	6	613	17	0	0	0	0	0	0	0	0	0	0	0
OTU_378	GTGTCAGCAGCCGCGGTAAAACGTAGGATCCGAGCGTTATCCGAATTTACTGGGCGTAAAGCGCGTGCAGGCGGTTTGGCAAGTTGGATGTGAAAGCTCCTGGCTCAACTGGGAGAGGGCGTTCAAAACTACCAGACTAGAGGGCGACAGAGGGAGGTGGAATTCCCGGTGTAGTGGTGAAATGCGTAGATATCGGGAGGAACACCTGTGGCGAAAGCGGCCTCCTGGGTCGCACCTGACGCTCAGACGCGAAAGCCAGGGGAGCGAACGGGATTAGAAACCCTTGTAGTCC	k__Bacteria; p__Chloroflexi; c__Anaerolineae; o__GCA004; f__; g__; s__	5	0	18	1	4	25	2	7	38	173	1	4	0	0	559	1127	0	8	0	0	0
OTU_379	GTGCCAGCAGCCGCGGTAACACGTAGGATCCAAGCGTTATCCGAATTTACTGGGCGTAAAGCGCGTGCAGGCGGTTTGGCAAGTCGGATATGAAAGCTCCTGGCTCAACTGGGAGAGGCTGTTCGAAACTACCAGACTTGAGGACGGTAGAGGGAGGTGGAATTCCCGGTGTAGTAGTGAAATGCGTAGATATCGGGAGGAACACCAGTGGCGAAAGCGGCCTCCTGGACCTACCCTGACGCTCAGAGGCGAAAGCACGGGGAGCGAACGGGATTAGAAACCCTGGTAGTCC	k__Bacteria; p__Chloroflexi; c__Anaerolineae; o__GCA004; f__; g__; s__	0	0	0	0	1	0	0	2	6	17	0	0	0	0	47	130	0	17	0	0	0
OTU_380	GTGTCAGCAGCCGCGGTAATACGTAGGTGGCAAACGTTATCCGGATTCACTGGGCGTAAAGCGCGTGCAGGCGGTTCGAAAAGTTGGATGTGAAATCTCCCGGCTTAACCGGGAGAGGCCATTCAAAACTTTCTGACTAGAGGGCAAGAGAGGGAGGTGGAATTCCGAGTGTAGCGGTGAAATGCGTAGATATTCGGAGGAACACCAGTGGCGAAGGCGGCCTCCTGGCTTGCTCCTGACGCTGAGACGCGAAGGCATGGGGAGAGAACGGGATTAGAAACCCTAGTAGTCC	k__Bacteria; p__Chloroflexi; c__Anaerolineae; o__H39; f__; g__; s__	1	0	14	13	48	42	5	56	15	49	0	0	0	0	1	1	0	0	0	1	0
OTU_381	GTGTCAGCAGCCGCGGTAAAACGTAGGTACCGAGCGTTATCCGGATTTACTGGGCGTAAAGCGCGTTCAGGCGGCTTGGCAAGTCGGGCATGAAATCTCTCGGCTCAACCGGGAGAGGCTGTCCGATACTGCTGAGCTTGAGGGCAGTAGAGGAGGGTGGAATTCCCGGTGTAGTGGTGAAATGCGTAGATATCGGGAGGAACACCAGTGGCGAAAGCGGCCCTCTGGGCTGCTCCTGACGCTCAAACGCGAAAGCTAGGGGAGCGAACGGGATTAGAAACCCCTGTAGTCC	k__Bacteria; p__Chloroflexi; c__Anaerolineae; o__H39; f__; g__; s__	0	0	0	0	0	0	0	0	0	0	0	0	0	0	0	0	0	0	0	0	156
OTU_382	GTGTCAGCAGCCGCGGTAAAACGTAGGTGACAAGCGTTATCCGGATTTACTGGGCGTAAAGCGCGTTCAGGCGGTTTGGCAAGTCGGGCATGAAATCTCTCGGCCTAACCGGGAGAGGCTGTCCGATACTGCCGAGCTTGAGGGCGGTAAAAGGTGGCGGAATTCCGCATGTAGTGGTGAAATGCGTAGATATGCGGAGGAACACCAGTGGCGAAGGCGGCCACCTAGGCCGACCCTGACGCTGAAGCGCGAAAGCTAGGGTAGCGAACGGGATTAGAAACCCCTGTAGTCC	k__Bacteria; p__Chloroflexi; c__Anaerolineae; o__H39; f__; g__; s__	0	0	0	0	0	17	0	0	2	1	9	12	1	18	30	7	10	24	23	18	0
OTU_383	GTGTCAGCAGCCGCGGTAAAACGTAGGTGACGAGCGTTATCCGGATTTACTGGGCGTAAAGCGCGTTCAGGCGGCTTGGCAAGTCGGGCATTAAATCTCTCGGCCTAACCGGGAGGGGCTGTCCGATACTGCTGGGCTTGAGGGCGGTAAAAGGTGGCGGAATTCCGCATGTAGTGGTGAAATGCGTAGATATGCGGAGGAACACCAGTGGCGAAGGCGGCCACCTGGACCGACCCTGACGCTGAAGCGCGAAAGCTAGGGTAGCGAACGGGATTAGAAACCCCAGTAGTCC	k__Bacteria; p__Chloroflexi; c__Anaerolineae; o__H39; f__; g__; s__	0	0	11	13	23	148	105	35	129	45	1	0	0	1	4	1	0	1	3	2	0
OTU_384	GTGTCAGCAGCCGCGGTAAAACGTAGGTGACGAGCGTTATCCGGATTTACTGGGCGTAAAGCGTGTGTAGGCGGTTCGACAAGTCGGGCATTAAATCTCTCGGCCTAACCGGGAGGAGCTGTCCGAAACTGTCGGGCTTGAAGTCGGTAGAGGACGGTGGAATTCCGCGTGTAGTGGTGAAATGCGTAGATATGCGGAGGAACACCAGTGGCGAAGGCGGCCGTCTGGACCGTACTTGACGCTGAGACACGAAAGCTAGGGTAGCGAACGGGATTAGAGACCCCAGTAGTCC	k__Bacteria; p__Chloroflexi; c__Anaerolineae; o__H39; f__; g__; s__	0	0	0	1	0	24	0	0	0	18	0	0	7	12	0	0	4	6	22	18	0
OTU_385	GTGTCAGCAGCCGCGGTAAACGTAGGTGACAAGCGTTATCCGGAATTACTGGGCGTAAAGCGCGTGCAGGCGGCTTCGCAAGTCGGGCATGAAATCTCTCGGCCTAACCGAGAGACGCTGTTCGATACTGCGGAGCTTGAGGGCAGTAAGAGGTGGCGGAATTCCGCATGTAGTGGTGAAATGCGTAGAGATGCGGAGGAACACCAGTGGCGAAGGCGGCCACCTAGGCTGTCCCTGACGCTGAAGCGCGAAAGCTAGGGTAGCGAACGGGATTAGAAACCCGAGTAGTCC	k__Bacteria; p__Chloroflexi; c__Anaerolineae; o__H39; f__; g__; s__	0	0	0	0	0	8	0	0	0	3	1	5	5	21	0	0	1	9	16	10	0
OTU_386	GTGTCAGCAGCCGCGGTAAAACGTAGGTGACGAGCGTTATCCGGAATTACTGGGCGTAAAGCGCGTGCAGGCGGCTTCGCAAGTCGGGCATGAAATCTCTTGGCCTAACCGGGAGACGCTGTCCGATACTGCGGGGCTTGAGGGCAGTAAAAGGTGGCGGAATTCCGCATGTAGTGGTGAAATGCGTAGATATGCGGAGGAACACCAGTGGCGAAGGCGGCCACCTAGGCTGTCCCTGACGCTGAAGCGCGAAAGCTAGGGTAGCGAACGGGATTAGAAACCCCAGTAGTCC	k__Bacteria; p__Chloroflexi; c__Anaerolineae; o__H39; f__; g__; s__	16	0	8	9	4	29	0	22	14	16	0	0	0	0	0	0	0	0	0	0	1
OTU_387	GTGTCAGCAGCCGCGGTAAAACGTAGGTGACTAGCGTTATCCGGATTTACTGGGCGTAAAGCGCGTGCAGGCGGCTCGGCAAGTCGGGCATGAAATCTCCTGGCCTAACTGGGAGACGCTGTCCGATACTGCTGGGCTTGAGGGCAGTAGAGGGTGGTGGAATTCCGCATGTAGTGGTGAAATGCGTAGATATGCGGAGGAACACCAGTGGCGAAGGCGGCCACCTGGACTGCTCCTGACGCTGAAGCGCGAAAGCTAGGGGAGCGAACGGGATTAGAAACCCCGGTAGTCC	k__Bacteria; p__Chloroflexi; c__Anaerolineae; o__H39; f__; g__; s__	0	0	0	8	9	14	12	2	10	4	0	0	0	0	0	0	0	0	0	0	0
OTU_388	GTGTCAGCAGCCGCGGTAAAACGTAGGTGACAAGCGTTATCCGGAATTACTGGGCGTAAAGCGCGTGCAGGTGGCTTCGCAAGTCGGGCATGAAATCTCTCGGCCTAACCGAGAGACGCTGTTCGATACTGCGGAGCTTGAGGGCAGTAAAAGATGGCGGAATTCCGCATGTAGTGGTGAAATGCGTAGAGATGCGGAGGAACACCAGTGGCGAAGGCGGCCATCTGGGCTGTCCCTGACACTGAAGCGCGAAAGCTAGGGTAGCGAACGGGATTAGAAACCCCTGTAGTCC	k__Bacteria; p__Chloroflexi; c__Anaerolineae; o__H39; f__; g__; s__	0	0	0	1	0	94	0	4	7	40	1	5	48	77	2	0	53	61	92	81	0
OTU_389	GTGTCAGCAGCCGCGGTAAAACGTAGGTACCGAGCGTTATCCGGATTCACTGGGCGTAAAGCGCGTGCAGGTGGTTTGGTAAGTCGGGCATGAAAACTCTTGGCTCAACTGAGAGAAGCTGTCCGATACTGCTAGACTTGAGGGTGTGAGAGGGAGGTGGAATTCCGCGTGTAGTGGTGAAATGCGTAGATATGCGGAGGAACACCAGTGGCGAAGGCGGCCTCCTGGCACACTCCTGACACTCAGACGCGAAAGCTAGGGGAGCGAACGGGATTAGAAACCCTAGTAGTCC	k__Bacteria; p__Chloroflexi; c__Anaerolineae; o__H39; f__; g__; s__	5	0	0	0	0	0	0	0	0	0	0	1	0	0	0	0	4	8	45	12	56
OTU_390	GTGTCAGCAGCCGCGGTAAAACGTAGGTGGCAAGCGTTATCCGGATTCACTGGGCGTAAAGCGCGTGCAGGTGGTTTCGTAAGTTGGACGTTAAATCTCCCGGCCTAACCGGGAGGAGTCGTTCAATACTGCGGGACTTGAGGGCAGAAGAGGGGGGTGGAATTGCTGGTGTAGTGGTGAAATGCGTAGATATCAGCAGGAACACCTGTGGCGAAAGCGGCCCCCTGGTCTGCTCCTGACACTCAGACGCGAAAGCTAGGGGAGTGAACGGGATTAGAAACCCCAGTAGTCC	k__Bacteria; p__Chloroflexi; c__Anaerolineae; o__pLW-97; f__; g__; s__	0	0	2	52	10	52	6	7	5	4	0	0	0	0	0	0	0	0	0	0	0
OTU_391	GTGTCAGCAGCCGCGGTAAAACGTAGGTGGCAAGCGTTATCCGGATTCACTGGGCGTAAAGCGCGTGCAGGTGGTTTCGTAAGTTGGACGTTAAATCTCCCGGCCTAACCGGGAGGAGTCGTTCAATACTGCGGGACTTGAGGGCAGAAGAGGGGGGTGGAATTGCTGGTGTAGTGGTGAAATGCGTAGATATCAGCAGGAACACCTGTGGCGAAAGCGGCCCCCTGGTCTGCTCCTGACACTCAGACGCGAAAGCTAGGGGAGTGAACGGGATTAGAAACCCGAGTAGTCC	k__Bacteria; p__Chloroflexi; c__Anaerolineae; o__pLW-97; f__; g__; s__	0	0	0	48	4	34	2	9	6	3	0	0	0	0	2	0	4	0	0	0	0
OTU_392	GTGTCAGCAGCCGCGGTAAAACGTAGGGGACAAGCGTTATCCGGATTTACTGGGCGTAAAGCGCATGTAGGTGGCATGGCAAGTTGGATGTGAAAGCTCCTGGCTTAACTGGGAGAGGTCATTCAAAACTGCCAAGCTTGAGGATGGAAGAGGAGAGCAGAATTCCCGGTGTAGTGGTGGAATGCGTAGATATCGGGAGGAATACCAGTGGCGAAAGCGGCTCTCTGGTTCGTGCCTGACACTGAGATGCGAAAGCGTGGGGAGCGAACGGGATTAGATACCCCGGTAGTCC	k__Bacteria; p__Chloroflexi; c__Anaerolineae; o__S0208; f__; g__; s__	1	0	26	0	3	5	3	9	16	15	0	0	17	2	13	40	1	2	13	14	1
OTU_393	GTGTCAGCAGCCGCGGTAAAACGTAGGGGGCGAGCGTTATCCGGATTTATTGGGCGTAAAGCGCACGTAGGCGGCGCTGAAAGTTGGACGTGAAATCTCCTGGCTTAACTGGGAGAGGTCGTTCAATACTACAGGGCTTGAGGTTGGAAGAGGAGAGCGGAATTCCCGGTGTAGTGGTGGAATGCGTAGATATCGGGAGGAACTCCAGTGGCGAAAGCGGCTCTCTGGTCCACACCTGACGCTGAGGTGCGAAAGCGTGGGGAGCGAACGGGATTAGATACCCCGGTAGTCC	k__Bacteria; p__Chloroflexi; c__Anaerolineae; o__S0208; f__; g__; s__	0	0	2	13	1	21	6	1	14	11	0	0	0	0	0	0	0	0	0	0	0
OTU_394	GTGTCAGCAGCCGCGGTAAAACGTAGGGAACAAGCGTTATCCGGATTTACTGGGCGTAAAGCGCAAGTAGGTGGCTTGGAAAGTTGGACGTGAAAACTCCTGGCTTAACTGGGAGAGGTCGTACAAAACTAGCAAGCTAGAGGATGGAAGAGGAGAGTGGAATTCCCGGTGTAGTGGTGGAATGCGTAGATATCGGGAGGAACACCAGTGGTGAAAACGGCTCTCTGGTCCGTACCTGACACTGAGATGCGAAAGCGTGGGGAGCGAACGGGATTAGATACCCCAGTAGTCC	k__Bacteria; p__Chloroflexi; c__Anaerolineae; o__S0208; f__; g__; s__	1	0	2	13	24	23	125	24	26	19	0	0	2	0	0	0	0	0	0	0	0
OTU_395	GTGCCAGCAGCCGCGGTAAAACGTAGGGGGCGAGCGTTATCCGGATTTATTGGGCGTAAAGAGCACGTAGGTGGTGCTATAAGTTGGGCGTGAAAGCTCTTGGCTTAACTGGGAGAGGCCGTTCAATACTGTAGTGCTTGAGGTTGGAAGAGGAGAGTAGAATTCCCGGTGTAGTGGTGGAATGCGTAGATATCGGGAGGAATACCAGTGGCGAAAGCGACTCTCTGGTCCACACCTGACACTGAGGTGCGAAAGCGTGGGTAGCAAACGGGATTAGAAACCCCAGTAGTCC	k__Bacteria; p__Chloroflexi; c__Anaerolineae; o__S0208; f__; g__; s__	38	0	10	0	0	0	2	0	3	1	0	3	0	0	0	0	0	0	0	0	0
OTU_396	GTGCCAGCAGCCGCGGTAAAACGTAGGGGGCGAGCGTTATCCGGATTTACTGGGCGTAAAGCGCACGTAGGCGGTGCTGAAAGTTGGACGTTAAAGCTCCTGGCTTAACTGGGAGAGGTCGTTCAAAACTACAGCGCTTGAGGTTGAAAGAGGAGAGTGGAATTCCCGGTGTAGTGGTGGAATGCGTAGATATCGGGAGGAATACCAGTGGCGAAAGCGGCTCTCTGGTTCATACCTGACGCTGAGGTGCGAAAGCGTGGGGAGCAAACGGGATTAGATACCCCTGTAGTCC	k__Bacteria; p__Chloroflexi; c__Anaerolineae; o__S0208; f__; g__; s__	0	0	0	1	0	17	0	0	3	0	0	0	15	3	0	0	0	11	0	0	0
OTU_397	GTGTCAGCAGCCGCGGTAAAACGTAGGGGACAAGCGTTATCCGGATTTACTGGGCGTAAAGCGCATGTAGGTGGCATGGCAAGTTGGATGTGAAAGCTCCTGGCTTAACTGGGAGAGGTCATTCAAAACTGCCAAGCTTGAGGATGGAAGAGGAGAGCAGAATTCCCGGTGTAGTGGTGGAATGCGTAGATATCGGGAGGAATACCAGTGGCGAAAGCGGCTCTCTGGTTCGTGCCTGACACTGAGATGCGAAAGCGTGGGGAGCGAACGGGATTAGATACCCCAGTAGTCC	k__Bacteria; p__Chloroflexi; c__Anaerolineae; o__S0208; f__; g__; s__	2	0	68	11	47	32	12	37	159	77	1	0	26	21	22	10	5	18	0	9	0
OTU_398	GTGTCAGCAGCCGCGGTAAAACGTAGGGGGCGAGCGTTATCCGGATTTATTGGGCGTAAAGCGCACGTAGGCGGCGCTGAAAGTTGGACGTGAAATCTCCTGGCTTAACTGGGAGAGGTCGTTCAATACTACAGGGCTTGAGGTTGGAAGAGGAGAGCGGAATTCCCGGTGTAGTGGTGGAATGCGTAGATATCGGGAGGAACTCCAGTGGCGAAAGCGGCTCTCTGGTCCACACCTGACGCTGAGGTGCGAAAGCGTGGGGAGCGAACGGGATTAGATACCCCAGTAGTCC	k__Bacteria; p__Chloroflexi; c__Anaerolineae; o__S0208; f__; g__; s__	0	0	7	165	42	95	59	18	48	62	0	0	0	0	0	0	0	0	0	0	0
OTU_399	GTGTCAGCAGCCGCGGTAAAACGTAGGGGGCGAGCGTTATCCGGATTTACTGGGCGTAAAGCGCGCGCAGGCGGTCAATCAAGTTGGACGTGAAAGCTCCTGGCTTAACTGGGAGAGGTCGTACAAAACTGATTGGCTAGAGGCTGAGAGAGGAGAGCAGAATTCCCGGTGTAGTGGTGGAATGCGTAGATATCGGGAGGAATACCAGTGGCGAAGGCGGCTCTCTGGCTCAGAACTGACGCTGAGGTGCGAAAGCGTGGGGAGCGAACGGGATTAGATACCCCAGTAGTCC	k__Bacteria; p__Chloroflexi; c__Anaerolineae; o__S0208; f__; g__; s__	0	0	0	0	0	0	0	0	0	0	0	2	0	0	455	57	0	37	0	0	0
OTU_400	GGACTACTGGGGTTTCTAATCCCGTTTGCTACCCACGCTTTCGCACCTCAGTGTCAGGTGTGGACCAGAGAGTCGCTTTCGCCACTGGTATTCCTCCCGATATCTACGCATTCCACCACTACACCGGGAATTCTACTCTCCTCTTCCAACCTCAAGCACTACAGTATTGAACGGCCTCTCCCAGTTAAGCCAAGAGCTTTCACGCCCAACTTATAGCACCACCTACGTGCTCTTTACGCCCAATAAATCCGGATAACGCTCGCCCCCTACGTTTTACCGCGGCTGCTGACAC	k__Bacteria; p__Chloroflexi; c__Anaerolineae; o__S0208; f__; g__; s__	0	79	0	0	0	0	0	0	0	0	0	0	0	0	0	0	0	0	0	0	0
OTU_401	GTGTCAGCAGCCGCGGTAAAACGTAGGGGGCAAGCGTTATCCGGATTTACTGGGCGTAAAGCGCGTGCAGGCGGCTTGGTAGGTTGGACGTGAAAGCTCTCGGCTCAACTGAGAGAGGTCGTTCAATACCGCCAGGCTCGAGGGCGGAAGAGGGGAGTGGAATTCCCGGTGTAGTGGTGGAATGCGTAGATATCGGGAGGAACACCTGTGGCGAAAGCGACTCCCTGGTCCATTCCTGACGCTAAAGCGCGAAAGCGTGGGGAGCGAACGGGATTAGATACCCGAGTAGTCC	k__Bacteria; p__Chloroflexi; c__Anaerolineae; o__S0208; f__; g__; s__	0	0	0	0	18	0	36	1	0	0	0	0	0	0	0	0	0	0	0	0	0
OTU_402	GTGTCAGCAGCCGCGGTAAAACGTAGGGGGCGAGCGTTATCCGGATTTACTGGGCGTAAAGCGCGCGTAGGCGGTGCTGAAAGTTGGACGTAAAAGCTCCTGGCTTAACTGGGAGAGGTCGTACAAAACTACAGGGCTAGAGGTTGAAAGAGGAGAGTGGAATTCCCGGTGTAGTGGTGGAATGCGTAGATATCGGGAGGAACACCAGTGGCGAAAGCGGCTCTCTGGTTCAATCCTGACGCTGAGGTGCGAAAGCGTGGGGAGCAAACGGGATTAGATACCCCAGTAGTCC	k__Bacteria; p__Chloroflexi; c__Anaerolineae; o__S0208; f__; g__; s__	0	0	1	74	6	50	6	0	8	5	0	0	0	0	0	0	0	2	0	0	0
OTU_403	GTGTCAGCCGCCGCGGTAAAACGTAGGGGACAAGCGTTATCCGGATTTACTGGGCGTAAAGCGCATGTAGGTGGCACGGAAAGTTGGATGTGAAAGCTCCCGGCTTAACTGGGAGAGGTCATTCAAAACTACCGAGCTTGAGGATGGAAGAGGAGAGCGGAATTCCCGGTGTAGTGGTGGAATGCGTAGATATCGGGAGGAACACCAGTGGCGAAAGCGGCTCTCTGGTTCGTGCCTGACACTGAGATGCGAAAGCGTGGGGAGCGAACGGGATTAGAAACCCCGGTAGTCC	k__Bacteria; p__Chloroflexi; c__Anaerolineae; o__S0208; f__; g__; s__	2	0	4	2	12	4	3	17	10	19	2	6	197	179	476	361	34	168	2	69	0
OTU_404	GTGTCAGCAGCCGCGGTAAAACGTAGGAGGCAAGCGTTATCCGGATTTACTGGGCGTAAAGCGCGTGCAGGCGGTCAAGTAAGTCGGACGTGAAAGCTCCCGGCTCAACTGGGAGAGGCCGTTCGATACTACTCGACTGGAGGGCAGTAGAGGAAGGTGGAATTCCGGGTGTAGCGGTGAAATGCGTAGATATCCGGAGGAACACCTGTGGCGAAAGCGGCCTTCTGGACTGCTCCTGACGCTCAGACGCGAAAGCTAGGGGAGCGAACGGGATTAGAAACCCCAGTAGTCC	k__Bacteria; p__Chloroflexi; c__Anaerolineae; o__SB-34; f__; g__; s__	0	0	0	87	0	23	2	0	1	0	0	0	0	0	0	0	0	0	0	0	0
OTU_405	GTGTCAGCAGCCGCGGTAAAACGTAGGACGCAAACGTTATCCGGAATTACTGGGCGTAAAGGGCGCGCAGGCGGTTGGGTAAGTGAGGCATGAAAGCCCCATGGCTAAACCTGGGGAGGTTGTCTGAGACTGCCTGACTGGAGTGCGATAGAGGGGTGTAGAATTCCGCGTGTAGTGGTGAAATGCGTAGAGATGCGGAGGAATACCAGAGGCGAAGGCGGCACCCTGGATCGTAACTGACGCTGAGGCGCGAAAGCATGGGTAGCGAACGGGATTAGAAACCCCGGTAGTCC	k__Bacteria; p__Chloroflexi; c__Anaerolineae; o__SBR1031; f__A4b; g__; s__	0	0	0	0	0	0	0	0	0	0	0	0	8	3	12	16	8	11	45	10	0
OTU_406	GTGTCAGCAGCCGCGGTAAAACGTAGGAGGCGAGCGTTATCCGGAGTTACTGGGCGTAAAGCGCGTGTAGGTGGTTGAGCAAGTTGCGTGTGAAAGCGCCCGGCTAAACTGGGCGAGGACAGGCAAGACTGCTGAGCTAGAGGGTGATAGAGGGGCGTGGAATTCCGGGTGTAGCGGTGAAATGTGCAGAGATCCGGAGGAACACCAGTGGTGGAGACGGCGCCCTGGGTCATACCTGACACTGAGACGCGAAAGCGTGGGGAGCGAACGGGATTAGAGACCCCAGTAGTCC	k__Bacteria; p__Chloroflexi; c__Anaerolineae; o__SBR1031; f__A4b; g__; s__	0	0	0	0	0	0	0	0	0	0	0	0	0	0	11	55	0	2	0	0	0
OTU_407	GTGTCAGCAGCCGCGGTAAAACGTAGGACGCAAGCGTTATCCGGAGTTACTGGGCGTAAAGAGCGCGCAGGCGGGTATTTAAGTCGTTTATGAAAGCCCCTGGCTAAACTAGGGGAGGCTAGACGATACTGAATATCTAGAGTGAGGCAGAGGAGTGTGGAATTCCGCATGTAGTGGTGAAATGCGTAGATATGCGGAGGAACACCAGTGGCGAAGGCGACACTCTGGGCCTTAACTGACGCTGAGGCGCGAAAGCGTGGGTAGCGAACGGGATTAGAGACCCCAGTAGTCC	k__Bacteria; p__Chloroflexi; c__Anaerolineae; o__SBR1031; f__A4b; g__; s__	16	0	0	1	2	0	4	8	0	0	11	14	0	0	0	0	1	0	0	5	0
OTU_408	GTGTCAGCAGCCGCGGTAAAACGTAGGAGGCGAGCGTTATCCGGAGTTACTGGGCGTAAAGCGTGCGCAGGCGGGTGAGTAAGTGGACTGTGAAAGCCCCTGGCTAAACCAGGAGAGTGCGGTTCAGACTGCTTGTCTGGAGTGGGGTAGAGGAGCGTGGAATTCGGGGTGTAGCGGTGAAATGTGTAGAGATCCCGAGGAACACCAGTGGTGCAAACGACGCTCTGGGCCTTAACTGACGCTGAGGCACGAAAGCTTGGGGAGCGAACGGGATTAGAGACCCCAGTAGTCC	k__Bacteria; p__Chloroflexi; c__Anaerolineae; o__SBR1031; f__A4b; g__; s__	0	0	0	0	0	0	0	0	0	0	0	0	0	1	5	49	2	2	0	0	0
OTU_409	GTGTCAGCAGCCGCGGTAAAACGTAGGAGACAAGCGTTATCCGGAGTTACTGGGCGTAAAGGGCGTGTAGGCGGCTTTTTAAGTGGGTTGTGAAAGCGGCTGGCTCAACCAGCCGAGGCCGACCCAGACTGGAGAGCTGGAGGGCGGTAGAGGGGTGTGGAATTCCGGGTGTAGTGGTGAAATGCGTAGAGATCCGGAGGAACACCAGAGGCGAAGGCGACACTCTAGGCCGCACCTGACGCTGAGACGCGACAGCACGGGGAGCGAACGGGATTAGAAACCCCTGTAGTCC	k__Bacteria; p__Chloroflexi; c__Anaerolineae; o__SBR1031; f__A4b; g__; s__	0	0	0	0	0	1	1	0	0	0	0	0	0	0	1	49	0	0	0	0	0
OTU_410	GTGTCAGCAGCCGCGGTAAAACGTAGGAGGCGAGCGTTATCCGGAGTTACTGGGCGTAAAGCGCCTGTAGGTGGTGCGCTGCGTCCGCTGTGAAACTTTGCGGCTCAACCGGGAAAGTGCGGCGGATACGGGCGGACTAGAGGGTGACAGAGGAGCGTGGAATTCCGGGTGTAGTGGTGAAATGCGTAGAGATCCGGAGGAACACCAGTGGCGCAAGCGGCGCTCTGGGTCACAACTGACACTGAGAGGCGAAGGCATGGGGAGCGAACGGGATTAGAAACCCCAGTAGTCC	k__Bacteria; p__Chloroflexi; c__Anaerolineae; o__SBR1031; f__A4b; g__; s__	0	0	17	0	33	53	10	32	20	40	0	0	0	0	0	0	0	0	0	0	0
OTU_411	GTGTCAGCAGCCGCGGTAAAACGTAGGAGGCGAGCGTTATCCGGAGTTACTGGGCGTAAAGCGTGCGTAGGCGGTGCGGTAAGTGACTTGTGAAAATGCCCGGCTAAACTGGGCGAGGTCAGGTCAGACTGCCGTGCTAGAGGGTGGTAGAGGAGCGCGGAATTCGGGGTGTAGCGGTGAAATGTGTAGAGATCCCGAGGAACACCAGTGGTGCAAACGGCGCTCTGGGCCACTACTGACGCTGAGGCACGAAAGCGTGGGGAGCGAACGGGATTAGAGACCCCTGTAGTCC	k__Bacteria; p__Chloroflexi; c__Anaerolineae; o__SBR1031; f__A4b; g__; s__	0	0	0	0	0	0	0	1	0	2	0	1	45	26	112	64	13	46	1	24	0
OTU_412	GTGTCAGCAGCCGCGGTAAAACGTAGGAGGCGAGCGTTATCCGGAGTTACTGGGCGTAAAGCGTGAGCAGGCGGTTTTTTAAGTGGCTTGTGAAAGCTCTGGGCTAAACCGAGAGAGTGCAGGTCAGACTGAGAGACTAGAATCGGACAGAGGGCTGTGGAATTCCGGGTGTAGCGGTGAAATGTGCAGAGATCCGGAGGAACACCAGAGGTGAAAACGGCGGCCTGGGTTCAGATTGACGCTGAGACACGAAAGCGTGGGGAGCGAACGGGATTAGAGACCCCAGTAGTCC	k__Bacteria; p__Chloroflexi; c__Anaerolineae; o__SBR1031; f__A4b; g__; s__	0	0	28	12	68	33	16	88	26	79	0	0	2	0	7	1	0	0	0	0	0
OTU_413	GTGTCAGCAGCCGCGGTAAAACGTAGGAGGCAAGCGTTATCCGGAGTTACTGGGCGTAAAGCGCATGTAGGCGGTTACTTACGTCCGATGTGAAAGCTCCCGGCTTAACCGGGAGAGTGCGTCGGATACGGGGAGACTAGAGGACGGTAGAGGAGCGTAGAATTCCGGGTGTAGTAGTGAAATGCGTAGAGATCCGGAGGAATACCAGTGGCGCAAGCGGCGCTCTGGGCCGCACCTGACGCTGAGATGCGAAGGCATGGGTAGCGAACGGGATTAGAAACCCCAGTAGTCC	k__Bacteria; p__Chloroflexi; c__Anaerolineae; o__SBR1031; f__A4b; g__; s__	24	0	1	40	2	3	2	82	0	1	10	16	1	3	1	4	0	0	0	4	0
OTU_414	GTGTCAGCAGCCGCGGTAAAACGTAGGACGCAAGCGTTATCCGGAGTTACTGGGCGTAAAGGGCGTGTAGGCGGCCCGATAAGTCCGTCGTGAAAGCCCCTGGCTAAACCGGGGGAGGACGAGGGAGACTGTGGGGCTAGAGGCTGGTAGAGGGGCATAGAATTCCGGGTGTAGTGGTGAAATGCGTAGAGATCCGGAGGAATACCAGAGGCGAAGGCGATGCCCTGGGCCAGCACTGACGCTGAGACGCGACAGCATGGGGAGCGAACGGGATTAGAAACCCCTGTAGTCC	k__Bacteria; p__Chloroflexi; c__Anaerolineae; o__SBR1031; f__A4b; g__; s__	9	0	2	2	48	0	0	3	2	15	0	0	0	1	66	12	1	2	0	0	0
OTU_415	GTGTCAGCAGCCGCGGTAAAACGTAGGACGCAAACGTTATCCGGAGTTACTGGGCGTAAAGCGCGCGCAGGCGGGCTTCTAAGTCAGCTATGAAAGCTCCTGGCTAAACTAGGAGAGGCTGGCTGGGACTGGAAGTCTGGAGTGAAGCAGAGGAAGACGGAATTCCGCGTGTAGTGGTGAAATGCGTAGAGATGCGGAGGAACACCAGTGGCGAAGGCGGTCTTCTGGGCTTTAACTGACGCTAAGGCGCGACAGCATGGGTAGCGAACGGGATTAGAAACCCCTGTAGTCC	k__Bacteria; p__Chloroflexi; c__Anaerolineae; o__SBR1031; f__A4b; g__; s__	0	0	0	0	0	0	0	0	0	0	16	44	0	45	94	20	0	2	0	8	0
OTU_416	GTGTCAGCAGCCGCGGTAAAACGTAGGACGCAAGCGTTATCCGGAATTACTGGGCGTAAAGCGCGTGTAGGTGGTTGTGTAAGTCACTTGTGAAAGCTCTCGGCTAAACTGAGAGAGGTCAGGTGATACTGCAGAGCTAGAGGGTAGTAGAGGGGTGCGGAATTCCGGGTGTAGTGGTGAAATGCGTAGATATCCGGAGGAACACCAGAGGCGAAGGCGGCGCCCTGGACTATACCTGACACTGAGACGCGAAAGCATGGGTAGCGAACGGGATTAGAGACCCCAGTAGTCC	k__Bacteria; p__Chloroflexi; c__Anaerolineae; o__SBR1031; f__A4b; g__; s__	3	0	3	0	12	0	5	1	0	2	1	3	0	0	188	6	0	0	0	0	0
OTU_417	GTGTCAGCAGCCGCGGTAAAACGTAGGAGACGAACGTTATCCGGAGTTACTGGGCGTAAAGGGCGTGCAGGCGGCCTTCTAAGTCTGGCGTGAAAGAACCCGGCTCAACCGGGAGAGGTCGTCGGAGACTGGGAGGCTAGAGGGCGGTAGAGGCGTGTGGAATTCCGGGTGTAGTGGTGAAATGCGTAGAGATCCGGAGGAACACCAGTGGCGAAGGCGACACGCTAGGCCGCACCTGACGCTGAGACGCGACAGCATGGGGAGCGAACGGGATTAGAAACCCCAGTAGTCC	k__Bacteria; p__Chloroflexi; c__Anaerolineae; o__SBR1031; f__A4b; g__; s__	5	0	10	2	4	47	0	2	6	59	0	0	0	2	0	0	1	0	1	1	0
OTU_418	GGACTACTGGGGTTTCTAATCCCGTTCGCTACCCATGCTTTCGCGTCTCAGCGTCAGGGTCGACCCAGGGTGCCGCCTTCGCCTCTGGTGTTCCTCCGGATCTCTACGCATTTCACCACTACACCCGGAATTCCGCACCCCTCTATCGCCCTCCAGCCGAGCAGTCTCACCTGACCTCGCCCAGTTTAGCCGGGCGCTTTCACAGGTCGCTTACTCAACCGCCTACACGCGCTTTACGCCCAGTAATTCCGGATAACGCTTGCGTCCTACGTTTTACCGCGGCTGCTGACAC	k__Bacteria; p__Chloroflexi; c__Anaerolineae; o__SBR1031; f__A4b; g__; s__	0	151	0	0	0	0	0	0	0	0	0	0	0	0	0	0	0	0	0	0	0
OTU_419	GTGTCAGCAGCCGCGGTAAAACGTAGGACGCAAGCGTTATCCGGAATTACTGGGCGTAAAGCGCGTGTAGGCGGTTGAGTAAGCGACCTGTGAAAGCGCCCGGCTAAACTGGGCGAGGTCAGGTGAGACTGCTCGGCTGGAGGGCGATAGAGGGGTGCGGAATTCCGGGTGTAGTGGTGAAATGCGTAGAGATCCGGAGGAACACCAGAGGCGAAGGCGGCACCCTGGGTCGACCCTGACGCTGAGACGCGAAAGCATGGGTAGCGAACGGGATTAGAAACCCTAGTAGTCC	k__Bacteria; p__Chloroflexi; c__Anaerolineae; o__SBR1031; f__A4b; g__; s__	21	0	16	5	451	0	1	26	1	2	0	3	0	0	83	0	0	0	0	0	0
OTU_420	GTGTCAGCAGCCGCGGTAAAACGTAGGAGGCGAGCGTTATCCGGAGTTACTGGGCGTAAAGCGCGCGCAGGCGGTCGCGTAAGTGGGGTGTGAAATCTCTCGGCTAAACCGGGAGGGTGCGCCTCAGACTGCGGGACTAGAGTGGGATAGAGGGACGTGGAATTCCGGGTGGAGCGGTGAAATGTGTAGAGATCCGGAGGAACACCAGAGGCGCAAGCGGCGTCCTGGGTCCTAACTGACGCTGAGGCGCGAAAGCTTGGGGAGCGAACGGGATTAGAGACCCCTGTAGTCC	k__Bacteria; p__Chloroflexi; c__Anaerolineae; o__SBR1031; f__A4b; g__; s__	4	0	21	0	75	0	0	0	21	9	0	0	0	0	0	0	0	0	0	0	0
OTU_421	GTGTCAGCAGCCGCGGTAAAACGTAGGAGACAAGCGTTATCCGGAGTTACTGGGCGTAAAGGGCGTGTAGGCGGTTCGTTAAGTCCGACGTAAAAGCCCCTGGCTAAACTGGGGGAGGTCGTCAGATACTGGCGGACTGGAGGACGGTAGAGGAGTGTGGAATTCCGGGTGTAGTGGTGAAATGCGTAGATATCCGGAGGAACACCAGTGGCGAAGGCGACACTCTGGGCCGTACCTGACGCTAAGACGCGACAGCATGGGGAGCGAACGGGATTAGAAACCCCTGTAGTCC	k__Bacteria; p__Chloroflexi; c__Anaerolineae; o__SBR1031; f__A4b; g__; s__	1	0	88	59	93	66	86	35	53	169	0	0	0	0	0	0	0	0	0	0	0
OTU_422	GTGTCAGCAGCCGCGGTAAAACGTAGGACGCAAGCGTTATCCGGAATTACTGGGCGTAAAGCGCGTGCAGGCGGAGGCTTAAGTCACTGGTGAAAGCACCGGGCTAAACCCGGTGAGGTCCGGTGATACTGGGTCTCTGGAGGGTGTCAGAGGGGTGCGGAATTCCGGGTGTAGTGGTGAAATGCGTAGAGATCCGGAGGAACACCAGAGGCGAAGGCGGCACCCTGGGACATACCTGACGCTGAGACGCGAAAGCATGGGGAGCGAACGGGATTAGAGACCCCAGTAGTCC	k__Bacteria; p__Chloroflexi; c__Anaerolineae; o__SBR1031; f__A4b; g__; s__	1	0	0	0	20	0	5	3	0	5	0	1	0	0	107	4	0	0	0	0	0
OTU_423	GTGTCAGCAGCCGCGGTAAAACGTAGGAGGCGAGCGTTATCCGGAGTTACTGGGCGTAAAGAGCGCGCAGGCGGCTGGGTAAGTGGCTTGTGAAAGCCCCAGGCTAAACCGGGGGAGGACAGGTCAGACTGCCGAGCTAGAGGATGGTAGAGGAGCGCAGAATTCCGGGTGTAGCGGTGAAATGTGTAGAGATCCGGAGGAATACCAGTGGTGAAGACGGCGCTCTGGGCCATTACTGACGCTGAGGCGCGAAAGCGTGGGGAGCGAACGGGATTAGAGACCCCTGTAGTCC	k__Bacteria; p__Chloroflexi; c__Anaerolineae; o__SBR1031; f__A4b; g__; s__	0	0	1	0	0	2	4	0	4	5	0	0	25	15	24	8	2	6	0	1	0
OTU_424	GTGTCAGCAGCCGCGGTAAAACGTAGGAGACAAACGTTATCCGGAGTTACTGGGCGTAAAGGGCGTGCAGGTGGTTCGTTAAGTCTGGCGTGAAAGCCTCCGGCTCAACCGGGGAAAGTCGTCGGAGACTGACGAACTAGAGGGCAGTAGAGGCGTGTGGAATTCCGGGTGTAGTGGTGAAATGCGTAGAGATCCGGAGGAACACCAGTGGCGAAGGCGACACGCTGGGCTGCACCTGACACTGAGACGCGACAGCATGGGGAGCGAACGGGATTAGAAACCCCAGTAGTCC	k__Bacteria; p__Chloroflexi; c__Anaerolineae; o__SBR1031; f__A4b; g__; s__	7	0	1	2	3	14	1	1	19	25	0	0	5	2	1	0	1	4	0	3	0
OTU_425	GGACTACTAGGGTTTCTAATCCCGTTCGCTACCCACGCTTTCGCGCCTCAGCGTCAGTTAAGGCCCAGAGTGTCGCCTTCGCCACTGGTGTTCCTCCGCATATCTACGCATTTCACCACTACATGCGGAATTCCACACTCCTCTGCCTCACTCTAGATATTCAGTATCGTCTAGCCTCCCCTAGTTTAGCCAGGGGCTTTCATAAACGACTTAAATACCCGCCTGCGCGCTCTTTACGCCCAGTAACTCCGGATAACGCTTGCGTCCTACGTTTTACCGCGGCTGCTGACAC	k__Bacteria; p__Chloroflexi; c__Anaerolineae; o__SBR1031; f__A4b; g__; s__	0	53	0	0	0	0	0	0	0	0	0	0	0	0	0	0	0	0	0	0	0
OTU_426	GTGTCAGCAGCCGCGGTAAAACGTAGGACGCAAGCGTTATCCGGAATTACTGGGCGTAAAGCGCGCGCAGGCGGTTATACAAGTCACTTGTGAAAGCTCATGGCTAAACTGTGAGAGGTGAGGTGAGACTGTATGACTAGAGATTGCTAGAGGTATGTGGAATTCCGCGTGTAGTGGTGAAATGCGTAGAGATGCGGAGGAACACCAGTGGCGAAGGCGGCATACTGGGGCAATACTGACGCTGAGGCGCGAAAGCATGGGTAGCGAACGGGATTAGATACCCCAGTAGTCC	k__Bacteria; p__Chloroflexi; c__Anaerolineae; o__SBR1031; f__A4b; g__; s__	0	0	3	2	17	11	1	30	1	1	0	0	0	0	3	0	0	0	0	1	0
OTU_427	GTGTCAGCAGCCGCGGTAAAACGTAGGACGCAAGCGTTATCCGGAATTACTGGGCGTAAAGCGCGTGTAGGCGGATGTTTAAGTCACTGTTGAAAGCTCCCGGCTAAACTGGGAGAGGTGCGGTGATACTGGACATCTAGAGGGGGTCAGAGGGAGGCAGAATTCCGGGTGTAGTGGTGAAATGCGTAGAGATCCGGAGGAATACCAGAGGCGAAGGCGGCCTCCTGGGACTTACCTGACGCTGAGACGCGAAAGCATGGGGAGCGAACGGGATTAGATACCCTTGTAGTCC	k__Bacteria; p__Chloroflexi; c__Anaerolineae; o__SBR1031; f__A4b; g__; s__	0	0	2	5	13	2	3	7	0	8	0	0	0	0	26	18	0	0	0	0	0
OTU_428	GTGTCAGCAGCCGCGGTAAAACGTAGGAGGCAAGCGTTATCCGGAGTTACTGGGCGTAAAGCGCGCGCAGGCGGTTGGATAAGTGGATTGTCAAAGGACCAGGCTAAACCTGGGGAAGGCAGTTCAGACTGTCGAGCTAGAGCCATCTAGAGGGACGCGGAATTCGGGGTGTAGCGGTGAAATGTGTAGAGATCCCGAGGAACACCAGCGGTGAAGACGGCGTCCTGGGGGTGAGCTGACGCTGAGGCGCGAAGGCGTGGGGAGCGAACAGGATTAGATACCCTAGTAGTCC	k__Bacteria; p__Chloroflexi; c__Anaerolineae; o__SBR1031; f__A4b; g__; s__	2	0	1	2	16	33	11	14	7	15	0	0	3	0	2	0	0	0	0	2	0
OTU_429	GTGTCAGCAGCCGCGGTAAAACGTAGGAGACAAACGTTATCCGGAGTTACTGGGCGTAAAGGGCGTGCAGGCGGCGGACTAAGTCTGGCGTGAAAGGTCTCGGCTCAACCGGGATAGGTCGTCGGATACTGGTCGGCTCGAGGGCGGTAGAGGCGTGTGGAATTCCGGGTGTAGTGGTGAAATGCGTAGAGATCCGGAGGAACACCAGTGGCGAAGGCGACACGCTGGGCCGCACCTGACGCTAAGACGCGACAGCATGGGGAGCGAACGGGATTAGAAACCCCAGTAGTCC	k__Bacteria; p__Chloroflexi; c__Anaerolineae; o__SBR1031; f__A4b; g__; s__	0	0	3	6	103	21	27	52	76	50	0	0	1	0	0	0	0	0	0	0	0
OTU_430	GGACTACTAGGGTTTCTAATCCCGTTCGCTACCCATGCCTTCGCATCTCAGCGTCAGGTGCGGCCCAGAGCGCCGCTTGCGCCACTGGTATTCCTCCGGATCTCTACGCATTTCACTACTACACCCGGAATTCTACGCTCCTCTACCGTCCTCTAGTCTCCCCGTATCCGACGCACTCTCCCGGTTAAGCCGGGAGCTTTCACATCGGACGTAAGTAACCGCCTACATGCGCTTTACGCCCAGTAACTCCGGATAACGCTTGCCTCCTACGTTTTACCGCGGCTGCTGACAC	k__Bacteria; p__Chloroflexi; c__Anaerolineae; o__SBR1031; f__A4b; g__; s__	0	105	0	0	0	0	0	0	0	0	0	0	0	0	0	0	0	0	0	0	0
OTU_431	GTGTCAGCAGCCGCGGTAAAACGTAGGAGACAAGCGTTATCCGGAGTTACTGGGCGTAAAGGGCGTGCAGGTGGCGTGCTAAGTCTGTTGTGAAAGCGCCTGGCTTAACCGGGCGAGGTCAATGGATACTGGCAAGCTAGAGGACGGTAGAGGGATGTGGAATTCCGGGTGTAGTGGTGAAATGCGTAGAGATCCGGAGGAACACCAGAGGCGAAGGCGGCATCCTGGGCCGTACCTGACACTGAGACGCGACAGCATGGGGAGCGAACGGGATTAGAAACCCCTGTAGTCC	k__Bacteria; p__Chloroflexi; c__Anaerolineae; o__SBR1031; f__A4b; g__; s__	3	0	365	18	461	50	95	448	234	1746	0	0	90	55	94	314	0	35	0	5	0
OTU_432	GTGTCAGCAGCCGCGGTAAAACGTAGGAGGCGAGCGTTATCCGGAGTTACTGGGCGTAAAGCGTGCGCAGGCGGAAGGGTAAGTGGGCTGTGAAAGCCCCAGGCTAAACCTGGGGAGTGCGGCTCAGACTGCTCATCTGGAGTGGGGTAGAGGAGCGCGGAATTCGGGGTGTAGCGGTGAAATGTGTAGAGATCCCGAGGAACACCAGTGGTGCAAACGGCGCTCTGGGCCTTAACTGACGCTGAGGCACGAAAGCTTGGGGAGCGAACGGGATTAGAGACCCCTGTAGTCC	k__Bacteria; p__Chloroflexi; c__Anaerolineae; o__SBR1031; f__A4b; g__; s__	0	0	2	0	23	1	2	13	5	21	0	0	9	10	49	8	0	9	0	3	0
OTU_433	GTGTCAGCAGCCGCGGTAAAACGTAGGACACGAGCGTTATCCGGAGTTACTGGGCGTAAAGGGCGGGCAGGCGGTGGCATAAGTCTGGTGTGAAAGCTCCCGGCTCAACCGGGAGAGGACACTGGCGACTGTGGCACTAGAGGCAGATAGAGGGGTGTAGAATTCCGGGTGTAGTGGTGAAATGCGTAGAGATCCGGAGGAATACCAGAAGCGAAGGCGGCACCCTGGGTCTGACCTGACGCTGAGCCGCGACAGCATGGGGAGCGAACGGGATTAGAAACCCGTGTAGTCC	k__Bacteria; p__Chloroflexi; c__Anaerolineae; o__SBR1031; f__A4b; g__; s__	1	0	0	0	2	1	0	0	0	2	0	0	5	9	15	9	1	20	0	2	0
OTU_434	GTGTCAGCAGCCGCGGTAAAACGTAGGACGCAAGCGTTATCCGGAGTTACTGGGCGTAAAGAGCGCGCAGGCGGATGATTAAGTCGTGTATGAAAGCCCCTGGCTAAACTGGGGGAGGCTAGACGATACTGGTCATCTTGAGTGGGTGAGAGGGATGTGGAATTCCGCGTGTAGTGGTGAAATGCGTAGATATGCGGAGGAACACCAGAGGCGAAGGCGGCATCCTGGCACTCAACTGACGCTGAGGCGCGAAAGCATGGGTAGCGAACGGGATTAGAAACCCCTGTAGTCC	k__Bacteria; p__Chloroflexi; c__Anaerolineae; o__SBR1031; f__A4b; g__; s__	0	0	37	55	151	154	50	336	122	317	0	0	0	0	0	0	0	1	0	0	0
OTU_435	GTGTCAGCAGCCGCGGTAAAACGTAGGACACGAGCGTTATCCGGAGTTACTGGGCGTAAAGGGCGTGCAGGCGGCAGTGGAAGTCTGGTGTGAAAGCTCCTGGCTTAACCGGGAGAGGACACTGGAGACTCCACAGCTAGAGGCAGGTAGAGGGGTGTAGAATTCCGGGTGTAGTGGTGAAATGCGTAGAGATCCGGAGGAATACCAGAAGCGAAGGCGGCACCCTGGGCCTGACCTGACGCTGAGACGCGACAGCATGGGGAGCGAACGGGATTAGATACCCCAGTAGTCC	k__Bacteria; p__Chloroflexi; c__Anaerolineae; o__SBR1031; f__A4b; g__; s__	0	0	0	0	8	0	0	0	0	6	0	7	135	88	232	255	28	167	13	61	0
OTU_436	GTGTCAGCAGCCGCGGTAAAACGTAGGAGGCAAGCGTTATCCGGAGTTACTGGGCGTAAAGCGCGTGCAGGTGGTTGAGTAAGTGGGGCGTGAAATCTCCAGGCTAAACCTGGAGGGGACGAACTATACTGCTTGACTAGAGTGGAGTAGAGGGACGCAGAATTCGGGGTGTAGCGGTGAAATGTGCAGAGATCCCGAGGAATACCAGAGGTGAAAACGGCGTCCTGGGCTTTAACTGACACTGAGACGCGAAAGCGTGGGGAGCGAACGGGATTAGAGACCCCTGTAGTCC	k__Bacteria; p__Chloroflexi; c__Anaerolineae; o__SBR1031; f__A4b; g__; s__	2	0	2	17	26	125	2	37	43	164	0	0	82	278	3	13	141	321	501	522	0
OTU_437	GTGTCAGCAGCCGCGGTAAAACGTAGGTGACAAGCGTTATCCGGATTTACTGGGCGTAAAGCGTGTGCAGGCTGTCGGACAAGTGGTGTATGAAAGCGCCCGGCTTAACCGGGCGAGGTTATGCCAGACTGTTCGGCTAGAGGCAATAAGAGGGACATGGAATTCCGGGTGTAGTGGTGAAATGCGTAGATATCCGGAGGAACACCAGAGGCGAAGGCGGTGTCCTGGTATTGACCTGACGCTCAGACACGAAAGCACGGGTAGCGAACGGGATTAGAAACCCCAGTAGTCC	k__Bacteria; p__Chloroflexi; c__Anaerolineae; o__SBR1031; f__oc28; g__; s__	21	0	2	32	7	31	4	73	0	12	1	0	0	0	1	0	0	3	0	0	0
OTU_438	GTGTCAGCAGCCGCGGTAAAACGTAGGTGGCAAGCGTTATCCGGATTTACTGGGCGTAAAGCGTGTGCAGACGGAGCTTCAAGTGGTGTATGAAATCGCTCGGCTCAACCGGGCGGGTGTATGCCAGACTGGGGTTCTGGAGACAGAGAGAGGGACGTGGAATTCCGGGTGTAGTGGTGAAATGCGTAGAGATCCGGAGGAACCCCTGAGGCGAAGGCGGCGTCCTGGCTCTGGTCTGACGTTCAGACACGACAGCATGGGGAGCGAACGGGATTAGAAACCCCTGTAGTCC	k__Bacteria; p__Chloroflexi; c__Anaerolineae; o__SBR1031; f__oc28; g__; s__	0	0	0	0	0	0	0	0	0	0	41	58	14	3	31	21	6	12	10	4	0
OTU_439	GTGTCAGCAGCCGCGGTAATACGTAGGTGGCAAGCGTTATCCGGATTTACTGGGCGTAAAGCGTGTGCAGGCTGTTGCACAAGTGGTGTATGAAAGCGCCGGGCTTAACTCGGCGAGGTTATGCCAGACTGTGCGGCTTGAGGCATTCAGAGGGACATGGAATTCCGGGTGTAGTGGTGAAATGCGTAGATATCCGGAGGAACTCCAGAGGCGAAGGCGGTGTCCTGGGAATGACCTGACGCTCAGACACGAAAGCATGGGGAGCGAACGGGATTAGAAACCCCAGTAGTCC	k__Bacteria; p__Chloroflexi; c__Anaerolineae; o__SBR1031; f__oc28; g__; s__	0	0	4	6	35	12	2	7	2	24	1	0	3	0	6	0	3	0	0	0	0
OTU_440	GTGTCAGCAGCCGCGGTAAAACGTAGGTGGCAAGCGTTATCCGGATTTACTGGGCGTAAAGCGTGTGCAGGCGGATTTCCAAGTGGTGTATGAAAGCGCCCGGCTTAACCGGGCGAGGTTATGCCAGACTGGGAATCTTGAGGCGACCAGAGGGATATGGAATTCCGGGTGTAGTGGTGAAATGCGTAGAGATCCGGAGGAACACCAGAGGCGAAGGCGGTATCCTGGGGTTGGCCTGACGCTCAGACACGAAAGCATGGGGAGCGAACGGGATTAGAAACCCCAGTAGTCC	k__Bacteria; p__Chloroflexi; c__Anaerolineae; o__SBR1031; f__oc28; g__; s__	1	0	13	16	95	11	8	74	26	30	0	0	2	0	47	26	0	3	0	0	0
OTU_441	GTGTCAGCAGCCGCGGTAAAACGTAGGTGACGAGCGTTATCCGGATTTACTGGGCGTAAAGCGTGTGCAGGCGGATGTGTAAGTGGTGTATGAAAGCTCGGTGCTTAACACAGAGAGGTTATGCCAGACTGCACGTCTTGAGGCGATAAGAGGGACATGGAATTCCGGGTGTAGTGGTGAAATGCGTAGAGATCCGGAGGAACTCCAGAGGCGAAGGCGGTGTCCTGGTATTGGCCTGACGCTCAGACACGAAAGCATGGGTAGCGAACGGGATTAGAAACCCCTGTAGTCC	k__Bacteria; p__Chloroflexi; c__Anaerolineae; o__SBR1031; f__oc28; g__; s__	24	0	0	1	10	3	3	8	2	2	11	23	11	63	602	34	35	18	3	230	0
OTU_442	GTGCCAGCAGCCGCGGTAAAACGTAGGTGGCAAGCGTTATCCGGATTTACTGGGCGTAAAGCGTGTGCAGGTGGAACGGTCAGTGGTGTATGAAAACGTCGGGCTTAACCCGAGGCGGGTATGCCAGACTGCCGTTCTGGAGTGCGACAGAGGAGCGTGGAATTCCGGGTGTAGTGGTGAAATGCGTAGAGATCCGGAGGAACCTCAGAGGCGAAGGCGGCGCTCTGGGTCGCAACTGACACTCAGACACGACAGCATGGGGAGCGAACGGGATTAGAAACCCCAGTAGTCC	k__Bacteria; p__Chloroflexi; c__Anaerolineae; o__SBR1031; f__oc28; g__; s__	0	0	10	3	7	23	2	33	12	46	0	1	11	15	9	11	19	36	5	37	0
OTU_443	GTGTCAGCAGCCGCGGTAAGACGTAGGAGGCGAACGTTATCCGGATTTACTGGGTGTAAAGCGCGTGCAGGCGGCGTGAACAGTCGTGCGTGAAAGCTCTCGGCTTAACCGGGAGAGGCCGTGCGATACTATCAGGCTGGAGGCAGGCAGAGGCGTGTGGAATTCCGGGTGTAGTAGTGAAATGCGTAGAGATCCGGAGGAACACCAGTGGCGAAGGCGACACGCTGGGCCTGACCTGACGCTAAGACGCGACAGCATGGGGAGCGAACGGGATTAGAAACCCCAGTAGTCC	k__Bacteria; p__Chloroflexi; c__Anaerolineae; o__SBR1031; f__SHA-31; g__; s__	0	0	1	0	3	1	8	8	4	7	0	0	0	0	147	128	0	11	0	0	0
OTU_444	GTGTCAGCAGCCGCGGTAAAACGTAGGAGGCAAGCGTTATCCGGATTTACTGGGCGTAAAGCGCGTGCAGGCGGTGGATTAAGTCGTGCGTGAAAGCTCCCAGCTCAACTGGGAGAGGTCGTGCGAGACTGGTTCACTAGAGACAGACAGAGGCGAGTAGAATTCCGGGTGTAGTGGTGAAATGCGTAGAGATCCGGAGGAATACCAGTGGCGAAGGCGGCTCGCTGGGTCTGTTCTGACGCTCAGACGCGACAGCATGGGGAGCGAACGGGATTAGAAACCCCAGTAGTCC	k__Bacteria; p__Chloroflexi; c__Anaerolineae; o__SBR1031; f__SJA-101; g__; s__	13	0	0	3	0	0	0	48	0	1	9	9	3	8	0	3	6	0	0	181	0
OTU_445	GGACTACTAGGGTTTCTAATCCCGTTCGCTCCCCATGCTGTCGCGTCTGAGCGTCAGATCAGGTCTAGCAAGCCGCCTTCGCCACGGGTATTCCTCCAGATATCTACGCATTTCACCACTACACCTGGAATTCTACTTGCCTCTACCTGTCTCTAGTCTCACAGTCTCACACGTCCTCTCCCGGTTAAGCCTGGGAGCTTTCACGCATGACTTATGACACCGCCTACACGCCCTTTACGCCCAGTAAATCCGGATAACGCTCGCCTCCTACGTTTTACCGCGGCTGCTGACAC	k__Bacteria; p__Chloroflexi; c__Anaerolineae; o__SBR1031; f__SJA-101; g__; s__	0	58	0	0	0	0	0	0	0	0	0	0	0	0	0	0	0	0	0	0	0
OTU_446	GTGTCAGCAGCCGCGGTAAAACGTAGGAGGCAAGCGTTATCCGGATTTACTGGGCGTAAAGCGCGTGCAGGCGGTGCGATAAGTCGTGCGTGAAAGCCCCTGGCTCAACTGGGGGAGGACGTGCGAGACTGTCGGACTAGAGGTCAGTAGAGGCAAGTGGAATTCCGGGTGGAGTGGTGAAATGCGTAGAGATCCGGAGGAACCCCAGTGGCGAAGGCGGCTTGCTGGGCTGCACCTGACGCTCAGACGCGAAAGCATGGGGAGCGAACGGGATTAGAAACCCTAGTAGTCC	k__Bacteria; p__Chloroflexi; c__Anaerolineae; o__SBR1031; f__SJA-101; g__; s__	1	0	0	4	0	8	0	5	0	5	13	15	4	1	29	23	4	18	1	6	0
OTU_447	GTGTCAGCAGCCGCGGTAAAACGTAGGAGGCAAGCGTTATCCGGATTTACTGGGCGTAAAGCGCGTGCAGGTGGCCTGTTAAGTCGTGCGTGAAAGCTCCTAGGCTCAACCAGGAGAGGCCGTGCGAGACTGGGAGGCTAGAGACAGGGAGAGGCAAGCAGAATTCCGGGTGTAGTGGTGAAATGCGTAGAGATCCGGAGGAATACCAGAAGCGAAAGCGGCTTGCTAGCCCTGGACTGACACTCAGACGCGAAAGCATGGGTAGCGAACGGGATTAGAAACCCCTGTAGTCC	k__Bacteria; p__Chloroflexi; c__Anaerolineae; o__SBR1031; f__SJA-101; g__; s__	4	0	15	0	5	7	4	99	8	7	3	6	3	5	52	9	0	4	0	0	0
OTU_448	GTGTCAGCAGCCGCGGTAAAACGTAGGAGGCAAGCGTTATCCGGAATTACTGGGCGTAAAGCGCGTGCAGGCGGTCGGGTAAGTCATGCGTGAAAGCTCCTGGCTCAACTGGGAGAGGGCGTGTGAGACTGCCGGACTGGAACCAGACAGAGGCAAGTGGAATTCCAGGTGTAGTGGTGAAATGCGTAGAGATCTGGAGGAACATCAGTGGCGAAGGCGGCTTGCTGGGTCTGTGTTGACGCTCAGACGCGAAAGCATGGGGAGCGAACGGGATTAGAAACCCCAGTAGTCC	k__Bacteria; p__Chloroflexi; c__Anaerolineae; o__SBR1031; f__SJA-101; g__; s__	2	0	2	1	24	53	9	21	39	64	0	0	104	28	10	16	34	15	6	3	0
OTU_449	GTGTCAGCAGCCGCGGTAAAACGTAGGAGGCAAGCGTTATCCGGATTTACTGGGCGTAAAGGGCGTGTAGGCGGTGTCATAAGTCATGCGTGAAAGCTCCCAGGCTTAACCGGGAGAGGACGTGTGAGACTGTGAGACTAGAGACAGGTAGAGGCAAGTAGAATTCCAGGTGTAGTGGTGAAATGCGTAGAGATCTGGAGGAATACCCGTGGCGAAGGCGGCTTGCTAGACCTGATCTGACGCTCAGACGCGACAGCATGGGGAGCGAACGGGATTAGAAACCCCTGTAGTCC	k__Bacteria; p__Chloroflexi; c__Anaerolineae; o__SBR1031; f__SJA-101; g__; s__	25	0	4	1	0	0	10	99	1	28	4	8	55	55	3	7	7	5	6	188	0
OTU_450	GTGTCAGCAGCCGCGGTAAAACGTAGGAGGCAAGCGTTATCCGGATTTACTGGGCGTAAAGCGCGTGCAGGCGGCTGGGTAAGTCGTGCGTGAAAGCTCCCAGGCTCAACCGGGAGAGGTCGTGCGATACTGCCTGGCTAGAGACAGGTAGAGGCGAGTAGAATTCCGGGTGTAGTGGTGAAATGCGTAGATATCCGGAGGAATACCAGTGGCGAAGGCGGCTCGCTGGGCCTGATCTGACGCTCAGACGCGAAAGCATGGGGAGCGAACGGGATTAGAAACCCCAGTAGTCC	k__Bacteria; p__Chloroflexi; c__Anaerolineae; o__SBR1031; f__SJA-101; g__; s__	0	0	4	1	4	19	3	9	11	46	0	2	6	9	36	29	2	21	0	2	0
OTU_451	GTGTCAGCCGCCGCGGTAAAACGTAGGAGGCAAGCGTTATCCGGATTTACTGGGCGTAAAGCGCGTGCAGGCGGTTCGGTAAGTCGTGCGTGAAAGCTCCCAGGCTTAACCGGGAGAGGACGTGCGAGACTGCCGAACTGGAGACAGGTAGAGGCAAGTAGAATTCCAGGTGTAGTGGTGAAATGCGTAGATATCTGGAGGAATACCAGTGGCGAAGGCGGCTTGCTAGACCTGTTCTGACGCTCAGACGCGACAGCATGGGGAGCGAACGGGATTAGAAACCCCGGTAGTCC	k__Bacteria; p__Chloroflexi; c__Anaerolineae; o__SBR1031; f__SJA-101; g__; s__	0	0	2	1	16	5	2	29	12	21	1	4	22	10	49	14	7	10	1	93	0
OTU_452	GTGTCAGCAGCCGCGGTAATACGTAGGTGGCAAGCGTTATCCGGATTTACTGGGCGTAAAGCGCGTGCAGGCGGTTTCGTAAGTCGGACGTGAAAGCTCCTGGCTTAACTGGGAGAGGTCGTTCGATACTGCGGGACTTGAGGTCGGGAGAGGGACGTGGAATTCCCGGTGTAGTGGTGGAATGCGTAGATATCGGGAGGAACACCAGTGGCGAAGGCGGCGTCCTGGCCCGCACCTGACGCTAAGACGCGAAAGCGTGGGGAGCGAACGGGATTAGATACCCCAGTAGTCC	k__Bacteria; p__Chloroflexi; c__Anaerolineae; o__SHA-20; f__; g__; s__	1	0	0	0	54	0	55	1	3	0	0	0	0	0	0	0	0	0	0	0	0
OTU_453	GTGTCAGCAGCCGCGGTAATACGTAGGTGGCTAGCGTTATCCGGATTCACTGGGCGTAAAGCGCGTGCAGGCGGTTTCGTAAGTCGGACGTGAAAGCTCCTGGCTTAACTGGGAGAGGTCGTTCGATACTGCGGGGCTTGAGGTCGGGAGAGGGACGTGGAATTCCCGGTGTAGTGGTGGAATGCGTAGATATCGGGAGGAACACCAGTGGCGAAGGCGGCGTCCTGGCCCGCACCTGACGCTAAGACGCGAAAGCGTGGGGAGCGAACGGGATTAGATACCCCAGTAGTCC	k__Bacteria; p__Chloroflexi; c__Anaerolineae; o__SHA-20; f__; g__; s__	0	0	0	1	12	0	70	3	0	0	0	0	0	0	0	0	0	0	0	0	0
OTU_454	GTGTCAGCCGCCGCGGTAAAACGTAGGTGGCAAGCGTTATCCGGATTTACTGGGCGTAAAGCGCGCGCAGGTGGTAGCGTAAGTTGGGTGTGAAATCTCCTGGCTCAACCGGGAGGAGCCGCTCAAGACTGCGTTGCTTGAGGTCGAGAGAGGAGTGCGGAATTCCCGGTGTAGTGGTGGAATGCGTAGATATCGGGAGGAACACCAGTGGCGAAAGCGGCACTCTGGCTCGCACCTGACACTGAGGCGCGAAAGCGTGGGGAGCAAACGGGATTAGATACCCCAGTAGTCC	k__Bacteria; p__Chloroflexi; c__Anaerolineae; o__SHA-20; f__; g__; s__	0	0	3	69	34	106	6	8	23	7	0	0	0	0	0	0	0	0	0	0	0
OTU_455	GTGTCAGCAGCCGCGGTAAGACGTAGGAGGCGAGCGTTATCCGGATTTACTGGGCGTAAAGCGCACGCAGGCGGCCTCGTTAGTCGGATGTGAAAGCTCCTGGCTTAACTGGGAGAGGCCATTCGATACTGCGAGGCTTGAGGTTGGGAGAGGGGTGTGGAATTCCCGGTGTAGTGGTGGAATGCGTAGATATCGGGAGGAACACCTGTGGCGAAAGCGGCACCCTGGCCCACACCTGACGCTGAGGTGCGAAAGCGTGGGTAGCAAACAGGATTAGAAACCCCTGTAGTCC	k__Bacteria; p__Chloroflexi; c__Anaerolineae; o__SJA-15; f__; g__; s__	0	0	0	19	4	8	16	2	3	0	0	0	0	0	0	0	0	0	0	0	0
OTU_456	GTGTCAGCAGCCGCGGTAAAACGTAGGAGGCGAGCGTTATCCGGATTTACTGGGCGTAAAGCGTGCGCAGGCGGCTTTGCAAGTTGGACGTGAAAGCTCTCAGCTTAACTGGGAGAGGTCGTTCGATACTGCGGGGCTTGAGGTTGGAAGAGGGGTGCGGAATTCCCGGTGTAGTGGTGGAATGCGTAGATATCGGGAGGAACACCTGTGGCGAAAGCGGCACCCTGGTCCACACCTGACGCTGAGGTACGAAAGCGTGGGGAGCAAACAGGATTAGATACCCGAGTAGTCC	k__Bacteria; p__Chloroflexi; c__Anaerolineae; o__SJA-15; f__; g__; s__	0	0	0	0	12	0	44	0	0	0	0	0	0	0	0	0	0	0	0	0	0
OTU_457	GTGTCAGCAGCCGCGGTAATACGTAGGTGACGAGCGTTATCCGGATTTACTGGGCGTAAAGCGCTTGTAGGTGGTCTTGTAAGTTGGGCGTGAAAACACCGGGCTTAACTCGGTGACGCCGTCCAATACTGCGAGACTGGAGGATGTCAGAGGAAGGTGGAATTCCTGGTGTAGTGGTGAAATGCGTAGATATCAGGAGGAACACCCGTGGCGAAGGCGGCCTTCTGGGGCATTCCTGACACTGAGAAGCGAAAGCTAGGGGAGCAAACAGGATTAGAAACCCTAGTAGTCC	k__Bacteria; p__Chloroflexi; c__Anaerolineae; o__WCHB1-50; f__; g__; s__	5	0	44	43	262	452	34	105	137	400	0	0	3	46	4	2	14	20	35	101	0
OTU_458	GTGTCAGCAGCCGCGGTAATACGTAGGTGACGAGCGTTATCCGGATTTACTGGGCGTAAAGCGCTTGTAGGTGGCTCTGTAAGTTGGGCGTGAAAACACCAGGCTTAACCTGGTGACGCCGTCCAATACTGCGGGGCTTGAGGATGTCAGAGGAAGGTGGAATTCCTGGTGTAGTGGTGAAATGCGTAGATATCAGGAGGAACACCCGTGGCGAAGGCGGCCTTCTGGGGCATTCCTGACACTGAGAAGCGAAAGCTAGGGGAGCAAACAGGATTAGAAACCCTAGTAGTCC	k__Bacteria; p__Chloroflexi; c__Anaerolineae; o__WCHB1-50; f__; g__; s__	2	0	7	17	42	96	12	46	49	90	0	0	49	291	6	0	172	179	1187	1530	0
OTU_459	GTGTCAGCAGCCGCGGTAAAACGTAGGTGACGAGCGTTATCCGGATTTACTGGGCGTAAAGAGCTTGTAGGTGGCTCTGTAAGTTGGGTGTGAAAGCCCCGGGCTTAACTCGGGGAGGTTGCTCAATACTGCAGGGCTTGAGGATGTCAAAGGGAAGTGGAATTCCTGGTGTAGCAGTGAAATGCGTAGATATCAGGAGGAACACCCGTGGCGAAGGCGGCTTCCTGGGGCACTCCTGACACTGAGAAGCGAAAGCTAGGGGAGCGAACGGGATTAGAAACCCCAGTAGTCC	k__Bacteria; p__Chloroflexi; c__Anaerolineae; o__WCHB1-50; f__; g__; s__	0	0	0	1	5	2	3	0	5	6	0	0	7	2	35	31	0	3	0	0	0
OTU_460	GTGTCAGCCGCCGCGGTAATACGTAGGTGACGAGCGTTATCCGGATTTACTGGGCGTAAAGCGCTTGTAGGTGGCTCTGTAAGTTGGGCGTGAAAACACCGGGCTTAACTCGGTGACGCCGTCCAATACTGCTGGGCTCGAGGATGTCAGAGGAAGGTGGAATTCCTGGTGTAGTGGTGAAATGCGTAGATATCAGGAGGAACACCCGTGGCGAAGGCGGCCTTCTGGGGCATTCCTGACACTGAGAAGCGAAAGCTAGGGGAGCAAACAGGATTAGAAACCCCAGTAGTCC	k__Bacteria; p__Chloroflexi; c__Anaerolineae; o__WCHB1-50; f__; g__; s__	0	0	5	6	23	19	3	18	17	40	0	0	4	15	1	0	7	13	12	3	0
OTU_461	GTGTCAGCAGCCGCGGTAATACGTAGGTGGCGAGCGTTATCCGGATTCACTGGGCGTAAAGCGCTTGTAGGTGGCTTTGTAAGTTGGGTGTGAAATCTTCGGGCTTAACTCGGAGTGGCCGCTCAATACTGCAGAGCTGGAGGATGTCAGAGGAAGATGGAATTCCCGGTGTAGTGGTGAAATGCGTAGATATCGGGAGGAACACCCGTGGCGAAGGCGGTCTTCTGGGGCATTCCTGACACTGAGAAGCGAAAGCCAGGGGAGCGAACGGGATTAGAAACCCCAGTAGTCC	k__Bacteria; p__Chloroflexi; c__Anaerolineae; o__WCHB1-50; f__; g__; s__	14	0	16	45	6	272	0	12	31	159	0	0	0	0	0	0	0	0	4	15	0
OTU_462	GGACTACAGGGGTTTCTAATCCCGTTCGCTCCCCTGGCTTTCGCTTCTCAGTGTCAGGAATGCCCCAGAAGACCGCCTTCGCCACGGGTGTTCCTCCCGATATCTACGCATTTCACCACTACACCGGGAATTCCATCTTCCTCTGACATCCTCCAGCTCTGCAGTATTGAGCGGCCACTCCGAGTTAAGCCCGAAGATTTCACACCCAACTTACAAAGCCACCTACAAGCGCTTTACGCCCAGTGAATCCGGATAACGCTCGCCACCTACGTATTACCGCGGCTGCTGACAC	k__Bacteria; p__Chloroflexi; c__Anaerolineae; o__WCHB1-50; f__; g__; s__	0	115	0	0	0	0	0	0	0	0	0	0	0	0	0	0	0	0	0	0	0
OTU_463	GTGTCAGCAGCCGCGGTAAAACGTAGGTGACGAGCGTTATCCGGATTTACTGGGCGTAAAGAGCTTGTAGGTGGCTCTGTAAGTTGGGTGTGAAAGCCCCGGGCTTAACTCGGGGAGGTTGCTCAATACTGCAGGGCTTGAGGATGTCAAAGGGAAGTGGAATTCCTGGTGTAGCAGTGAAATGCGTAGATATCAGGAGGAACACCCGTGGCGAAGGCGGCTTCCTGGGGCACTCCTGACACTGAGAAGCGAAAGCTAGGGGAGCGAACGGGATTAGAAACCCTAGTAGTCC	k__Bacteria; p__Chloroflexi; c__Anaerolineae; o__WCHB1-50; f__; g__; s__	0	0	0	0	2	0	3	5	4	0	0	2	2	0	20	29	0	5	0	0	0
OTU_464	GTGTCAGCAGCCGCGGTAAGACAGAGGGGGCCAGCGTTGTCCGGAGTTACTGGGCGTAAAGCGCACGCAGGCGGCGGCTTAAGTGTCGTGTGAAAGCTCCCGGCTCAACCGGGAGAGGCCATGGCAGACTGGGTCGCTCGAGCGTCGGAGAGGTCCCTCGAATTGCCGGTGTAGTGGTGAAATGCGTAGAGATCGGCAGGAAGACCAAGGGGGAAGCCAGGGGACTGGCCGACGGCTGACGCTGAGGTGCGACGGCGTGGGGAGCCAACCGGATTAGATACCCGAGTAGTCC	k__Bacteria; p__Chloroflexi; c__Chloroflexi; o__[Roseiflexales]; f__[Roseiflexaceae]; g__Roseiflexus; s__	1	0	80	8	22	52	4	31	37	67	0	0	0	0	0	0	0	0	0	0	0
OTU_465	GTGTCAGCAGCCGCGGTAAGACGGAGGGGGCAAGCGTTGTCCGGACTCACTGGGCGTAAAGGGCGCGCAGGCGGGACGGTGCGTCGGCGCTGAAAGCGCCCGGCTTAACCGGGCGAGGCGCGGCGATACGACCGACCTCGAGGCAGGCAGAGGGTGGCGGAATTCCGGGTGTAGTGGTGAAATGCGTAGAGATCCGGAGGAACGCCTGTGGCGCAAGCGGCCACCTGGGCCTGACCTGACGCTGAGGCGCGAAAGCGTGGGGAGCGAACCGGATTAGATACCCCTGTAGTCC	k__Bacteria; p__Chloroflexi; c__Chloroflexi; o__Chloroflexales	0	0	3	0	4	1	113	2	1	0	0	0	0	0	0	0	0	0	0	0	0
OTU_466	GTGTCAGCCGCCGCGGTAAGACGGAGGGGGCAAGCGTTGTCCGGACTTACTGGGCGTAAAGCGCGTGTAGGTGGCAGTCTGCGTCGGCGCTGAAAGCGCCAGGCTTAACCTGGCGAGGCGTGCCGATACGAGACCGCTGGAGGCAGGGAGAGGGTAGCGGAATTCCGGGTATAGTGGTGAAATGCGTAGAGATCCGGAGGAACGCCTGAGGCGCAAGCGGCTACCTGGCCCTGTTCTGACACTGAGACGCGACAGCGTGGGGAGCGAACCGGATTAGAAACCCTAGTAGTCC	k__Bacteria; p__Chloroflexi; c__Chloroflexi; o__Chloroflexales	0	0	0	0	57	0	45	7	1	3	1	0	103	44	413	176	8	61	3	6	0
OTU_467	GGACTACAGGGGTATCTAATCCGGTTCGCTCCCCACGCTTTCGCACCTCAGCGTCAGGTCAGTGCCAGTTGGCCGCTTTCGCCACAGATGTTCCTCCGGATCTCTACGCATTTCACCACTACACCCGGAATTCCACCAACCTCTCACTGCCTCCAGTCCGGTCGTATCGCTCCACCTCTCCCGGTTAAGCCGGGAGCTTTCAGGAGTGACGCACCGCACCGCCTACGTGCTCTTTACGCCCAGTAAATCCGGACAACGCTTGCCCCCTCCGTCTTACCGCGGCTGCTGACAC	k__Bacteria; p__Chloroflexi; c__Chloroflexi; o__Chloroflexales; f__[Chlorothrixaceae]; g__; s__	0	99	0	0	0	0	0	0	0	0	0	0	0	0	0	0	0	0	0	0	0
OTU_468	GTGTCAGCAGCCGCGGTAAGACGGAGGGGGCAAGCGTTGTCCGGATTTACTGGGCGTAAAGAGCACGTAGGCGGTGCGGTGCGTCACTCCTGAAAGCTCCCGGCTTAACCGGGAGAGGTGGAGCGATACGACCGGACTGGAGGCAGTGAGAGGTTGGTGGAATTCCGGGTGTAGTGGTGAAATGCGTAGAGATCCGGAGGAACATCTGTGGCGAAAGCGGCCAACTGGCACTGACCTGACGCTGAGGTGCGAAAGCGTGGGGAGCGAACCGGATTAGAAACCCCATAGTCC	k__Bacteria; p__Chloroflexi; c__Chloroflexi; o__Chloroflexales; f__[Chlorothrixaceae]; g__; s__	10	0	201	131	15	64	0	1	1	96	0	0	0	0	0	0	0	0	0	0	0
OTU_469	GTGTCAGCAGCCGCGGTAAGACGGAGGGGGCAAGCGTTGTCCGGATTTACTGGGCGTAAAGAGCACGTAGGTGGCATGATGCGTCGGCGCTGAAAGCACCCGGCTTAACCGGGTGAGGTGTGCCGATACGATCACGCTCGAGGCAATCAGAGGTTAGCAGAATTCCGGGTGTAGTTGTGAAATGCGTAGATATCCGGAGGAATACCTGTGGCGAAGGCGGCTAACTGGGATTGTCCTGACACTAAGGTGCGAAAGCGTGGGGAGCGAACCGGATTAGATACCCTAGTAGTCC	k__Bacteria; p__Chloroflexi; c__Chloroflexi; o__Chloroflexales; f__[Chlorothrixaceae]; g__Candidatus Chlorothrix; s__	18	0	10	3	75	41	0	17	16	573	5	20	0	4	189	79	0	35	0	0	0
OTU_470	GTGTCAGCAGCCGCGGTAAGACGGAGGGGGCAAGCGTTGTCCGGACTTACTGGGCGTAAAGCGCACGTAGGCGGCTGGCTGCGTCGGTGCTGAAAGCGCCCCGCTTAACGGGGTGAGGCGTGCCGATACGAGCCGGCTCGAGGCAGGCAGAGGGTGGCGGAATTCCGGGTGTAGTGGTGAAATGCGTAGAGATCCGGAGGAACGCCTGTGGCGCAAGCGGCCACCTGGGCCTGACCTGACGCTGAGGTGCGACAGCGTGGGGAGCGAACCGGATTAGATACCCTGGTAGTCC	k__Bacteria; p__Chloroflexi; c__Chloroflexi; o__Chloroflexales; f__Chloroflexaceae	0	0	0	0	9	0	3	0	0	0	0	0	14	3	58	25	0	3	0	0	0
OTU_471	GTGTCAGCAGCCGCGGTAAGACGGAGGGGGCAAGCGTTGTCCGGACTTACTGGGCGTAAAGGGCCCGTAGGCGGCCTGATGCGTCGGTGCTGAAAGCGCCCCGCTTAACGGGGTGAGGCGTGCCGATACGATCAGGCTCGAGGCAGGCAGAGGGTGGCGGAATTCCGGGTGTAGTGGTGAAATGCGTAGAGATCCGGAGGAACGCCTGTGGCGCAAGCGGCCACCTGGGCCTGACCTGACGCTGAGGGGCGAAAGCGTGGGGAGCAAACCGGATTAGATACCCCTGTAGTCC	k__Bacteria; p__Chloroflexi; c__Chloroflexi; o__Chloroflexales; f__Chloroflexaceae	0	0	0	0	0	0	0	6	0	1	1	0	5	14	22	14	1	18	1	5	0
OTU_472	GTGTCAGCAGCCGCGGTAAGACGGAGGGGGCAAGCGTTGTCCGGACTCACTGGGCGTAAAGCGTCCGTAGGTGGTTGCATGCGTCGGTGCTGAAAGTGTCCCGCTTAACGGGATAAGGCGTGCCGATACGATGCAACTGGAGGCAGACAGAGGGTGGCGGAATTCCGGGTGTAGTGGTGAAATGCGTAGAGATCCGGAGGAACGCCAGTGGTGAAGACGGCCACCTGGGTCTGACCTGACACTGAGGGACGACAGCGTGGGGAGCGAACTGGATTAGATACCCCTGTAGTCC	k__Bacteria; p__Chloroflexi; c__Chloroflexi; o__Chloroflexales; f__Chloroflexaceae; g__; s__	1	0	0	0	0	0	0	0	0	0	8	22	17	5	5	9	1	5	0	1	0
OTU_473	GTGTCAGCAGCCGCGGTAAGACGGAGGGGGCAAGCGTTGTCCGGAATCACTGGGCGTAAAGCGCGTGTAGGTGGTCCCGTGCGTCGGGGCTGAAACCTCTGGGCTCAACCCAGAGACGCGTGCCGATACGACGAGACTTGAGGCAGAGAGAGGGTAGCGGAATTCCGGGTGTAGTGGTGAAATGCGTAGAGATCCGGAGGAACGCCTGTAGCGAAAGCGGCTACCGGGCTCTGACCTGACACTGAGACGCGACAGCGTGGGGAGCGAACCGGATTAGATACCCCGGTAGTCC	k__Bacteria; p__Chloroflexi; c__Chloroflexi; o__Chloroflexales; f__Chloroflexaceae; g__Chloronema; s__	2	0	42	38	204	118	31	109	77	227	0	0	101	244	98	59	22	32	0	25	0
OTU_474	GTGTCAGCAGCCGCGGTAAGACGGAGGGGGCAAGCGTTGTCCGGACTCACTGGGCGTAAAGGGCCCGTAGGCGGTTTTGTGCGTCGCTGCTGAAAGCGCCCGGCTTAACCGGGCGAGGCGTGGCGATACGATGAAACTGGAGGCAGGCAGAGGGTGGCGGAATTCCGGGTGTAGTGGTGAAATGCGTAGAGATCCGGAGGAACGCCTGTGGGGAACCCGGCCACCTGGGCCTGACCTGACGCTGAGGGGCGAAAGCGTGGGGAGCGAACCGGATTAGATACCCCAGTAGTCC	k__Bacteria; p__Chloroflexi; c__Chloroflexi; o__Chloroflexales; f__Oscillochloridaceae; g__Oscillochloris	0	0	76	19	333	37	64	212	101	263	0	0	35	2	46	8	0	1	0	0	0
OTU_475	GTGTCAGCAGCCGCGGTAAGACGGAGGGGGCAAGCGTTGTCCGGAATCACTGGGCGTAAAGCGCCCGTAGGCGGTGCGGTGCGTCGGTGCTGAAAGCGCCCGGCTTAACCGGGCGAGGTGTGCCGATACGACCGCGCTGGAGGCAGGCAGAGGGTGGCGGAATTCCGGGTGTAGTGGTGAAATGCGTAGAGATCCGGAGGAACGCCGGTGGCGCAAGCGGCCACCTGGGCCTGACCTGACGCTGAGGGGCGAAAGCGTGGGGAGCGAACCGGATTAGATACCCGAGTAGTCC	k__Bacteria; p__Chloroflexi; c__Chloroflexi; o__Chloroflexales; f__Oscillochloridaceae; g__Oscillochloris	1	0	79	98	282	137	34	304	218	526	0	0	30	86	19	11	11	13	0	8	0
OTU_476	GTGTCAGCAGCCGCGGTAAGACGGAGGGGGCAAGCGTTGTCCGGACTTACTGGGCGTAAAGCGCACGTAGGCGGTCTGCTGCGTCGGTGCTGAAAGCGCCCCGCTTAACGGGGCGAGGCGTGCCGATACGAGCGGACTGGAGGCAGGCAGAGGGTGGCGGAATTCCGGGTGTAGTGGTGAAATGCGTAGAGATCCGGAGGAACGCCGGTGGCGCAAGCGGCCACCTGGGCCTGACCTGACGCTGAGGTGCGAAAGCGTGGGGAGCGAACCGGATTAGATACCCCAGTAGTCC	k__Bacteria; p__Chloroflexi; c__Chloroflexi; o__Chloroflexales; f__Oscillochloridaceae; g__Oscillochloris	2	0	44	26	148	106	85	181	78	99	0	0	45	22	193	38	7	14	0	0	0
OTU_477	GTGTCAGCAGCCGCGGTAAGACGGAGGGGGCAAGCGTTGTCCGGAATTACTGGGCGTAAAGCGCACGTAGGCGGCCTGGTGCGTCGGTGCTGAAAGCGCCCCGCTTAACGGGGCGAGGCGTGCCGATACGACCAGGCTCGAGGCAGGCAGAGGGTGGCGGAATTCCGGGTGTAGTGGTGAAATGCGTAGAGATCCGGAGGAACGCCTGTGGCGCAAGCGGCCACCTGGGCCTGAGCTGACGCTGAGGTGCGAAAGCGTGGGGAGCGAACCGGATTAGATACCCCGGTAGTCC	k__Bacteria; p__Chloroflexi; c__Chloroflexi; o__Chloroflexales; f__Oscillochloridaceae; g__Oscillochloris	0	0	5	1	17	88	2	48	34	120	0	0	21	108	270	151	44	376	18	47	0
OTU_478	GTGTCAGCAGCCGCGGTAAGACGGAGGGGGCAAGCGTTGTCCGGACTTACTGGGCGTAAAGGGCCCGTAGGCGGCGTGCTGCGTCGGTGCTGAAAGCGCCCCGCTTAACGGGGCGAGGGGTGCCGATACGAGCAGGCTAGAGGCCGACAGAGGGTGGCGGAATTCCGGGTGTAGTGGTGAAATGCGTAGAGATCCGGAGGAACGCCTGTGGCGCAAGCGGCCACCTGGGTCGGACCTGACGCTGAGGGGCGAAAGCGTGGGGAGCGAACCGGATTAGAAACCCCAGTAGTCC	k__Bacteria; p__Chloroflexi; c__Chloroflexi; o__Chloroflexales; f__Oscillochloridaceae; g__Oscillochloris	0	0	62	16	189	33	16	64	61	149	0	0	5	0	0	2	0	0	0	0	0
OTU_479	GTGTCAGCGCCGCGGTAAGACGGAGGGGGCAAGCGTTGTCCGGACTTACTGGGCGTAAAGGGCCCGTAGGCGGCTCGCTGCGTCGGTGCTGAAAGCGCCCCGCTTAACGGGGCGAGGCGTGCCGATACGAGCGGGCTGGAGGCAGGCAGAGGGTGGCGGAATTCCGGGTGTAGTGGTGAAATGCGTAGAGATCCGGAGGAACGCCTGTGGCGCAAGCGGCCACCTGGGCCTGACCTGACGCTGAGGGGCGAAAGCGTGGGGAGCGAACCGGATTAGAAACCCCTGTAGTCC	k__Bacteria; p__Chloroflexi; c__Chloroflexi; o__Chloroflexales; f__Oscillochloridaceae; g__Oscillochloris	2	0	84	42	239	195	34	92	173	372	0	0	117	318	184	80	28	49	7	14	0
OTU_480	GTGTCAGCCGCCGCGGTAATACGTAGGCAGCGAGCGTTGTCCGGACTCACTGGGCGTAAAGGGCCCGTAGGCGGTTTTGTGCGTCGCTGCTGAAAGCGCCCGGCTTAACCGGGCGAGGCGTGGCGATACGATGAAACTGGAGGCAGGCAGAGGGTGGCGGAATTCCGGGTGTAGTGGTGAAATGCGTAGAGATCCGGAGGAACGCCTGTGGGGAACCCGGCCACCTGGGCCTGACCTGACGCTGAGGGGCGAAAGCGTGGGGAGCGAACCGGATTAGAAACCCTTGTAGTCC	k__Bacteria; p__Chloroflexi; c__Chloroflexi; o__Chloroflexales; f__Oscillochloridaceae; g__Oscillochloris; s__	0	0	0	0	28	1	4	10	6	21	0	0	3	0	1	0	0	0	0	0	0
OTU_481	GTGTCAGCAGCCGCGGTAAAACGTAGGTGGCTAACGTTATCCGGATTTACTGGGCGTAAAGCGTGCGTAGGTGGTTAGATAAGTCAGATGTAAAATCTCCTGGCCTAACTGGGAGGGACCATCTGATACTGTTTAGCTTGAGTACAGAAGAGGAAAGTGGAATTCCCGGTGTAGTGGTGGAATGCGTAGATATCGGGAGGAACACCAGTGGCGAAAGCGGCTTTCTGGTCTGTTACTGACACTGTTGCACAAAAGCGTGGGGAGCAAACAGGATTAGATACCCCAGTAGTCC	k__Bacteria; p__Chloroflexi; c__Dehalococcoidetes; o__Dehalococcoidales; f__; g__; s__	1	0	0	48	7	29	2	0	4	8	0	0	0	0	0	0	0	0	0	0	0
OTU_482	GTGTCAGCAGCCGCGGTAATACGTAGGTGGCAAGCGTTGTCCGGATTTACTGGGCGTAAAGAGCGCGCAGGCGGCCGAGTCAGTCGAATGTGAAAGCCCCCGGCTCAACTGGGGAGGGTCATTCGATACTGCTCGGCTTGAAGATAGGAGAGGGAAGCGGAATTTCAGGTGTAGTGGTGAAATGCGTAGATATCTGAAGGAACACCAGTGGCGAAGGCGGCTTTCTGGCCTATTCTTGACGCTGAGGCGCGAAAGCTAGGGGAGCAAACGGGATTAGATACCCCAGTAGTCC	k__Bacteria; p__Chloroflexi; c__Ellin6529; o__; f__; g__; s__	0	0	0	5	16	5	1	3	4	9	0	0	2	0	1	4	1	0	0	0	0
OTU_483	GTGTCAGCAGCCGCGGTAATACGTAGGTGGCAAGCGTTGTCCGGATTTACTGGGCGTAAAGAGCGCGCAGGCGGTCTTGTAAGTCGAGTGTGAAAGCCCCTGGCTCAACCAGGGAGGGTCACTCGATACTGCTTGACTCGAAGGCAGGAGAGGGAAGTGGAATTCCGGGTGTAGTGGTGAAATGCGTAGATATCCGGAGGAACACCAGTGGCGAAGGCGACTTTCTGGCCTGTTCTTGACGCTGAGGCGCGAAAGCTAGGGGAGCAAACGGGATTAGATACCCCAGTAGTCC	k__Bacteria; p__Chloroflexi; c__Ellin6529; o__; f__; g__; s__	0	0	1	1	12	5	5	1	10	12	0	1	6	9	11	8	3	16	1	12	0
OTU_484	GTGCCAGCAGCCGCGGTAATACGTAGGTGGCAAGCGTTGTCCGGATTTACTGGGCGTAAAGAGCGCGCAGGCGGTCGTGCAAGTCGAATGTGAAAGCCCCTGGCTCAACCAGGGAGGGTCATTCGATACTGCTCGACTCGAAGGCAGGAGAGGGAAGCGGAATTCCGGGTGTAGTGGTGAAATGCGTAGATATCCGGAGGAACACCAGTGGCGAAGGCGGCTTTCTGGCCTGTTCTTGACGCTGAGGCGCGAAAGCTAGGGGAGCAAACGGGATTAGATACCCCGGTAGTCC	k__Bacteria; p__Chloroflexi; c__Ellin6529; o__; f__; g__; s__	0	0	0	0	0	3	0	0	1	1	0	0	5	8	3	0	3	15	6	11	0
OTU_485	GTGTCAGCAGCCGCGGTAATACGTAGGTGGCAAGCGTTGTCCGGATTTACTGGGCGTAAAGAGCGCGCAGGCGGTCGTATAAGTCGAATGTGAAAGCCCCCGGCTCAACTGGGGAGGGTCATTCGATACTGTTCGACTTGAAGGCAGGAGAGGGAAGTGGAATTCCGGGTGTAGTGGTGAAATGCGTAGATATCCGGAGGAACACCAGTGGCGAAGGCGACTTTCTGGCCTGTTCTTGACGCTGAGGCGCGAAAGCTAGGGGAGCAAACGGGATTAGATACCCCTGTAGTCC	k__Bacteria; p__Chloroflexi; c__Ellin6529; o__; f__; g__; s__	0	0	0	3	7	14	0	0	1	3	0	0	2	4	12	3	4	0	34	74	0
OTU_486	GTGTCAGCAGCCGCGGTAATACGTAGGTGGCAAGCGTTGTCCGGATTTATTGGGCGTAAAGCGCGCGCAGGTGGTTCGTTGCGTCCGAGGTGAAATCTCCCGGCTCAACTGGGAGGGGTCTTCGGATACGGGCGGACTTGAGGAGAGCAGAGGTAGGCGGAATTCTGGGTGTAGTGGTGAAATGCGTAGATATCCAGAGGAACACCAGTGGCGAAGGCGGCCTACTGGGCTCCACCTGACACTGAGGCGCGAAAGCGTGGGGAGCGAACCGGATTAGATACCCGAGTAGTCC	k__Bacteria; p__Chloroflexi; c__S085; o__; f__; g__; s__	0	0	0	0	0	1	0	0	0	0	0	0	0	14	6	0	9	2	494	62	1
OTU_487	GTGTCAGCAGCCGCGGTAATACGTAGGTGGCAAGCGTTGTCCGGATTTACTGGGCGTAAAGGGCTTGTAGGCGGTTCGTTAAGTCTGGTGTGAAATCTCCCGGCTCAACTGGGAGGGGTCATCGGATACTGGCGAGCTAGAGGTGGGCAGAGGAAAGCAGAATTCCCGGTGTAGCGGTGAAATGCGTAGATATCGGGAGGAATACCAGTGGCGAAGGCGGCTTTCTGGGCCTATCCTGACGCTGAGGAGCGAAAGCGTGGGGAGCAAACCGGATTAGATACCCTAGTAGTCC	k__Bacteria; p__Chloroflexi; c__S085; o__; f__; g__; s__	4	0	0	40	0	34	0	0	0	10	0	1	0	0	0	0	0	0	15	0	9
OTU_488	GTGTCAGCAGCCGCGGTAATACGTAGGTGGCAAGCGTTGTCCGGATTTACTGGGCGTAAAGCGCGCGCAGGTGGCCTGTCGCGTCCGAGGTGAAATCTCCCGGCTCAACTGGGAGGGGTCTTCGGATACGGGCAGGCTTGAGGAGAGCAGAGGTAGGCGGAATTCTGGGTGTAGTGGTGAAATGCGTAGATATCCAGAGGAACACCAGTGGCGAAGGCGGCCTACTGGGCTCCACCTGACACTGAGGCGCGAAAGCGTGGGGAGCGAACCGGATTAGATACCCGAGTAGTCC	k__Bacteria; p__Chloroflexi; c__S085; o__; f__; g__; s__	0	0	0	0	0	0	0	0	0	0	0	4	2	3	71	1	0	4	12	4	4
OTU_489	GTGTCAGCAGCCGCGGTAATACGTAGGTTGCGAGCGTTGTCCGGATTCACTGGGCGTAAAGGGTCCGCAGGCGGTCCGTTAAGTCTCCTGTGAAATCTCCGGGCCTAACCCGGAGAGGTCGGGGGATACTGGCGGACTTGAGGCCATCAGAGGGAAGCAGAATTCCCGGTGTAGTGGTGAAATGCGTAGATATCGGGAGGAATACCAGTGGCGAAAGCGGCTTCCTGGGGTGGTCCTGACGCTCATGGACGAAAGTGTGGGGAGCAAACCGGATCAGAAACCCTAGTAGTCC	k__Bacteria; p__Chloroflexi; c__SAR202; o__; f__; g__; s__	0	0	0	0	0	0	0	0	0	0	0	1	0	0	0	0	0	0	0	0	61
OTU_490	GTGTCAGCAGCCGCGGTAATACGTAGGATGCGAGCGTTGTCCGGATTTACTGGGCGTAAAGAGCGCGCAGGTGGTTGATCAAGTTGGGCGTGAAATCCCCTGGCTTAACTAGGGTAGGTCGTTCAAAACTGGTCGACTTGAGTGCAGCAGAGGAACGTGGAATTCCCGGTGTAGTGGTGAAATGCGTAGATATCGGGAGGAACACCAGTGGCGAAAGCGGCGTTCTGGGCTGTAACTGACGCTGAGGCGCGAAAGCGTGGGGAGCGAACCGGATTAGATACCCTAGTAGTCC	k__Bacteria; p__Chloroflexi; c__SHA-26; o__; f__; g__; s__	0	0	0	0	0	0	0	0	0	0	0	0	0	1	55	57	0	73	1	1	0
OTU_491	GTGTCAGCAGCCGCGGTAATACGTAGGGTCCGAGCGTTGTCCGGAGTTACTGGGCGTAAAGCGCGCGCAGGCGGCGGCGTTGGCCCGGCGTGAAAGCCCCCGGCTCAACCGGGGAGGGTCGTCGGGGACCGCGCCGCTTGAGGGTGGCAGGGGCTGGTGGAATGCCTGGTGTAGTGGTGAAATGCGTAGAGATCAGGCGGAACACCCGTGGCGAAGGCGGCCAGCTGGGCCACCACTGACGCTGAGGCGCGAAGGCGTGGGGAGCGAACGGGATTAGATACCCCAGTAGTCC	k__Bacteria; p__Chloroflexi; c__Thermomicrobia; o__JG30-KF-CM45; f__; g__; s__	0	0	2	3	7	9	0	2	7	2	0	0	5	6	6	6	2	7	3	5	0
OTU_492	GTGTCAGCAGCCGCGGTAATACGTAGGGTCCGAGCGTTGTCCGGAGTTACTGGGCGTAAAGCGCGCGCAGGCGGCCGATCAAGTCTGGCGTGAAAGCCCCCGGCTCAACCGGGGAGGGTCGTTGGAGACTGGTTGGCTTGAGGGCGGTAGGGGCTGGTGGAATTCCCGGTGTAGTGGTGAAATGCGTAGAGATCGGGAGGAACACCCGTGGCGAAGGCGGCCAGCTGGGCCGACCCTGACGCTGAGGCGCGAAGGCGTGGGGAGCGAACGGGATTAGATACCCCAGTAGTCC	k__Bacteria; p__Chloroflexi; c__Thermomicrobia; o__JG30-KF-CM45; f__; g__; s__	0	0	0	1	0	23	0	0	9	11	0	0	26	74	1	0	45	66	84	180	0
OTU_493	GTGTCAGCAGCCGCGGTAATACGTAGGGGGCAAGCGTTGTCCGGATTTATTGGGCGTAAAGGGCTCGCAGGCGGCCTGACTAAGTCATGCGTGAAATCTCCCGGCTCAACTGGGAGCGGTCGTGTGATACTAGTCGGCTTGAGGCCGGTAGGGGAGAGCAGAATTCCCGGTGTAGTGGTGGAATGCGTAGATATCGGGAGGAATACCAGAGGCGAAGGCGGCTCTCTGGACCGGTCCTGACGCTCAGGAGCGAAAGCGTGGGTAGCGATCCGGATTAGATACCCCAGTAGTCC	k__Bacteria; p__Chloroflexi; c__TK10; o__AKYG885; f__; g__; s__	0	0	0	0	0	0	0	0	0	0	0	0	3	26	0	0	34	12	30	31	0
OTU_494	GTGTCAGCAGCCGCGGTAATACGTAGGGGGCAAGCGTTGTCCGGATTTATTGGGCGTAAAGCGCTCGCAGGTGGTTCATTGCGTCGTGCGTGAAAGACCCTGGCTCAACTGGGGGGTGTCGTGCGAAACGGGTGAACTGGAGGCCAGTAGGGGGATGCGGAATTCCGGGTGTAGTGGTGGAATGCGTAGAGATCCGGAGGAACACCAGCGGCGAAGGCGGCATCCTGGACTGGACCTGACACTCAGGAGCGAAAGCGTGGGGAGCGATCCGGATTAGATACCCCTGTAGTCC	k__Bacteria; p__Chloroflexi; c__TK10; o__AKYG885; f__Dolo_23; g__; s__	0	0	0	1	0	0	0	0	0	0	0	0	31	11	1	7	0	14	6	3	0
OTU_495	GTGTCAGCAGCCGCGGTAATACGTAGGGGGCAAGCGTTGTCCGGATTTATTGGGCGTAAAGCGCTCGCAGGTGGTTCATCGCGTCGTGCGTGAAAGACCCTGGCTCAACTGGGGGGAGTCGTGCGAAACGGGTGGACTAGAGGCCAGTAGGGGGATGCGGAATTCCGGGTGTAGTGGTGGAATGCGTAGAGATCCGGAGGAACACCAGCGGCGAAGGCGGCATCCTGGACTGGGCCTGACACTCAGGAGCGAAAGCGTGGGGAGCGATCCGGATTAGATACCCCAGTAGTCC	k__Bacteria; p__Chloroflexi; c__TK10; o__AKYG885; f__Dolo_23; g__; s__	0	0	0	0	0	2	0	0	0	0	0	1	9	10	0	4	3	32	14	25	0
OTU_496	GTGTCAGCAGCCGCGGTAATACGGAGGATGCAAGCGTTATCCGGAATTATTGGGCGTAAAGCGTTCGCAGGTGGCTGTTCAAGTCTGCTGTCAAAGACCGGGGCTTAACCCTAGAAAGGCAGTGGAAACTGAGCGGCTAGAGTGCAGTATGGGTAGAGGGAATTCCCAGTGTAGCGGTGAAATGCGTAGAGATTGGGAAGAACACCGGTGGCGAAAGCGCTCTGCTGGACTGCAACTGACACTGAGGGACGAAAGCTAGGGGAGCGAAAGGGATTAGATACCCCTGTAGTCC	k__Bacteria; p__Cyanobacteria; c__; o__; f__; g__; s__	337	0	711	106	861	126	226	914	1319	450	1	0	0	0	0	0	0	0	0	0	0
OTU_497	GTGTCAGCAGCCGCGGTAATACGGAGGATGCAAGCGTTATCCGGAATCATTGGGCGTAAAGCGTCCGCAGGTGGGAGTTCAAGTCGATTGTCAAAGGCAGTAGCTTAACTACTGAAAGGCAGTGGAAACTGAACAACTAGAGTGCGGTAGGGGTAGAGGGAATTCCCGGTGTAGCGGTGAAATGCGTAGAGATCGGGAAGAACACCAGTGGCGAAAGCGCTCTGCTGGACCGGCACTGACACTGAGGGACGAAAGCTAGGGGAGCGAATGGGATTAGATACCCCTGTAGTCC	k__Bacteria; p__Cyanobacteria; c__; o__; f__; g__; s__	11	0	12	22	83	65	0	1	67	117	0	0	1	0	0	0	0	0	0	1	0
OTU_498	GTGTCAGCAGCCGCGGTAAGACGGAGGAGGCAAGCGTTATCCGGAATTATTGGGCGTAAAGAGTCCGTAGGTGGTTTGGCAAGTCTGCTGTTAAAGCCCAAAGCTTAACTTTGGTATAGCAGTGGAAACTACTAGACTGGAGTGCAATAGAGGTAGAGGGAATTCCCAGAGTAGCGGTGAAATGCGTAGAGATTGGGAAGAACACCGGAGGCGAAAGCGCTCTACTGGGTTGCAACTGACACTGAGGGACGAAAGCTAGGGGAGCGAATGGGATTAGATACCCCAGTAGTCC	k__Bacteria; p__Cyanobacteria; c__; o__; f__; g__; s__	0	0	1	4	0	2	19	5	5	14	0	0	0	0	0	0	0	0	0	0	0
OTU_499	GTGCCGGCCGCCGCGGTAATACGGAGGATGCAAGCGTTATCCGGAATTATTGGGCGTAAAGCGTTCGCAGGTGGCTGTTCAAGTCTGCTGTCAAAGCCCGGGGCTTAACCCCAGAAAGGCGGTGGAAACTGAGCGGCTAGAGTGCAGTATGGGTAGAGGGAATTCCCAGTGTAGCGGTGAAATGCGTAGAGATTGGGAAGAACACCGGTGGCGAAAGCGCTCTGCTGGACTGCAACTGACACTGAGGGACGAAAGCTAGGGGAGCGAAAGGGATTAGAAACCCTTGTAGTCC	k__Bacteria; p__Cyanobacteria; c__; o__; f__; g__; s__	4	0	5	0	12	2	2	20	5	2	0	0	0	0	0	0	0	0	0	0	0
OTU_500	GTGTCAGCAGCCGCGGTAATACGGAGGATGCAAGCGTTATCCGGAATTATTGGGCGTAAAGCGTTCGCAGGTGGCTGTTCAAGTCTGCTGTCAAAGACCGGGGCTTAACCCTAGAAAGGCAGTGGAAACTGAGCGGCTAGAGTGCAGTATGGGTAGAGGGAATTCCCAGTGTAGCGGTGAAATGCGTAGAGATTGGGAAGAACACCGGTGGCGAAAGCGCTCTGCTGGACTGCAACTGACACTGAGGGACGAAAGCTAGGGGAGCGAAAGGGATTAGATACCCCAGTAGTCC	k__Bacteria; p__Cyanobacteria; c__; o__; f__; g__; s__	3204	1	5683	968	8521	1153	1976	8410	8360	3197	0	0	2	3	3	0	0	0	1	0	1
OTU_501	GTGTCAGCAGCCGCGGTAATACGGAGGAGGCAAGCGTTATCCGGAATGATTGGGCGTAAAGAGTCCGTAGGTGGTAAGGTGTGTCTATTGTTAAATCTCGGGGCTTAACTCCGAAACAGCAAAAGAAACTGCCGAACTAGAGCTAGGTAGGGGTAGAGGGAATTCCCGGTGTAGCGGTGAAATGCGTAGATATCGGGAAGAACACCAGTGGCGAAGGCGCTCTACTGGACTGTAGCTGACACTGAGGGACGAAAGCTAGGGGAGCGAAAGGGATTAGATACCCCTGTA	k__Bacteria; p__Cyanobacteria; c__; o__; f__; g__; s__	15	0	0	13	2	8	0	4	1	3	19	17	0	159	13	19	139	19	47	430	0
OTU_502	GGACTACAGGGGTTTCTAATCCCTTTCGCTCCCCTAGCTTTCGTCCCTCAGTGTCAGTTGCAGTCCAGCAGAGCGCTTTCGCCACCGGTGTTCTTCCCAATCTCTACGCATTTCACCGCTACACTGGGAATTCCCTCTACCCATACTGCACTCTAGCCGCTCAGTTTCCACTGCCTTTCTAGGGTTAAGCCCCGGTCTTTGACAGCAGACTTGAACAGCCACCTGCGAACGCTTTACGCCCAATAATTCCGGATAACGCTTGCATCCTCCGTATTACCGCGGCTGCTGACAC	k__Bacteria; p__Cyanobacteria; c__; o__; f__; g__; s__	0	11824	3	0	1	1	0	2	2	2	0	0	0	0	0	0	0	0	0	0	0
OTU_503	GTGTCAGCAGCCGCGGTAAGACGTAGGATGCGAGCGTTGTCCGGATTCATTGGGCGTAAAGAGTTCGTAGGTGGTTTGTTAAGTCTGATGTTAAAGATCGGGGCTCAACCCTGAGACTGCATTGGATACTGGCAGACTTGAGTATGGTAGAGGCTAGTGGAATTCCCAGTGTAGCGGTGAAATGCGTAGATATTGGGAAGAACACCGGTGGCGTAGGCGACTAGCTGGGCCATAACTGACGCTGAGGAACGAAAGCCAGGGTAGCGAATGGGATTAGATACCCCAGTAGTCC	k__Bacteria; p__Cyanobacteria; c__4C0d-2; o__MLE1-12; f__; g__; s__	39	0	0	1	1	0	0	6	3	2	2	2	1	0	0	0	0	0	5	0	20
OTU_504	GTGTCAGCAGCCGCGGTAAGACGTAGGATGCAAGCGTTGTCCGGATTTATTGGGCGTAAAGAGTTCGTAGGTGGTTTGTTAAGTCTGATGTTAAAGATCGGGGCCCAACCCCGGGAGTGCATTGGATACTGGCAGACTGGAGTGTAGTAGAGGCAAGCGGAATTCCCAGTGTAGCGGTGAAATGCGTAGATATTGGGAAGAACACCAGTGGCGTAAGCGGCTTGCTGGGCTATAACTGACACTGAGGAACGAAAGCCAGGGGAGCGAATGGGATTAGATACCCCAGTAGTCC	k__Bacteria; p__Cyanobacteria; c__4C0d-2; o__MLE1-12; f__; g__; s__	0	0	0	0	0	0	0	0	0	0	0	2	2	5	0	0	1	1	43	41	0
OTU_505	GTGTCAGCAGCCGCGGTAAGACGTAGGATGCAAGCGTTGTCCGGATTTATTGGGCGTAAAGAGTTCGTAGGCTGTTTGTTAAGTCTGGTGTTAAAGACTGAGGCCCAACCTCGGAAATGCATCGGATACTGGCAGACTTGAGTACGGTAGAGGCGAGTGGAATTCCCAGTGTAGCGGTGAAATGCGTAGATATTGGGAAGAACACCGGTGGCGTAGGCGACTCGCTGGGCCGCAACTGACGCTGAGGAACGAAAGCCAGGGGAGCGAATGGGATTAGATACCCTAGTAGTCC	k__Bacteria; p__Cyanobacteria; c__4C0d-2; o__MLE1-12; f__; g__; s__	1	0	1	3	0	56	0	0	4	15	0	0	47	34	1	5	21	29	134	133	0
OTU_506	GTGTCAGCAGCCGCGGTAAGACGTAGGATGCGAGCGTTGTCCGGATTCATTGGGCGTAAAGAGTTCGTAGGCGGTTTGTTAAGTCTGATGTTAAAGATCAGGGCCCAACCCTGGGAGTGCATTGGATACTGGCAGACTTGAGTGCAGTAGAGGCGAGTGGAATTCCCAGTGTAGCGGTGAAATGCGTAGATATTGGGAAGAACACCGGTGGCGCAGGCGACTCGCTGGGCTGTTACTGACGCTGAGGAACGAAAGCTAGGGGAGCAAATGGGATTAGATACCCCAGTAGTCC	k__Bacteria; p__Cyanobacteria; c__4C0d-2; o__MLE1-12; f__; g__; s__	1	0	0	0	0	3	0	0	0	0	2	0	28	46	1	0	17	16	15	19	0
OTU_507	GTGTCAGCAGCCGCGGTAAGACGTAGGATGCAAGCGTTGTCCGGATTTATTGGGCGTAAAGAGTTCGTAGGCGGTCTGTTAAGTCTGATGTTAAAGATCGAGGCTCAACCTCGGGAGTGCATTGGATACTGGCAGGCTGGAGTATGGTAGAGGTGAGTGGAATTCCCAGTGTAGCGGTGAAATGCGTAGATATTGGGAAGAACACCGGTGGCGTAAGCGACTCACTGGGCCATAACTGACGCTGAGGAACGAAAGCCAGGGGAGCGAATGGGATTAGATACCCCTGTAGTCC	k__Bacteria; p__Cyanobacteria; c__4C0d-2; o__MLE1-12; f__; g__; s__	0	0	0	0	0	0	0	0	0	0	0	4	4	16	0	7	9	3	20	14	0
OTU_508	GTGTCAGCAGCCGCGGTAAGACGTAGGATGCAAGCGTTGTCCGGATTTATTGGGCGTAAAGAGTTCGTAGGCGGTTAGTTAAGTCTGGTGTTAAAGACCGTGGCCCAACCACGGAAATGCATCGGATACTGGCTAACTTGAGTGCGGTAGAGGCGAGTGGAATTCCCAGTGTAGCGGTGAAATGCGTAGATATTGGGAAGAACACCAGTGGCGTAAGCGACTCGCTGGGCCGTAACTGACGCTGAGGAACGAAAGCCAGGGGAGCGAATGGGATTAGATACCCCTGTAGTCC	k__Bacteria; p__Cyanobacteria; c__4C0d-2; o__MLE1-12; f__; g__; s__	0	0	1	0	0	15	0	3	2	1	2	0	12	11	19	17	7	25	33	21	0
OTU_509	GTGTCAGCAGCCGCGGTAAGACGTAGGATGCAAGCGTTGTCCGGATTTATTGGGCGTAAAGAGTTCGTAGGCGGTTTGTTAAGTCTGATGTTAAAGACCGGGGCTCAACCTCGGAAATGCATTGGATACTGGCAGACTGGAGTGCAGTAGAGGCTAGTGGAATTCCCAGTGTAGCGGTGAAATGCGTAGATATTGGGAAGAACACCGGTGGCGTAGGCGACTAGCTGGGCTGTAACTGACGCTGAGGAACGAAAGCCAGGGGAGCAAATGGGATTAGATACCCCAGTAGTCC	k__Bacteria; p__Cyanobacteria; c__4C0d-2; o__MLE1-12; f__; g__; s__	3	0	0	0	0	4	0	0	0	0	1	5	2	0	0	0	1	13	123	0	1
OTU_510	GTGTCAGCAGCCGCGGTAAGACGTAGGATGCAAGCGTTGTCCGGATTTATTGGGCGTAAAGAGTTCGTAGGCGGTTAGTTAAGTCTGGTGTTAAAGACCGTGGCCCAACCACGGAAATGCATCGGATACTGGCTAACTTGAGTGCGGTAGAGGCGAGTGGAATTCCCAGTGTAGCGGTGAAATGCGTAGATATTGGGAAGAACACCAGTGGCGTAAGCGACTCGCTGGGCCGTAACTGACGCTGAGGAACGAAAGCCAGGGGAGCGAATGGGATTAGAAACCCTAGTAGTCC	k__Bacteria; p__Cyanobacteria; c__4C0d-2; o__MLE1-12; f__; g__; s__	0	0	0	2	0	12	0	0	6	10	0	0	7	8	22	11	4	18	43	6	0
OTU_511	GGACTACTGGGGTTTCTAATCCCATTCGCTACCCTGGCTTTCGTTCCTCAGCGTCAGTTATGGCCCAGCTAGTCGCCTACGCCACCGGTGTTCTTCCCAATATCTACGCATTTCACCGCTACACTGGGAATTCCACTAGCCTCTACCATACTCAAGTCTGCCAGTATCCAATGCAGTCTCAGGGTTGAGCCCCGATCTTTAACATCAGACTTAACAAACCACCTACGAACTCTTTACGCCCAATGAATCCGGACAACGCTCGCATCCTACGTCTTACCGCGGCTGCTGACAC	k__Bacteria; p__Cyanobacteria; c__4C0d-2; o__MLE1-12; f__; g__; s__	0	97	0	0	0	0	0	0	0	0	0	0	0	0	0	0	0	0	0	0	0
OTU_512	GTGTCAGCAGCCGCGGTAAGACGTAGGATGCAAGCGTTGTCCGGATTCATTGGGCGTAAAGAGTTCGTAGGTGGTCTGTTAAGTCTGGTGTTAAAGCACAGGGCCCAACCCTGGATGTGCATTGGATACTGGCAGACTTGAGTGCGTTAGAGGTGAGTGGAATTCCCAGTGTAGCGGTGAAATGCATAGATATTGGGAAGAACACCGGTGGCGTAAGCGACTCACTGGGACGTAACTGACACTGAGGAACGAAAGCCGGGGGAGCAAATGGGATTAGATACCCCAGTAGTCC	k__Bacteria; p__Cyanobacteria; c__4C0d-2; o__MLE1-12; f__; g__; s__	2	0	0	0	0	0	0	0	0	1	4	1	12	10	0	0	8	1	30	4	1
OTU_513	GTGTCAGCAGCCGCGGTAAGACGTAGGGTGCAAGCGTTGTCCGGAATTATTGGGCGTAAAGCGTTCGTAGGCGGTTTGTTAAGTCTGATGTTAAAGACCAGGGCTCAACCCTGGCATGGCATTGGAAACTGGCAGGCTAGAGTGTGGTAGAGGCAAGGGGAATTCCCGGTGTAGCGGTGAAATGCGTAGATATCGGGAGGAACACCAGTGGCGAAAGCGCCTTGCTGGCCCATTACTGACGCTGAGGAACGAAAGCCAGGGTAGCGAAAGGGATTAGAAACCCCAGTAGTCC	k__Bacteria; p__Cyanobacteria; c__4C0d-2; o__SM1D11; f__; g__; s__	0	0	0	0	0	0	0	0	0	0	1	0	0	0	0	0	0	0	0	0	70
OTU_514	GTGTCAGCAGCCGCGGTAAGACGTAGGATGCAAGCGTTGTCCGGAATTATTGGGCGTAAAGAGTTCGTAGGCGGTTGCCTAAGTCTGGTGTTAAAGGCCTGAGCTCAACTCGGGTATGGCATTGGAAACTGGGCAGCTAGAGTGCGGTAGAGGTAAAGAGAATTCCAGGTGTAGCGGTGAAATGCGTAGATATCTGGAGGAATACCGGTGGCGAAAGCGCTTTACTGGGCCGCAACTGACGCTGAGGAACGAAAGCCAGGGGAGCGAAAGGGATTAGATACCCTTGTAGTCC	k__Bacteria; p__Cyanobacteria; c__4C0d-2; o__SM1D11; f__; g__; s__	2	0	0	0	0	0	0	0	0	0	0	5	10	10	2	2	0	5	5	17	0
OTU_515	GTGTCAGCAGCCGCGGTAAGACGTAGGGTGCAAGCGTTGTCCGGATTTACTGGGCGTAAAGAGTTCGTAGGCGGTGGCCTAAGTCTGATGTTAAAGACCGGAGCTCAACTCCGGCATGGCATTGGAAACTGGGCCGCTAGAGTACGGTAGAGGGTGCGGGAATTCCCGGTGTAGCGGTGAAATGCGTAGATATCGGGAGGAACACCAGTGGCGAAAGCGCGCACCTGGGCCGTTACTGACGCTGAGGAACGAAAGCCAGGGGAGCGAAAGGGATTAGATACCCCAGTAGTCC	k__Bacteria; p__Cyanobacteria; c__4C0d-2; o__SM1D11; f__; g__; s__	1	0	0	3	13	0	5	38	0	0	0	0	0	0	0	0	0	0	0	0	0
OTU_516	GTGTCAGCAGCCGCGGTAAGACGTAGGGTGCAAGCGTTGTCCGGAATTATTGGGCGTAAAGAGTTCGTAGGCGGTGGCCTAAGTCTGATGTTAAAGCCCGGAGCTCAACTCCGACACGGCATCAGATACTGGGTTGCTAGAGTGTGGCAGAGGTCACGGGAATTCCCGGTGTAGCGGTGAAATGCGTAGATATCGGGAGGAACACCAGTGGCGAAAGCGCGTGACTGGGCCATAACTGACGCTGAGGAACGAAAGCCAGGGGAGCGAAAGGGATTAGATACCCCAGTAGTCC	k__Bacteria; p__Cyanobacteria; c__4C0d-2; o__SM1D11; f__; g__; s__	0	0	0	4	1	7	0	0	0	1	0	1	0	17	6	7	1	16	1	4	0
OTU_517	GTGTCAGCAGCCGCGGTAAGACGTAGGATGCAAGCGTTGTCCGGAATTATTGGGCGTAAAGCGTTCGTAGGCGGCATGTCAAGTCTGATGTTAAAGCCCGGAGCTCAACTCCGGTTCGGCATTGGATACTGGCAAGCTAGAGTGCAGGAGAGGCAAAGGGAATTCCCAGTGTAGCGGTGAAATGCGTAGATATTGGGAGGAACACCGGTGGCGTAAGCGCTTTGCTGGACTGTAACTGACGCTGAGGAACGAAAGCCAGGGTAGCAAATGGGATTAGAAACCCCAGTAGTCC	k__Bacteria; p__Cyanobacteria; c__4C0d-2; o__YS2; f__; g__; s__	0	0	0	0	0	0	0	0	0	0	1	2	13	2	73	206	7	59	0	0	0
OTU_518	GTGTCAGCAGCCGCGGTAAGACGTAGGATGCAAGCGTTGTCCGGAATTATTGGGCGTAAAGAGTTCGTAGGCGGCATATCAAGTCTGGTGTTAAAACCCGGGGCTCAACCCCGGATCGGCATTGGATACTGATAAGCTAGAGTGCAGAAGAGGCAAGGGGAATTCCCAGTGTAGCGGTGAAATGCGTAGATATTGGGAGGAACACCAGTGGCGTAAGCGCCTTGCTGGGCTGTTACTGACGCTGAGGAACGAAAGCCAGGGGAGCAAATGGGATTAGATACCCTAGTAGTCC	k__Bacteria; p__Cyanobacteria; c__4C0d-2; o__YS2; f__; g__; s__	0	0	0	0	10	21	0	0	1	0	0	0	0	0	141	23	0	2	1	0	0
OTU_519	GTGTCAGCAGCCGCGGTAAGACGTAGGATGCAAGCGTTGTCCGGATTTATTGGGCGTAAAGAGTTCGTAGGTGGCATGTCAAGTCTGATGTTAAAGCCCGGAGCTTAACTCCGGTTCAGCATTGGATACTGGCAAGCTAGAGTCCAGGAGAGGCAAGGGGAATTCCCAGTGTAGCGGTGAAATGCGTAGATATTGGGAGGAACACCGGTGGCGTAAGCGCCTTGCTGGACTGGTACTGACGCTGAGGAACGAAAGCCAGGGGAGCAAATGGGATTAGATACCCCAGTAGTCC	k__Bacteria; p__Cyanobacteria; c__4C0d-2; o__YS2; f__; g__; s__	0	0	0	0	0	0	0	0	0	0	0	0	0	0	16	55	0	79	0	0	0
OTU_520	GGACTACTAGGGTTTCTAATCCCTTTTGCTCCCCTCGCTTTCGTCTCTCAGTGTCAGTTGTGGCCCAGCAGAGTGCTTTCGCCTTTGGTGTTCCTCCCGATCTCTACGCATTTCACCGCTCCACCGGGAATTCCCTCTGCCCCTACCAAACTCTAGCCTAAGAGTTTCTCCTGCCGGCCCAGGGTTAAGCCCTGATCTTTGACAGAAGACTTTTTAAGCCACCTACAGACGCTTTACGCCCAATCATTCCGGATAACGCTTGCATCCTCTGTCTTACCGCGGCTGCTGACAC	k__Bacteria; p__Cyanobacteria; c__Chloroplast; o__Chlorophyta; f__; g__; s__	0	97	0	0	0	0	0	0	0	0	0	0	0	0	0	0	0	0	0	0	0
OTU_521	GTGTCAGCAGCCGCGGTAAGACGGAGGATGCAAGTGTTATCCGGAATCACTGGGCGTAAAGCGTCTGTAGGTGGTTTAATAAGTCAACTGTTAAATCTTGAAGCTCAACTTCAAAATCGGAGTCGAAACTATTAGACTAGAGTATAGTAGGGGTAAAGGGAATTTCCAGTGGAGCGGTGAAATGCGTAGAGATTGGAAAGAACACCGATGGCGAAGGCACTTTACTGGGCTATTACTGACACTCAGAGACGAAAGCTAGGGTAGCAAATGGGATTAGATACCCCTGTAGTCC	k__Bacteria; p__Cyanobacteria; c__Chloroplast; o__Stramenopiles; f__; g__; s__	20	0	119	116	62	722	123	785	222	308	2	4	68	83	0	3	24	4	56	85	0
OTU_522	GTGTCAGCAGCCGCGGTAAGACGGGGGATGCAAGTGTTATCCGGAATCACTGGGCGTAAAGCGTCTGTAGGTGGTTTAATAAGTCAACTGTTAAATCTTGAGGCTCAACCTCGAAATCGCAGTCGAAACTATTAGACTAGAGTATAGTAGGGGTAAAGGGAATTTCCAGTGGAGCGGTGAAATGCGTAGATATTGGAAAGAACACCGATGGCGAAGGCACTTTACTGGGCTATTACTAACACTGAGAGACGAAAGCTAGGGTAGCAAATGGGATTAGAAACCCTAGTAGTCC	k__Bacteria; p__Cyanobacteria; c__Chloroplast; o__Stramenopiles; f__; g__; s__	0	0	0	0	0	0	0	0	0	0	1	15	0	1	0	0	0	1	5	48	0
OTU_523	GTGTCAGCAGCCGCGGTAAGACGGAGGATGCAAGTGTTATCCGGAATCACTGGGCGTAAAGCGTCTGTAGGTGGTTTAATAAGTCAACTGTTAAATCTTGAAGCTCAACTTCAAAATCGGAGTCGAAACTATTAGACTAGAGTATAGTAGGGGTAAAGGGAATTTCCAGTGGAGCGGTGAAATGCGTAGAGATTGGAAAGAACACCGATGGCGAAGGCACTTTACTGGGCTATTACTGACACTCAGAGACGAAAGCTAGGGTAGCAAATGGGATTAGAAACCCTTGTAGTCC	k__Bacteria; p__Cyanobacteria; c__Chloroplast; o__Stramenopiles; f__; g__; s__	4	0	30	36	21	240	18	218	37	51	1	1	19	21	0	0	7	7	18	19	0
OTU_524	GTGTCAGCAGCCGCGGTAAGACGGAGGATGCAAGTGTTATCCGGAATCACTGGGCGTAAAGCGTCTGTAGGTGGTTTAATAAGTCAACTGTTAAATCTTGAAGCTCAACTTCAAAATCGGAGTCGAAACTATTAGACTAGAGTATAGTAGGGGTAAAGGGAATTTCCAGTGGAGCGGTGAAATGCGTAGAGATTGGAAAGAACACCGATGGCGAAGGCACTTTACTGGGCTATTACTGACACTCAGAGACGAAAGCTAGGGTAGCAAATGGGATTAGATACCCCTGTA	k__Bacteria; p__Cyanobacteria; c__Chloroplast; o__Stramenopiles; f__; g__; s__	4	0	7	11	6	92	23	139	28	45	3	0	9	10	1	0	3	0	0	15	0
OTU_525	GTGTCAGCAGCCGCGGTAAGACGGAGGATGCAAGTGTTATCCGGAATCACTGGGCGTAAAGCGTCTGTAGGTGGTTTAATAAGTCAACTGTTAAATCTTGAAGCTCAACTTCAAAATCGGAGTCGAAACTATTAGACTAGAGTATAGTAGGGGTAAAGGGAATTTCCAGTGGAGCGGTGAAATGCGTAGAGATTGGAAAGAACACCGATGGCGAAGGCACTTTACTGGGCTATTACTGACACTCAGAGACGAAAGCTAGGGTAGCAAATGGGATTAGATACCCCAGTAGTCC	k__Bacteria; p__Cyanobacteria; c__Chloroplast; o__Stramenopiles; f__; g__; s__	15	0	43	51	27	269	47	258	105	127	0	1	28	18	0	0	6	1	14	20	0
OTU_526	GTGTCAGCAGCCGCGGTAAGACGGAGGATGCAAGTGTTATCCGGAATCACTGGGCGTAAAGCGTCTGTAGGTGGTTTAATAAGTCAACTGTTAAATCTTGAAGCTCAACTTCAAAATCGGAGTCGAAACTATTAGACTAGAGTATAGTAGGGGTAAAGGGAATTTCCAGTGGAGCGGTGAAATGCGTAGAGATTGGAAAGAACACCGATGGCGAAGGCACTTTACTGGGCTATTACTGACACTCAGAGACGAAAGCTAGGGTAGCAAATGGGATTAGATACCCCAGTA	k__Bacteria; p__Cyanobacteria; c__Chloroplast; o__Stramenopiles; f__; g__; s__	0	0	3	0	3	29	3	39	7	8	0	0	0	1	0	0	0	0	2	1	0
OTU_527	GTGCCAGCAGCCGCGGTAAGACGGAGGATGCAAGTGTTATCCGGAATCACTGGGCGTAAAGCGTCTGTAGGTGGTTTAATAAGTCAACTGTTAAATCTTGAAGCTCAACTTCAAAATCGCAGTCGAAACTATTAGACTTGAGTATAGTAGGGGTAAAGGGAATTTCCAGTGGAGCGGTGAAATGCGTAGAGATTGGAAAGAACACCGATGGCGAAGGCACTTTACTGGGCTGTTACTGACACTCAGAGACGAAAGCTAGGGTAGCAAATGGGATTAGAAACCCTTGTAGTCC	k__Bacteria; p__Cyanobacteria; c__Chloroplast; o__Stramenopiles; f__; g__; s__	0	0	1	0	2	13	3	17	4	6	0	0	3	1	1	0	1	0	1	25	0
OTU_528	GTGTCAGCAGCCGCGGTAAGACGGAGGATGCAAGTGTTATCCGGAATCACTGGGCGTAAAGCGTCTGTAGGTGGTTTGATAAGTCAACTGTTAAATCTTGAAGCTCAACTTCAAAATCGCAGTCGAAACTATTAGACTAGAGTATAGTAGGGGTAAAGGGAATTTCCAGTGGAGCGGTGAAATGCGTAGATATTGGAAAGAACACCGATGGCGAAGGCACTTTACTGGGCTATTACTGACACTCAGAGACGAAAGCTAGGGTAGCAAATGGGATTAGATACCCCGGTAGTCC	k__Bacteria; p__Cyanobacteria; c__Chloroplast; o__Stramenopiles; f__; g__; s__	0	0	0	0	0	2	0	1	0	3	8	1	1	6	5	0	6	2	0	30	0
OTU_529	GTGTCAGCAGCCGCGGTAAGACGGAGGATGCAAGTGTTATCCGGAATCACTGGGCGTAAAGCGTCTGTAGGTGGTTTAATAAGTCAACTGTTAAATCTTGAGGCTCAACCTCAAAATCGCAGTCGAAACTATTAGACTAGAGGATAGTAGGGGTAAAGGGAATTTCCAGTGGAGCGGTGAAATGCGTAGAGATTGGAAAGAACACCGATGGCGAAGGCACTTTACTGGGCTATTACTAACACTGAGAGACGAAAGCTAGGGTAGCAAATGGGATTAGATACCCCAGTAGTCC	k__Bacteria; p__Cyanobacteria; c__Chloroplast; o__Stramenopiles; f__; g__; s__	21	0	0	3	2	4	8	6	0	0	2	8	16	14	0	1	61	1	41	47	0
OTU_530	GTGTCAGCAGCCGCGGTAAGACGGGGGATGCAAGTGTTATCCGGAATCACTGGGCGTAAAGCGTCTGTAGGTGGTTACATAAGTCAACTGTTAAATCTTGAGGCTTAACCTCAAAATCGCAGTCGAAACTGTTTGACTAGAGTATAGTAGGGGTAAAGGGAATTTCCAGTGGAGCGGTGAAATGCGTAGATATTGGAAAGAACACCGATGGCGAAGCACTTTACTGGGCTATTACTAACACTGAGAGACGAAAGCTAGGGTAGCAAATGGGATTAGAAACCCTAGTAGTCC	k__Bacteria; p__Cyanobacteria; c__Chloroplast; o__Stramenopiles; f__; g__; s__	29	0	1	0	7	0	8	10	2	0	0	0	0	0	0	0	0	0	0	0	0
OTU_531	GTGTCAGCCGCCGCGGTAAGACGGGGGATGCAAGTGTTATCCGGAATCACTGGGCGTAAAGCGTCTGTAGGTGGTTTAATAAGTCAACTGTTAAATCTTGAGGCTCAACCTCGAAATCGCAGTCGAAACTATTAGACTAGAGTATAGTAGGGGTAAAGGGAATTTCCAGTGGAGCGGTGAAATGCGTAGATATTGGAAAGAACACCGATGGCGAAGGCACTTTACTGGGCTATTACTAACACTGAGAGACGAAAGCTAGGGTAGCAAATGGGATTAGAAACCCTAGTAGTCC	k__Bacteria; p__Cyanobacteria; c__Chloroplast; o__Stramenopiles; f__; g__; s__	7	0	0	0	0	0	1	4	2	0	7	9	1	1	0	0	2	0	4	32	0
OTU_532	GGACTACTCGGGTATCTAATCCCATTTGCTACCCTAGCTTTCGTCTCTCAGTGTTAGTAATAGCCCAGTAAAGTGCCTTCGCCATCGGTGTTCTTTCCAATATCTACGCATTTCACCGCTCCACTGGAAATTCCCTTTACCCCTACTATACTCTAGTCAAACAGTTTCGACTGCGATTTTGAGGTTAAGCCTCAAGATTTAACAGTTGACTTATGTAACCACCTACAGACGCTTTACGCCCAGTGATTCCGGATAACACTTGCATCCCCCGTCTTACCGCGGCTGCTGACAC	k__Bacteria; p__Cyanobacteria; c__Chloroplast; o__Stramenopiles; f__; g__; s__	0	519	0	0	0	0	0	0	0	0	0	0	0	0	0	0	0	0	0	0	0
OTU_533	GGACTACTGGGGTATCTAATCCCATTTGCTACCCTAGCTTTCGTCTCTGAGTGTCAGTAATAGCCCAGTAAAGTGCCTTCGCCATCGGTGTTCTTTCCAATCTCTACGCATTTCACCGCTCCACTGGAAATTCCCTTTACCCCTACTATACTCTAGTCTAATAGTTTCGACTCCGATTTTGAAGTTGAGCTTCAAGATTTAACAGTTGACTTATTAAACCACCTACAGACGCTTTACGCCCAGTGATTCCGGATAACACTTGCATCCTCCGTCTTACCGCGGCTGCTGGCAC	k__Bacteria; p__Cyanobacteria; c__Chloroplast; o__Stramenopiles; f__; g__; s__	0	100	0	0	0	0	0	2	0	0	0	0	0	0	0	0	0	0	0	0	0
OTU_534	GTGTCAGCAGCCGCGGTAAGACAGGGGATGCAAGCGTTATCCGGAATGATTGGGTGTAAAGCGTCTGTAGGTTGCTTCTTAAGTCCATTGTTAAATCCCAGGGCTTAACCCTGGACAGGCGATGGATACTATTAAGCTAGAGTACGGTAGGGGCAGGGGGAATTTCCGGTGGAGCGGTGAAATGCGTAGATATCGGAAAGAACACCAAAAGCGAAGGCACTCTGCTGGGCCGAAACTGACACTGAGAGACGAAAGCTAGGGGAGCGAATGGGATTAGATACCCCAGTAGTCC	k__Bacteria; p__Cyanobacteria; c__Chloroplast; o__Streptophyta; f__; g__; s__	58	0	8	28	33	22	1	2459	9	28	172	80	1	13	22	7	0	3	6	64	0
OTU_535	GTGTCAGCAGCCGCGGTAAGACAGGGGATGCAAGCGTTATCCGGAATGATTGGGTGTAAAGCGTCTGTAGGTTGCTTCTTAAGTCCATTGTTAAATCCCAGGGCTTAACCCTGGACAGGCGATGGATACTATTAAGCTAGAGTACGGTAGGGGCAGGGGGAATTTCCGGTGGAGCGGTGAAATGCGTAGATATCGGAAAGAACACCAAAAGCGAAGGCACTCTGCTGGGCCGAAATTGACACTGAGAGACGAAAGCTAGGGGAGCGAATGGGATTAGATACCCTTGTAGTCC	k__Bacteria; p__Cyanobacteria; c__Chloroplast; o__Streptophyta; f__; g__; s__	0	0	0	1	1	0	0	42	0	0	2	5	0	0	0	0	0	0	0	6	0
OTU_536	GTGTCAGCAGCCGCGGTAATACGTAGGATGCAAGCGTTGTTCGGAATTACTGGGCGTAAAGCGTACGTAGGCGGTGACATAAGTTTAATATTAAAGACCGAAGCTCAACTTCGGGAATGTATTGAATACTGTGTCGCTAGAGGTTAATAGAGGAAATCGGAATTCCCAGTGTAGCGGTGAAATGCGTAGATATTGGGAAGAACACCGGTGGCGAAAGCGGATTTCTGGGTTAATACTGACGCTGAGGTACGAAAGTGTGGGGAGCAAACAGGATTAGATACCCTAGTAGTCC	k__Bacteria; p__Cyanobacteria; c__ML635J-21; o__; f__; g__; s__	1	0	0	0	0	0	0	0	0	0	6	3	0	0	0	0	0	0	0	0	65
OTU_537	GTGTCAGCAGCCGCGGTAAGACGTAGGGTGCGAGCGTTGTCCGGAATTATTGGGCGTAAAGCGTACGTAGGCGGTCCCTTAAGTCGGGGGTTAAAGACTGCGGCTCAACCGCAGGAGTGCCCTCGATACTGGGGGACTGGAGGGTGGCAGAGGAAGTCGGAATTCCCAGTGTAGCGGTGAAATGCGTAGATATTGGGAGGAACACCAGTGGCGAAAGCGGACTTCTGGGCCATTCCTGACGCTGAGGTACGAAAGCCAGGGGAGCAAACGGGATTAGATACCCCAGTAGTCC	k__Bacteria; p__Cyanobacteria; c__ML635J-21; o__; f__; g__; s__	212	0	0	0	0	0	0	0	0	0	0	0	0	0	0	0	0	0	0	0	5
OTU_538	GGACTACAGGGGTTTCTAATCCCGTTTGCTCCCCTGGCTTTCGTACCTCAGCGTCAGGAATGGCCCAGAAGTCCGCTTTCGCCACTGGTGTTCCTCCCAATATCTACGCATTTCACCGCTACACTGGGAATTCCGACTTCCTCTGCCACCCTCCAGTCCCCCAGTATCGAGGGCACTCCTGCGGTTGAGCCGCAGTCTTTAACCCCCGACTTAAGGGACCGCCTACGTACGCTTTACGCCCAATAATTCCGGACAACGCTCGCACCCTACGTCTTACCGCGGCTGCTGACAC	k__Bacteria; p__Cyanobacteria; c__ML635J-21; o__; f__; g__; s__	0	121	0	0	0	0	0	0	0	0	0	0	0	0	0	0	0	0	0	0	0
OTU_539	GTGTCAGCAGCCGCGGTAATACGGAGGATGCAAGCGTTATCCGGAATGATTGGGCGTAAAGCGTCCGCAGGTGGTGTTGTAAGTCTGTTGTTAAAGCGTGCGGCTTAACCGCATAAGGGCGATGGAAACTACAAGACTAGAGTGCGTTAGGGGTAGAGGGAATTCCTGGTGTAGCGGTGAAATGCGTAGAGATCAGGAAGAACACCAGTGGCGAAAGCGCTCTACTATGCCGCAACTGACACTGAGGGACGAAAGCTAGGGGAGCGAATGGGATTAGATACCCCAGTAGTCC	k__Bacteria; p__Cyanobacteria; c__Nostocophycideae; o__; f__; g__; s__	0	0	2	0	0	0	0	0	2	50	0	0	0	0	0	0	0	0	0	0	0
OTU_540	GTGCCAGCCGCCGCGGTAATACGGAGGATGCAAGCGTTATCCGGAATGATTGGGCGTAAAGCGTCCGCAGGTGGTTGTGTGTGTCTATTGTCAAAGCGTCATGCTTAACATGATATAGGCAGTAGAAACTACACAACTAGAGTGCGTTCGGGGCAGAGGGAATTCCTGGTGTAGCGGTGAAATGCGTAGAGATCAGGAAGAACACCGGTGGCGAAAGCGCTCTGCTAGGCCGCAACTGACACTGAGGGACGAAAGCTAGGGGAGCGAATGGGATTAGATACCCCAGTAGTCC	k__Bacteria; p__Cyanobacteria; c__Nostocophycideae; o__Nostocales; f__; g__; s__	0	0	0	2	0	59	9	1	0	12	0	0	0	0	0	0	0	0	0	0	0
OTU_541	GTGTCAGCAGCCGCGGTAATACGGAGGATGCAAGCGTTATCCGGAATGATTGGGCGTAAAGCGTCCGTAGGTGGCTGTGTAAGTCTATTGTCAAAGCGTCATGCTTAACATGATCAGGGCGGTAGAAACTACACAGCTAGAGTGCATTCGGGGCAGAGGGAATTCCTGGTGTAGCGGTGAAATGCGTAGAGATCAGGAAGAACACCGGTGGCGAAAGCGCTCTGCTAGGCTGCAACTGACACTGAGGGACGAAAGCTAGGGGAGCGAATGGGATTAGATACCCGGGTAGTCC	k__Bacteria; p__Cyanobacteria; c__Nostocophycideae; o__Nostocales; f__; g__; s__	0	0	15	3	22	20	63	4	24	20	0	0	0	0	0	0	0	0	0	0	0
OTU_542	GTGTCAGCAGCCGCGGTAATACGGAGGATGCAAGCGTTATCCGGAATGATTGGGCGTAAAGCGTCCGCAGGTGGCTGTGTAAGTCTGCTGTTAAAGAGCAAAGCTCAACTTTGTAAAAGCAGTGGAAACTACACGGCTAGAGTGCGTTCGGGGCAGAGGGAATTCCTGGTGTAGCGGTGAAATGCGTAGAGATCAGGAAGAACACCGGTGGCGAAGGCGCTCTGCTAGGCCGCAACTGACACTGAGGGACGAAAGCTAGGGGAGCGAATGGGATTAGATACCCTAGTAGTCC	k__Bacteria; p__Cyanobacteria; c__Nostocophycideae; o__Nostocales; f__Nostocaceae; g__; s__	0	0	0	0	0	0	0	0	0	0	1	0	12	3	9	32	5	10	0	2	0
OTU_543	GTGTCAGCAGCCGCGGTAATACGGAGGATGCAAGCGTTATCCGGAATGATTGGGCGTAAAGCGTCCGCAGGTGGCAGTGTAAGTCTGCTGTTAAAGAGTCACGCTTAACGTGATAAAGGCAGTGGAAACTACACAGCTAGAGTGTGGTCGGGGCAGAGGGAATTCCTGGTGTAGCGGTGAAATGCGTAGAGATCAGGAAGAACACCGGTGGCGAAGGCGCTCTGCTAGGCCATAACTGACACTGAGGGACGAAAGCTAGGGGAGCGAATGGGATTAGATACCCCAGTAGTCC	k__Bacteria; p__Cyanobacteria; c__Nostocophycideae; o__Nostocales; f__Nostocaceae; g__; s__	1	0	0	0	0	0	0	3	0	0	5	17	58	18	128	53	13	54	15	10	0
OTU_544	GTGCCAGCAGCCGCGGTAATACGGAGGATGCAAGCGTTATCCGGAATGATTGGGCGTAAAGCGTCCGCAGGTGGCAGTGTAAGTCTGCTGTTAAAGAGTCACGCTTAACGTGATAAAGGCAGTGGAAACTACACAGCTAGAGTGTGGTCGGGGCAGAGGGAATTCCTGGTGTAGCGGTGAAATGCGTAGAGATCAGGAAGAACACCGGTGGCGAAGGCGCTCTGCTAGGCCATAACTGACACTGAGGGACGAAAGCTAGGGGAGCGAATGGGATTAGATACCCTTGTAGTCC	k__Bacteria; p__Cyanobacteria; c__Nostocophycideae; o__Nostocales; f__Nostocaceae; g__; s__	1	0	0	0	0	0	0	4	0	0	22	26	135	50	390	169	42	252	72	97	0
OTU_545	GTGTCAGCAGCCGCGGTAATACGGAGGATGCAAGCGTTATCCGGAATTATTGGGCGTAAAGCGTCCGTAGGTGGTACTTCAAGTCTGCTGTCAAAGCATGGAGCTTAACTCCATAAAGGCGGTGGAAACTGTAGGACTAGAGTACGGTAGGGGTAGAGGGAATTCCCAGTGTAGCGGTGAAATGCGTAGAGATTGGGAAGAACACCGGTGGCGAAAGCGCTCTGCTGGACCTGTACTGACACTGAGGGACGAAAGCTAGGGGAGCGAAAGGGATTAGATACCCCAGTAGTCC	k__Bacteria; p__Cyanobacteria; c__Oscillatoriophycideae; o__Chroococcales	0	0	12	7	51	39	59	30	13	46	0	0	0	0	0	0	0	0	0	0	0
OTU_546	GTGTCAGCAGCCGCGGTAATACGGAGGAGGCAAGCGTTATCCGGAATTATTGGGCGTAAAGCGTCCGCAGGTGGTTTTTCAAGTCTGCTGTCAAAGCCCGCAGCTTAACTGCGGTCAGGCGGTGGAAACTGAAAGGCTAGAGTTCGGTAGGGGTAGAGGGAATTCCCAGTGTAGCGGTGAAATGCGTAGAGATTGGGAAGAACATCGGTGGCGAAGGCGCTCTACTGGGCCGAAACTGACACTGAGGGACGAAAGCTAGGGGAGCGAAAGGGATTAGAAACCCCAGTAGTCC	k__Bacteria; p__Cyanobacteria; c__Oscillatoriophycideae; o__Chroococcales	0	0	0	2	2	4	42	2	1	0	0	0	0	0	0	0	0	0	0	0	0
OTU_547	GTGTCAGCAGCCGCGGTAATACGGAGGATGCAAGCGTTATCCGGAATCATTGGGCGTAAAGCGTCCGCAGGTGGCTATTCAAGTCTGCTGTCAAAGCATGGAGCTTAACTCCATAGAGGCAGTGGAAACTGAAAGGCTAGAGGCCGGTAGGGGTAGTGGGAATTCCCAGTGTAGCGGTGAAATGCGTAGAGATTGGGAAGAACATCGGTGGCGAAAGCGCACTACTGGGCAGGACCTGACACTGAGGGACGAAAGCTAGGGGAGCAAAAGGGATTAGATACCCCAGTAGTCC	k__Bacteria; p__Cyanobacteria; c__Oscillatoriophycideae; o__Chroococcales; f__; g__; s__	0	0	0	0	0	0	0	0	0	0	0	5	22	55	0	2	48	0	178	348	0
OTU_548	GGACTACTAGGGTTTCTAATCCCTTTCGCTCCCCTAGCTTTCGTCCCTCAGTGTCAGGCTAAGCCCAGTAGCACGCTTTCGCCACCGATGTTCTTCCCAATCTCTACGCATTTCACCGCTACACTGGGAATTCCTGCTACCCCTACCTGCCTCTAGTCTGGCAGTTTCAAGGGCCTCTCAGAAGTTGAGCTTCTGTCTTTGACCCTTGACTTACCACACCACCTGCGGACGCTTTACGCCCAATGATTCCGGATAACGCTTGCATCCTCCGTATTACCGCGGCTGCTGACAC	k__Bacteria; p__Cyanobacteria; c__Oscillatoriophycideae; o__Chroococcales; f__; g__; s__	0	445	0	0	0	0	0	0	0	0	0	0	0	0	0	0	0	2	0	0	0
OTU_549	GGACTACACGGGTATCTAATCCCTTTCGCTCCCCTAGCTTTCGTCCCTCAGTGTCAGGACAAGCCCAGTAGCACGCTTTCGCCACCGATGTTCTTCCCAATCTCTACGCATTTCACCGCTACACTGGGAATTCCTGCTACCCCTACCTGCCTCTAGTCTGGCAGTTTCAAGGGCCTCTCAGAAGTTGAGCTTCTGTCTTTGACCCCAGACTTACCACACCACCTGCGGACGCTTTACGCCCAATGATTCCGGATAACGCTTGCATCCTCCGTATTACCGCGGCGGCTGGCAC	k__Bacteria; p__Cyanobacteria; c__Oscillatoriophycideae; o__Chroococcales; f__; g__; s__	0	131	0	0	0	0	0	0	0	0	0	0	0	0	0	0	0	0	0	0	0
OTU_550	GTGTCAGCAGCCGCGGTAATACGGAGGAGGCAAGCGTTATCCGGAATTATTGGGCGTAAAGAGTCCGTAGGTGGCTTTTCAAGTCTGCTGTCAAAGCCTGTAGCTCAACTACAGATAGGCAGTGGAAACTGATGGGCTGGAGTCCGGTAGGGGTAGCGGGAATTCCCAGTGTAGCGGTGAAATGCGTAGAGATTGGGAAGAACATCGGTGGCGAAAGCGCGCTACTGGGCCGGAACTGACACTGAGGGACGAAAGCTAGGGGAGCGAAAGGGATTAGATACCCCAGTAGTCC	k__Bacteria; p__Cyanobacteria; c__Oscillatoriophycideae; o__Chroococcales; f__; g__; s__	0	0	0	2	5	3	19	19	7	18	0	0	0	0	0	0	0	0	0	0	0
OTU_551	GTGTCAGCAGCCGCGGTAATACGGAGGAGGCAAGCGTTATCCGGAATCATTGGGCGTAAAGCGTCCGCAGGTGGCAGTTCAAGTCCGCGGTCAAAGACCGGAGCTCAACTCCGGGAAGGCAGTGGAAACTGAAAAGCTAGAGGCCGGTAGGGGTAGCGGGAATTCCCAGTGTAGCGGTGAAATGCGTAGAGATTGGGAAGAACATCGGTGGCGAAAGCGCGCTACTGGGCCGGGCCTGACACTGAGGGACGAAAGCTAGGGGAGCGAAAGGGATTAGATACCCCTGTAGTCC	k__Bacteria; p__Cyanobacteria; c__Oscillatoriophycideae; o__Chroococcales; f__; g__; s__	4	0	2	11	36	17	22	70	70	173	0	0	0	0	0	0	0	0	0	0	0
OTU_552	GTGTCAGCAGCCGCGGTAATACGGAGGATGCAAGCGTTATCCGGAATCATTGGGCGTAAAGCGTCCGCAGGTGGTGTGGTAAGTCAAGGGTCAAAGACAGAAGCTCAACTTCTGAGAGGCCCTTGAAACTGCCAGACTAGAGGCAGGTAGGGGTAGCAGGAATTCCCAGTGTAGCGGTGAAATGCGTAGAGATTGGGAAGAACATCGGTGGCGAAAGCGTGCTACTGGGCTTAGCCTGACACTGAGGGACGAAAGCTAGGGGAGCGAAAGGGATTAGATACCCTTGTAGTCC	k__Bacteria; p__Cyanobacteria; c__Oscillatoriophycideae; o__Chroococcales; f__; g__; s__	85	0	239	546	505	2253	779	967	764	2712	5	7	493	568	42	166	476	735	127	554	0
OTU_553	GTGTCAGCCGCCGCGGTAATACGGAGGAGGCAAGCGTTATCCGGAATTATTGGGCGTAAAGCGTCCGCAGGTGGCCTATCAAGTCTGCCGTCAAAGCCCGCAGCTTAACTGCGGTCAGGCGGTGGAAACTGAAAAGCTAGAGTTCGGTAGGGGTAGAGGGAATTCCCAGTGTAGCGGTGAAATGCGTAGAGATTGGGAAGAACATCGGTGGCGAAGGCGCTCTACTGGGCCGAAACTGACACTGAGGGACGAAAGCTAGGGGAGCGAAAGGGATTAGATACCCTGGTAGTCC	k__Bacteria; p__Cyanobacteria; c__Oscillatoriophycideae; o__Chroococcales; f__; g__; s__	3	0	3	18	23	39	74	45	11	101	0	3	3	22	14	3	119	23	1278	694	0
OTU_554	GTGCCAGCAGCCGCGGTAATACGGAGGATGCAAGCGTTATCCGGAATTATTGGGCGTAAAGCGTCCGCAGGTGGTCAAGCAAGTCTGCTGTCAAAGACCGGGGCTTAACTCCGGGCAGGCAGTGGAAACTGCTGGACTAGAGACCGGTAGGGGTAGAGGGAATTCCCAGTGTAGCGGTGAAATGCGTAGAGATTGGGAAGAACACCAGTGGCGAAAGCGCTCTACTGGGCCGGTACTGACACTCAGGGACGAAAGCTAGGGGAGCGAAAGGGATTAGATACCCCTGTAGTCC	k__Bacteria; p__Cyanobacteria; c__Oscillatoriophycideae; o__Chroococcales; f__Chroococcaceae	0	0	2	1	43	0	4	28	2	10	0	0	0	0	2	0	0	7	0	0	0
OTU_555	GTGTCAGCAGCCGCGGTAAGACGGAGGATGCAAGCGTTATCCGGAATTATTGGGCGTAAAGCGTCCGCAGGTGGTTTGACAAGTCTGCTGTTAAAGACCGGGGCTTAACTCCGGGCAGGCGGTGGAAACTGTCAAACTAGAGACCGGTAGGGGTAGAGGGAATTCCCAGTGTAGCGGTGAAATGCGTAGAGATTGGGAAGAACACCAGTGGCGAAAGCGCTCTACTGGGCCGGTACTGACACTCAGGGACGAAAGCTAGGGGAGCGAAAGGGATTAGATACCCCAGTAGTCC	k__Bacteria; p__Cyanobacteria; c__Oscillatoriophycideae; o__Chroococcales; f__Chroococcaceae; g__; s__	7	0	5	3	18	18	2	28	10	57	0	0	5	4	3	1	7	6	2	9	0
OTU_556	GTGTCAGCAGCCGCGGTAATACGGAGGATGCAAGCGTTATCCGGAATTATTGGGCGTAAAGCGTCCGCAGGTGGTCAAACAAGTCTGCCGTCAAAGACCAGAGCTTAACTCTGGAAAGGCGGTGGAAACTGTAAGACTAGAGACCGGTAGGGGTAGAGGGAATTCCCAGTGTAGCGGTGAAATGCGTAGAGATTGGGAAGAACACCAGTGGCGAAGGCGCTCTACTGGGCCGGTACTGACACTCAGGGACGAAAGCTAGGGGAGCGAAAGGGATTAGATACCCTAGTAGTCC	k__Bacteria; p__Cyanobacteria; c__Oscillatoriophycideae; o__Chroococcales; f__Chroococcaceae; g__; s__	3	0	2	6	46	24	8	57	9	64	0	0	84	18	29	108	20	24	15	12	0
OTU_557	GTGCCGGCAGCCGCGGTAATACGGAGGATGCAAGCGTTATCCGGAATTATTGGGCGTAAAGCGTCCGCAGGTGGCTCGGCAAGTCTGCTGTCAAAGACTGGAGCTTAACTCCAGGCAGGCGGTGGAAACTGAAGAGCTAGAGACCGGTAGGGGTAGAGGGAATTCCCAGTGTAGCGGTGAAATGCGTAGAGATTGGGAAGAACACCAGTGGCGAAAGCGCTCTACTGGGCCGGTACTGACACTCAGGGACGAAAGCTAGGGGAGCGAAAGGGATTAGATACCCCAGTAGTCC	k__Bacteria; p__Cyanobacteria; c__Oscillatoriophycideae; o__Chroococcales; f__Chroococcaceae; g__; s__	1	0	0	4	33	16	4	26	3	57	0	0	34	36	12	15	48	64	22	43	0
OTU_558	GTGTCAGCAGCCGCGGTAATACGGAGGATGCAAGCGTTATCCGGAATCATTGGGCGTAAAGAGTCCGTAGGCGGTACATCAAGTCTGCTGTCAAAGACCGAAGCTCAACTTCGGGAAGGCGGTGGAAACTGAAGAACTAGAGTACAGAAGGGGTAGAGGGAATTCCCAGTGTAGCGGTGAAATGCGTAGAGATTGGGAAGAACACCAGTGGCGAAGGCGCTCTACTGGACTTGTACTGACGCTGAGGGACGAAAGCTAGGGGAGCGAAAGGGATTAGATACCCCTGTAGTCC	k__Bacteria; p__Cyanobacteria; c__Oscillatoriophycideae; o__Chroococcales; f__Cyanobacteriaceae; g__; s__	2	0	1	7	94	11	5	32	25	10	0	0	0	0	0	0	0	0	0	1	0
OTU_559	GTGTCAGCAGCCGCGGTAATACGGAGGATGCAAGCGTTATCCGGAATTATTGGGCGTAAAGCGTCCGCAGGTGGTTTTTCAAGTCGGCGGTCAAAGACCGAAGCTTAACTTCGGGAAGGCAGTGGAAACTGAAAAACTAGAGATCAGTAGGGGTAGCGGGAATTCCCAGTGTAGCGGTGAAATGCGTAGAGATTGGGAAGAACATCGGTGGCGAAAGCGCGCTACTGGGCTGAGACTGACACTGAGGGACGAAAGCTAGGGGAGCGAAAGGGATTAGATACCCCTGTAGTCC	k__Bacteria; p__Cyanobacteria; c__Oscillatoriophycideae; o__Chroococcales; f__Cyanobacteriaceae; g__; s__	0	0	0	1	0	0	0	0	0	2	0	0	70	57	0	4	69	11	86	459	0
OTU_560	GTGTCAGCAGCCGCGGTAATACGGAGGATGCAAGCGTTATCCGGAATTATTGGGCGTAAAGCGTCCGCAGGTGGCATTTCAAGTCTGCTGTCAAAGACTGGAGCTTAACTCCGGAAAGGCAGTGGAAACTGGAGAGCTAGAGTACGGTAGGGGTAGCAGGAATTCCCAGTGTAGCGGTGAAATGCGTAGAGATTGGGAAGAACATCGGTGGCGAAAGCGTGCTACTGGACCGAAACTGACACTCAGGGACGAAAGCTAGGGGAGCGAAAGGGATTAGATACCCCTGTAGTCC	k__Bacteria; p__Cyanobacteria; c__Oscillatoriophycideae; o__Chroococcales; f__Cyanobacteriaceae; g__; s__	2	0	0	2	0	36	0	26	1	14	0	0	94	110	0	0	239	20	275	347	0
OTU_561	GTGTCAGCAGCCGCGGTAATACGGAGGATGCAAGCGTTATCCGGAATTATTGGGCGTAAAGAGTCCGTAGGTGGCGATTCAAGTCTGCTGTTAAAGACCAGAGCTTAACTCGGGAAAAGCGGTGGAAACTGAAAAGCTAGAGTTCGGGAGGGGTAGAGGGAATTCCCAGTGTAGCGGTGAAATGCGTAGAGATTGGGAAGAACACCAGTGGCGAAGGCGCTCTACTGGACCGAAACTGACACTGAGGGAGGAAAGCTAGGGGAGCGAAAGGGATTAGAAACCCCTGTAGTCC	k__Bacteria; p__Cyanobacteria; c__Oscillatoriophycideae; o__Chroococcales; f__Cyanobacteriaceae; g__; s__	0	0	0	3	4	9	1	61	6	23	0	0	0	0	0	0	0	0	0	0	0
OTU_562	GTGTCAGCAGCCGCGGTAATACGGAGGAGGCAAGCGTTATCCGGAATTATTGGGCGTAAAGCGTCCGCAGGTGGCAGTCCAAGTCGGTCGTCAAAGAGGAGAGCTTAACTCTCTTTAGGCGATGGAAACTGGGCAGCTAGAGAGCAGTAGGGGTAGCAGGAATTCCCAGTGTAGCGGTGAAATGCGTAGAGATTGGGAAGAACATCGGTGGCGAAAGCGTGCTACTGGGCTGTATCTGACACTGAGGGACGAAAGCTAGGGGAGCGAAAGGGATTAGATACCCCAGTAGTCC	k__Bacteria; p__Cyanobacteria; c__Oscillatoriophycideae; o__Chroococcales; f__Microcystaceae; g__Microcystis; s__	5	0	2	7	7	1	0	5	2	14	0	4	0	9	24	42	0	8	0	6	0
OTU_563	GTGTCAGCAGCCGCGGTAATACGGAGGATGCAAGCGTTATCCGGAATTATTGGGCGTAAAGCGTCCGCAGGTGGTACATCAAGTCTGCTGTCAAAGACCGGAGCTCAACTCCGGGCAGGCAGTGGAAACTGGTGAACTAGAGTACGGTAGGGGTAGAGGGAATTCCCAGTGTAGCGGTGAAATGCGTAGAGATTGGGAAGAACACCAGTGGCGAAGGCGCTCTACTGGGCCGTAACTGACACTCAGGGACGAAAGCTAGGGGAGCGAAAGGGATTAGATACCCCTGTAGTCC	k__Bacteria; p__Cyanobacteria; c__Oscillatoriophycideae; o__Chroococcales; f__Xenococcaceae	1	0	0	3	2	28	12	8	6	14	0	0	0	1	2	0	0	0	0	0	0
OTU_564	GTGTCAGCAGCCGCGGTAATACGGAGGATGCAAGCGTTATCCGGAATTATTGGGCGTAAAGCGTCCGCAGGTGGTCTTCCAAGTCTGCTGTCAAAGACCGGAGCTCAACTCTGGGCAGGCGGTGGAAACTGGAAAACTAGAGTACGGTAGGGGTAGAGGGAATTCCCAGTGTAGCGGTGAAATGCGTAGAGATTGGGAAGAACACCAGTGGCGAAGGCGCTCTACTGGACCGTAACTGACGCTCAGGGACGAAAGCTAGGGGAGCGAAAGGGATTAGAAACCCCAGTAGTCC	k__Bacteria; p__Cyanobacteria; c__Oscillatoriophycideae; o__Chroococcales; f__Xenococcaceae	10	0	99	3	94	102	1066	324	23	88	1	8	7	16	0	0	28	6	129	26	0
OTU_565	GGACTACTGGGGTTTCTAATCCCTTTCGCTCCCCTAGCTTTCGTCCCTGAGTGTCAGTTACGGCCCAGTAGAGCGCCTTCGCCACTGGTGTTCTTCCCAATCTCTACGCATTTCACCGCTACACTGGGAATTCCCTCTACCCCTACCGTACTCTAGTTTTCCAGTTTCCACTGCCTGCCCGAAGTTGAGCTTCGGTCTTTGACAGCAGACTTGGAAGACCACCTGCGGACGCTTTACGCCCAATAATTCCGGATAACGCTTGCATCCTCCGTATTACCGCGGCTGCTGACAC	k__Bacteria; p__Cyanobacteria; c__Oscillatoriophycideae; o__Chroococcales; f__Xenococcaceae; g__; s__	0	57	0	0	0	0	0	0	0	0	0	0	0	0	0	0	0	0	0	0	0
OTU_566	GTGTCAGCAGCCGCGGTAATACGGAGGATGCAAGCGTTATCCGGAATTATTGGGCGTAAAGCGTCCGCAGGTGGTCTTCCAAGTCTGCTGTCAAAGACCGAAGCTCAACTTCGGGCAGGCAGTGGAAACTGGAAAACTAGAGTACGGTAGGGGTAGAGGGAATTCCCAGTGTAGCGGTGAAATGCGTAGAGATTGGGAAGAACACCAGTGGCGAAGGCGCTCTACTGGGCCGTAACTGACACTCAGGGACGAAAGCTAGGGGAGCGAAAGGGATTAGATACCCTGGTAGTCC	k__Bacteria; p__Cyanobacteria; c__Oscillatoriophycideae; o__Chroococcales; f__Xenococcaceae; g__; s__	5	0	71	5	14	62	11	216	5	14	3	2	6	18	0	0	7	0	74	25	0
OTU_567	GTGTCAGCAGCCGCGGTAATACGGAGGATGCAAGCGTTATCCGGAATTATTGGGCGTAAAGAGTCCGTAGGTGGTAAATCAAGTCGGCCGTCAAAGCATGGAGCTTAACTCCATTAAGGCAGTGGAAACTGGTTAACTAGAGTCTAGGAGGGGTAGAGGGAATTCCCAGTGTAGCGGTGAAATGCGTAGAGATTGGGAAGAACACCAGTGGCGAAAGCGCTCTACTGGACTAGAACTGACGCTGAGGGACGAAAGCTAAGGGAGCGAAAGGGATTAGATACCCCAGTAGTCC	k__Bacteria; p__Cyanobacteria; c__Oscillatoriophycideae; o__Chroococcales; f__Xenococcaceae; g__; s__	136	0	8	12	3	12	12	1	11	87	0	0	0	0	0	0	0	0	115	0	0
OTU_568	GTGCCAGCGGCCGCGGTAATACGGAGGATGCAAGCGTTATCCGGAATTATTGGGCGTAAAGCGTCCGCAGGTGGCCTGTCAAGTCTGCTGTCAAAGACCGAAGCTTAACTTCGGGAAGGCAGTGGAAACTGGGAGGCTAGAGTTCGGTAGGGGTAGAGGGAATTCCCAGTGTAGCGGTGAAATGCGTAGAGATTGGGAAGAACACCAGTGGCGAAAGCGCTCTACTGGGCCGAAACTGACGCTCAGGGACGAAAGCTAGGGGAGCGAAAGGGATTAGATACCCCAGTAGTCC	k__Bacteria; p__Cyanobacteria; c__Oscillatoriophycideae; o__Chroococcales; f__Xenococcaceae; g__; s__	75	0	9	29	45	82	19	81	124	741	0	0	0	0	0	0	0	0	0	0	0
OTU_569	GGACTACTAGGGTATCTAATCCCTTTCGCTCCCTTAGCTTTCGTCCCTCAGCGTCAGTTCTAGTCCAGTAGAGCGCTTTCGCCACTGGTGTTCTTCCCAATCTCTACGCATTTCACCGCTACACTGGGAATTCCCTCTACCCCTCCTAGACTCTAGTTAACCAGTTTCCACTGCCTTAATGGAGTTAAGCTCCATGCTTTGACGGCCGACTTGATTTACCACCTACGGACTCTTTACGCCCAATAATTCCGGATAACGCTTGCATCCTCCGTATTACCGCGGCTGCTGGCAC	k__Bacteria; p__Cyanobacteria; c__Oscillatoriophycideae; o__Chroococcales; f__Xenococcaceae; g__; s__	0	582	0	0	0	0	0	0	0	0	0	0	0	0	0	0	0	0	0	0	0
OTU_570	GGACTACTGGGGTATCTAATCCCTTTCGCTCCCCTAGCTTTCGTCCCTGAGCGTCAGTTTCGGCCCAGTAGAGCGCTTTCGCCACTGGTGTTCTTCCCAATCTCTACGCATTTCACCGCTACACTGGGAATTCCCTCTACCCCTACCGAACTCTAGCCTCCCAGTTTCCACTGCCTTCCCGAAGTTAAGCTTCGGTCTTTGACAGCAGACTTGACAGGCCACCTGCGGACGCTTTACGCCCAATAATTCCGGATAACGCTTGCATCCTCCGTATTACCGCGGCTGCTGACAC	k__Bacteria; p__Cyanobacteria; c__Oscillatoriophycideae; o__Oscillatoriales; f__Phormidiaceae; g__Microcoleus; s__	0	378	0	0	0	0	0	0	0	0	0	0	0	0	0	0	0	0	0	0	0
OTU_571	GTGCCAGCAGCCGCGGTAATACGGAGGAGGCAAGCGTTATCCGGAATGATTGGGCGTAAAGCGTCTGTAGGGGGCTGAGTAAGTCTGTTGTCAAAAATCACAGCTCAACTGTGGGAAGGCAATGGAAACTGCCCAGCTAGAGGGTGGTAGGGGTAGAGGGAATTCCCGGTGTAGCGGTGAAATGCGTAGAGATCGGGAAGAACACCGGTGGCGAAAGCGCTCTACTGGGCCAGACCTGACCCTAAAGGACGAAAGCTAGGGGAGCGAAAGGGATTAGATACCCCAGTAGTCC	k__Bacteria; p__Cyanobacteria; c__Oscillatoriophycideae; o__Oscillatoriales; f__Phormidiaceae; g__Oscillatoria; s__	577	0	0	2	1	0	16	186	11	0	18	43	15	35	19	236	14	60	0	197	0
OTU_572	GTGTCAGCCGCCGCGGTAAGACGTAGGATGCAAGCGTTATCCGGAATGATTGGGCGTAAAGCGTCTGTAGGGGGCTGAGTAAGTCTGCTGTCAAAAACCACAGCTCAACTGTGGGCAGGCAGTGGAAACTGCACAGCTAGAGGAAGGTAGGGGTAGAGGGAATTCCCGGTGTAGCGGTGAAATGCGTAGAGATCGGGAAGAACACCGGTGGCGAAAGCGCTCTACTGGGCCAAACCTGACCCTAAAGGACGAAAGCTAGGGGAGCGAAAGGGATTAGATACCCCAGTAGTCC	k__Bacteria; p__Cyanobacteria; c__Oscillatoriophycideae; o__Oscillatoriales; f__Phormidiaceae; g__Oscillatoria; s__	12	0	0	0	0	0	0	3	0	0	226	374	36	262	2	242	73	38	69	1434	0
OTU_573	GGACTACTGGGGTTTCTAATCCCTTTCGCTCCCCTAGCTTTCGTCCTTTAGGGTCAGGTCTGGCCCAGTAGAGCGCTTTCGCCACCGGTGTTCTTCCCGATCTCTACGCATTTCACCGCTACACCGGGAATTCCCTCTACCCCTACCACCCTCTAGCTGGGCAGTTTCCATTGCCTTCCCACAGTTGAGCTGTGATTTTTGACAACAGACTTACTCAGCCCCCTACAGACGCTTTACGCCCAATCATTCCGGATAACGCTTGCCTCCTCCGTATTACCGCGGCGGCTGACAC	k__Bacteria; p__Cyanobacteria; c__Oscillatoriophycideae; o__Oscillatoriales; f__Phormidiaceae; g__Oscillatoria; s__	0	3760	0	0	0	0	0	0	0	0	0	0	0	0	0	0	0	0	0	0	0
OTU_574	GTGTCAGCAGCCGCGGTAAGACGGAGGAGGCAAGCGTTATCCGGAATTATTGGGCGTAAAGCGTCCGCAGGTGGCTATTCAAGTCTGCTGTCAAAGACTGGGGCTTAACTCCGGGCCGGCAGTGGAAACTGTGTAGCTAGAGTGCGGTAGGGGCAGAGGGAATTCCCGGTGTAGCGGTGAAATGCGTAGAGATCGGGAAGAACACCAGTGGCGAAAGCGCTCTGCTGGGCCTGCACTGACACTGAGGGACGAAAGCTAGGGGAGCGAAAGGGATTAGATACCCCAGTAGTCC	k__Bacteria; p__Cyanobacteria; c__Synechococcophycideae	0	0	0	0	0	0	0	0	0	0	12	21	636	190	1361	1200	139	296	99	184	0
OTU_575	GTGTCAGCAGCCGCGGTAATACGGAGGATGCAAGCGTTATCCGGAATTATTGGGCGTAAAGCGTCCGCAGGTGGTTAATCAAGTCTGCTGTCAAAGGTCGGGGCTCAACTCCGAAATTGCAGTGGAAACTGGTTGACTAGAGTACGGTAGGGGTAGAGGGAATTCCCAGTGTAGCGGTGAAATGCGTAGATATTGGGAAGAACACCAGTGGCGAAGGCGCTCTACTGGGCCTGTACTGACACTGAGGGACGAAAGCTAGGGGAGCGAAAGGGATTAGAAACCCCAGTAGTCC	k__Bacteria; p__Cyanobacteria; c__Synechococcophycideae; o__Pseudanabaenales	0	0	0	0	0	0	0	1	0	0	0	0	176	63	112	55	18	117	4	19	0
OTU_576	GTGTCAGCAGCCGCGGTAAGACGGAGGATGCAAGCGTTATCCGGAATGATTGGGCGTAAAGCGTCCGCAGGTGGCCATTCAAGTCCGCTGTTAAAACGTGAGGCTTAACCTCATATCGGCAGTAGAAACTGAATAGCTAGAGGATGGTAGGGGTAGAGGGAATTCCCAGTGTAGCGGTGAAATGCGTAGATATTGGGAAGAACACCAGTGGCGAAAGCGCTCTACTGGGCCATACCTGACACTGAGGGACGAAAGCTAGGGGAGCGAAAGGGATTAGATACCCCAGTAGTCC	k__Bacteria; p__Cyanobacteria; c__Synechococcophycideae; o__Pseudanabaenales; f__; g__; s__	0	0	0	0	0	0	0	0	0	0	1	25	28	7	14	25	4	22	0	198	0
OTU_577	GTGTCAGCAGCCGCGGTAATACGGAGGATGCAAGCGTTATCCGGATTTATTGGGCGTAAAGCGTCCGCAGGTGGTTTTTCAAGTCTGCTGTCAAAGCGTGGAGCTTAACTCCATATGGGCGGTGGAAACTGAGAGACTAGAGTGTGGTAGGGGTAGCGGGAATTCCCGGTGTAGCGGTGAAATGCGTAGATATCGGGAAGAACACCGGCGGCGGAAGCGCGCTACTGGGCCAATACTGACACTGAGGGACGAAAGCCAGGGGAGCGAAAGGGATTAGATACCCTAGTA	k__Bacteria; p__Cyanobacteria; c__Synechococcophycideae; o__Pseudanabaenales; f__Pseudanabaenaceae	0	0	11	13	56	73	222	188	24	225	0	0	127	14	3	1	1	9	9	9	0
OTU_578	GTGTCAGCAGCCGCGGTAATACGGAGGATGCAAGCGTTATCCGGAATTATTGGGCGTAAAGCGTCCGCAGGCGGCTTATCAAGTCTGCTGTTAAAGGCTGGGGCTCAACTCCGGTTAGGCAGTGGAAACTGATAGGCTAGAGTACGGTAGGGGCAGAGGGAATTCCCAGTGTAGCGGTGAAATGCGTAGATATTGGGAAGAACACCAGTGGCGAAGGCGCTCTGCTGGGCCGTAACTGACGCTGAGGGACGAAAGCTAGGGGAGCGAAAGGGATTAGATACCCCAGTAGTCC	k__Bacteria; p__Cyanobacteria; c__Synechococcophycideae; o__Pseudanabaenales; f__Pseudanabaenaceae; g__; s__	0	0	0	0	0	0	0	0	0	0	22	45	134	68	562	319	27	341	21	282	0
OTU_579	GTGTCAGCAGCCGCGGTAAGACGGAGGAGGCAAGCGTTATCCGGAATTATTGGGCGTAAAGCGTCCGTAGGTGGTTAATCAAGTCTTTTGTTAAAGAGTAGAGCTTAACTCTATAGAGGCGGAAGAAACTGAATAACTGGAGTGTGGTAGGGGTAGAGGGAATTCCCGGTGTAGCGGTGAAATGCGTAGATATCGGGAAGAACACCAGTGGCGAAGGCGCTCTACTGGGCCACAACTGACACTGAGGGACGAAAGCTAGGGGAGCGAAAGGGATTAGATACCCCTGTAGTCC	k__Bacteria; p__Cyanobacteria; c__Synechococcophycideae; o__Pseudanabaenales; f__Pseudanabaenaceae; g__; s__	1	0	24	18	507	58	122	429	33	105	0	0	0	0	0	0	0	2	0	0	0
OTU_580	GTGCCAGCCGCCGCGGTAATACGGAGGATGCAAGCGTTATCCGGAATTATTGGGCGTAAAGCGTCCGTAGATGGTTTGATAAGTCTGCTGTTAAAGGCTGGAGCTCAACTCCAGAGTCGCAGTGGAAACTATCAGACTAGAGAGCAGTAGGGGCAGAGGGAATTCCCAGTGTAGCGGTGAAATGCGTAGATATTGGGAAGAACACCAGTGGCGAAGGCGCTCTGCTGGGCTGTATCTGACATTGATGGACGAAAGCTAGGGGAGCGAAAGGGATTAGATACCCCTGTAGTCC	k__Bacteria; p__Cyanobacteria; c__Synechococcophycideae; o__Pseudanabaenales; f__Pseudanabaenaceae; g__; s__	0	0	0	0	0	0	0	0	0	0	0	0	30	14	82	87	7	35	2	23	0
OTU_581	GTGTCAGCAGCCGCGGTAATACGGAGGATGCAAGCGTTATCCGGAATTATTGGGCGTAAAGCGTCCGCAGGTGGTTAATCAAGTCTGCTGTTAAAGCGTGGAGCTTAACTCCATACAGGCAGTGGAAACTGGGTAACTAGAGTTCGGTAGGGGTAGCGGGAATTCCCAGTGTAGCGGTGAAATGCGTAGATATTGGGAAGAACACCGGCGGCGAAAGCGCGCTACTGGGCCGAGACTGACACTGAGGGACGAAAGCTAGGGGAGCGAAAGGGATTAGATACCCCAGTAGTCC	k__Bacteria; p__Cyanobacteria; c__Synechococcophycideae; o__Pseudanabaenales; f__Pseudanabaenaceae; g__Arthronema; s__	0	0	2	1	0	31	1	5	1	17	0	0	2	5	0	0	0	0	0	0	0
OTU_582	GTGTCAGCAGCCGCGGTAATACGGAGGATGCAAGCGTTATCCGGAATTATTGGGCGTAAAGCGTCCGCAGGTGGTTGATCAAGTCTGCTGTTAAAACGTGGAGCTTAACTCCATATCGGCAGTGGAAACTGATGGACTAGAGTACGGTAGGGGTTGCGGGAATTCCCAGTGTAGCGGTGAAATGCGTAGATATTGGGAAGAACACCAGCGGCGAAAGCGCGCAACTGGGCCGAGACTGACACTCATGGACGAAAGCTAGGGGAGCGAAAGGGATTAGATACCCCTGTAGTCC	k__Bacteria; p__Cyanobacteria; c__Synechococcophycideae; o__Pseudanabaenales; f__Pseudanabaenaceae; g__Arthronema; s__	0	0	0	0	0	9	0	2	0	0	0	0	2	3	0	0	8	0	8	33	0
OTU_583	GTCCAGCAGCCGCGGTAATACGGAGGATGCAAGCGTTATCCGGAATTATTGGGCGTAAAGCGTCCGCAGGTGGCTTATCAAGTCTGCTGTTAAAGCATGGAGCTTAACTCCATATCGGCAGTGGAAACTGATAGGCTAGAGTTCGGTAGGGGTTGCGGGAATTCCCAGTGTAGCGGTGAAATGCGTAGATATTGGGAAGAACACCAGCGGCGAAAGCGCGCAACTGGGCCGAAACTGACACTCATGGACGAAAGCTAGGGGAGCGAAAGGGATTAGAAACCCTAGTAGTCC	k__Bacteria; p__Cyanobacteria; c__Synechococcophycideae; o__Pseudanabaenales; f__Pseudanabaenaceae; g__Arthronema; s__	0	0	8	0	6	8	3	8	6	22	0	0	212	213	32	3	149	78	593	2113	0
OTU_584	GTGTCAGCAGCCGCGGTAAGACGGAGGATGCGAGCGTTATCCGGAATTATTGGGCGTAAAGCGTCCGTAGGCGGTTATTCAAGTCTGCTGTCAAAGACTACAGCTCAACTGTGGAAAGGCAGTGGAAACTGAGGAACTGGAGTGCGGTAGGGGTAGAGGGAATTCCCAGTGTAGCGGTGAAATGCGTAGATATTGGGAAGAACACCAGTGGCGAAGGCGCTCTACTGGGCCGTAACTGACGCTGAGGGACGAAAGCTAGGGGAGCGAAAGGGATTAGATACCCCAGTAGTCC	k__Bacteria; p__Cyanobacteria; c__Synechococcophycideae; o__Pseudanabaenales; f__Pseudanabaenaceae; g__Halomicronema; s__	4	0	5	11	55	8	42	148	31	111	0	0	0	0	0	0	0	0	0	0	0
OTU_585	GTGTCAGCAGCCGCGGTAATACGGAGGAGGCAAGCGTTATCCGGAATTATTGGGCGTAAAGCGTCCGTAGGTGGTTTGTCAAGTCAGTTGTTAAAGCGTGGAGCTTAACTCCATAAGGGCAATTGAAACTGACAGGCTAGAGTGCGATAGGGGCAAGGGGAATTCCCAGTGTAGCGGTGAAATGCGTAGATATTGGGAAGAACATCGGTGGCGAAAGCGCCTTGCTGGGTCTGCACTGACACTGAGGGACGAAAGCTAGGGGAGCGAAAGGGATTAGATACCCCAGTAGTCC	k__Bacteria; p__Cyanobacteria; c__Synechococcophycideae; o__Pseudanabaenales; f__Pseudanabaenaceae; g__Leptolyngbya; s__	6	0	1	5	1	10	0	25	3	27	2	8	2	7	1	33	0	7	14	12	0
OTU_586	GTGTCAGCAGCCGCGGTAATACGGAGGATGCAAGCGTTATCCGGATTTATTGGGCGTAAAGCGTCCGCAGGTGGTTAATCAAGTCTGCTGTCAAAGCGCAGGGCTCAACTCTGTAAAGGCGGTGGAAACTGGTGAACTAGAGTTCGGTAGGGGTAGCGGGAATTCCCGGTGTAGCGGTGAAATGCGTAGATATCGGGAAGAACACCAGCGGCGAAAGCGCGCTACTGGGCCGAGACTGACACTCATGGACGAAAGCTAGGGGAGCGAAAGGGATTAGATACCCCAGTAGTCC	k__Bacteria; p__Cyanobacteria; c__Synechococcophycideae; o__Pseudanabaenales; f__Pseudanabaenaceae; g__Leptolyngbya; s__	0	0	0	0	0	0	0	0	0	0	4	15	49	24	0	0	10	2	11	30	0
OTU_587	GTGTCAGCAGCCGCGGTAATACGGAGGAGGCAAGCGTTATCCGGAATTATTGGGCGTAAAGCGTCCGTAGGTGGTTGTTCAAGTCTTCTGTCAAAGCGCGGAGCTTAACTCCGTAAAGGCAGAGGAAACTGAGCGGCTAGAGTGCGATAGGGGCAAGGGGAATTCCCAGTGTAGCGGTGAAATGCGTAGATATTGGGAAGAACACCGGTGGCGAAAGCGCCTTGCTGGGTCTGCACTGACACTGAGGGACGAAAGCTAGGGGAGCGAAAGGGATTAGATACCCCAGTAGTCC	k__Bacteria; p__Cyanobacteria; c__Synechococcophycideae; o__Pseudanabaenales; f__Pseudanabaenaceae; g__Leptolyngbya; s__	0	0	3	7	11	14	3	15	10	39	0	0	1	9	1	0	0	4	170	33	0
OTU_588	GTGTCAGCAGCCGCGGTAATACGGAGGAGGCAAGCGTTATCCGGAATTATTGGGCGTAAAGCGTCCGTAGGTGGTTAAGAAAGTCTGCTGTCAAAGGCTGGGGCTTAACTCCAGACAGGCAGTGGAAACTACTAGACTAGAGTGCGGTAGGGGCAGAGGGAATTCCCAGTGTAGCGGTGAAATGCGTAGATATTGGGAAGAACACCGGTGGCGAAAGCGCTCTGCTGGGCCTGCACTGACACTGAGGGACGAAAGCTAGGGGAGCGAAAGGGATTAGATACCCCAGTAGTCC	k__Bacteria; p__Cyanobacteria; c__Synechococcophycideae; o__Pseudanabaenales; f__Pseudanabaenaceae; g__Leptolyngbya; s__	0	0	4	0	4	2	3	3	1	4	0	1	19	6	0	0	0	6	15	79	0
OTU_589	GTGTCAGCAGCCGCGGTAATACGGAGGAGGCAAGCGTTATCCGGAATTATTGGGCGTAAAGCGTCCGTAGGTGGTTAATCAAGTCTGCTGTCAAAGCGCGGGGCTTAACTCCGTAAAGGCAGTGGAAACTGGTTGACTAGAGTGCGGTAGGGGTAGAGGGAATTCCCAGTGTAGCGGTGAAATGCGTAGATATTGGGAAGAACACCGGTGGCGAAAGCGCTCTACTGGGCCGTAACTGACACTGATGGACGAAAGCTAGGGGAGCGAAAGGGATTAGATACCCCAGTAGTCC	k__Bacteria; p__Cyanobacteria; c__Synechococcophycideae; o__Pseudanabaenales; f__Pseudanabaenaceae; g__Leptolyngbya; s__	0	0	0	0	0	0	0	2	0	0	2	3	41	12	27	16	2	25	0	5	0
OTU_590	GTGTCAGCAGCCGCGGTAATACGGAGGAGGCAAGCGTTATCCGGAATTATTGGGCGTAAAGCGTCCGTAGGTGGCGGTCCAAGTCAGTTGTTAAAGCGTGGAGCTTAACTCCATATCAGCAATTGAAACTGGGTTGCTAGAGTGCGATAGGGGCAAGGGGAATTCCCAGTGTAGCGGTGAAATGCGTAGATATTGGGAAGAACATCGGTGGCGAAAGCGCCTTGCTGGGTCTGCACTGACACTGAGGGACGAAAGCTAGGGGAGCGAAAGGGATTAGAAACCCCAGTAGTCC	k__Bacteria; p__Cyanobacteria; c__Synechococcophycideae; o__Pseudanabaenales; f__Pseudanabaenaceae; g__Leptolyngbya; s__	0	0	0	0	0	0	0	0	0	0	0	3	86	55	132	72	60	105	225	165	0
OTU_591	GTGTCAGCAGCCGCGGTAATACGGGAGATGCAAGCGTTATCCGGAATTATTGGGCGTAAAGCGTCCGCAGGCGGCCAGTTAAGTCCGCTGTCAAAGCCCGCAGCTTAACTGCGGAGAGGCAGTGGAAACTAATTGGCTAGAGTGCGGTAGGGGTAGGGGGAATTCCCGGTGTAGCGGTGAAATGCGTAGATATCGGGAAGAACACCAGCGGCGAAAGCGCCCTACTGGGCCGTAACTGACGCTCATGGACGAAAGCTAGGGGAGCGAAAGGGATTAGATACCCCTGTAGTCC	k__Bacteria; p__Cyanobacteria; c__Synechococcophycideae; o__Pseudanabaenales; f__Pseudanabaenaceae; g__Prochlorothrix; s__	0	0	7	1	5	13	0	20	0	7	0	0	12	0	4	20	0	3	0	0	0
OTU_592	GTGTCAGCAGCCGCGGTAATACGAAGGAGGCAAGCGTTATCCGGAATTATTGGGCGTAAAGCGTCCGCAGGCGGTTGGACAAGTCTGTCGTTAAAGCGTGAGGCTTAACCTCATAAAGGCGATGGAAACTGTTTGACTAGAGTGCAGTAGGGGTAGCGGGAACTCCCGGTGTAGCGGTGAAATGCGTAGATATCGGGAAGAACACCAGAGGCGAAGGCGCGCTACTGGGCTGTAACTGACGCTCATGGACGAAAGCTAGGGGAGCGAAAGGGATTAGAAACCCGAGTAGTCC	k__Bacteria; p__Cyanobacteria; c__Synechococcophycideae; o__Pseudanabaenales; f__Pseudanabaenaceae; g__Synechococcus; s__elongatus	0	0	0	0	1	13	0	3	0	17	1	4	161	112	1	16	173	485	814	1575	0
OTU_593	GTGCCAGCCGCCGCGGTAAGACGGAGGAGGCAAGCGTTATCCGGAATTACTGGGCGTAAAGCGTCCGTAGGTGGCTGAGCAAGTCTGTGGTTAAAGCTCGGGGCCCAACCCTGAATCGGCCATGGAAACTGTTGAGCTAGAGTGCGGTAGGGGTAGCGGGAATTCCCGGTGTAGCGGTGAAATGCGTAGATATCGGGAAGAACACCAGTGACGGAAGTGCGCTACTGGGCCTGCACTGACACTGAGGGACGAAAGCCAGGGGAGCGAATGGGATTAGATACCCCAGTAGTCC	k__Bacteria; p__Cyanobacteria; c__Synechococcophycideae; o__Synechococcales	0	0	0	0	0	0	0	0	0	0	2	0	13	19	5	6	14	18	2	13	0
OTU_594	GGACTACAGGGGTTTCTAATCCCTTTCGCTCCCCTAGCTTTCGTCCCTCAGTGTCAGTTGCGGCCCAGCAGAGCGCTTTCGCCACTGGTGTTCTTCCCGATCTCTACGCATTTCACCGCTACACCGGGAATTCCCTCTGCCCCTACCGCACTCTAGCTATCCAGTTTCCACCGCCTTTCCGGGGTTAAGCCCCGACCTTTGACAGCAGACTTGAACAGCCACCTGCGGACGCTTTACGCCCAATAATTCCGGATAACGCTTGCCTCCTCCGTCTTACCGCGGCTGCTGACAC	k__Bacteria; p__Cyanobacteria; c__Synechococcophycideae; o__Synechococcales; f__Acaryochloridaceae; g__Acaryochloris; s__	0	96	0	0	0	0	0	0	0	0	0	0	0	0	0	0	0	0	0	0	0
OTU_595	GTGTCAGCAGCCGCGGTAAGACGGAGGATGCAAGCGTTATCCGGAATTATTGGGCGTAAAGCGTCCGTAGGTGGCCTATCAAGTCTGCTGTTAAATCCCAGGGCTCAACTCTGGATCAGCAGTGGAAACTGATAAGCTAGAGTGCGGTAGGGGCAGAGGGAATTCCCGGTGTAGCGGTGAAATGCGTAGATATCGGGAAGAACACCAGTGGCGAAGGCGCTCTGCTGGGCCGTAACTGACACTCATGGACGAAAGCTAGGGGAGCGAAAGGGATTAGATACCCCAGTAGTCC	k__Bacteria; p__Cyanobacteria; c__Synechococcophycideae; o__Synechococcales; f__Acaryochloridaceae; g__Acaryochloris; s__	1	0	6	0	0	0	1	0	0	0	0	0	0	0	0	0	0	0	72	0	0
OTU_596	GTGTCAGCAGCCGCGGTAAGACGGAGGAGGCAAGCGTTATCCGGAATTATTGGGCGTAAAGCGTCCGCAGGTGGCTGTTCAAGTCTGCTGTCAAAGGTCGGGGCTTAACCCCGGAAAGGCGGTGGAAACTGGATAGCTAGAGTGCGGTAGGGGCAGAGGGAATTCCCGGTGTAGCGGTGAAATGCGTAGAGATCGGGAAGAACACCAGTGGCGAAAGCGCTCTGCTGGGCCGCAACTGACACTGAGGGACGAAAGCTAGGGGAGCGAAAGGGATTAGATACCCCTGTAGTCC	k__Bacteria; p__Cyanobacteria; c__Synechococcophycideae; o__Synechococcales; f__Acaryochloridaceae; g__Acaryochloris; s__	4	0	0	4	20	0	0	16	3	3	4	1	2	0	4	0	0	0	1	3	0
OTU_597	GTGTCAGCAGCCGCGGTAAGACGGAGGAGGCAAGCGTTATCCGGAATTATTGGGCGTAAAGCGTCCGCAGGTGGTTCATCAAGTCTGCTGTCAAAGGCCGAGGCTTAACTTCGGAGCGGCGGTGGAAACTGGGGAACTAGAGTGCGGTAGGGGCAGAGGGAATTCCCGGTGTAGCGGTGAAATGCGTAGATATCGGGAAGAACACCAGTGGCGAAAGCGCTCTGCTGGGCCTGCACTGACACTGAGGGACGAAAGCTAGGGGAGCGAAAGGGATTAGATACCCCTGTAGTCC	k__Bacteria; p__Cyanobacteria; c__Synechococcophycideae; o__Synechococcales; f__Acaryochloridaceae; g__Acaryochloris; s__	0	0	5	9	11	101	1	9	9	53	0	2	2	6	0	0	34	7	771	177	0
OTU_598	GTGTCAGCAGCCGCGGTAATACGAAGGTGGCAAGCGTTACTCGGAATTACTAGGCGTAAAGGGCAGGTAGGTGGTTTGATAAGTCTGTTGTGTAAGCTCCCGGCTTAACTGGGAGAGGTCAACAGAAACTATCAGGCTTGAGTATAGGAGAGGATACTGGAATTCCCGGTGTAGCGGTGAAATGCGCAGAGATCGGGAGGAACACCAATGGCGAAAGCAGGTATCTGGACTATTACTGACACTCAGCTGCGAAAGCTAGGGGAGCAAACAGGATTAGATACCCTTGTAGTCC	k__Bacteria; p__Elusimicrobia; c__Elusimicrobia; o__IIb; f__; g__; s__	0	0	0	51	1	7	2	1	0	3	0	0	0	0	0	0	0	0	0	0	0
OTU_599	GTGTCAGCAGCCGCGGTAATACGAAGGTGGCAAGCGTTACTCGGAATTACTAGGCGTAAAGGGCAGGTAGGTGGTTTGGTAAGTCTGTTGTGAAAGCTCCCGGCTTAACTGGGAGAGGTCAACAGAAACTACCGGACTTGAGTGTGGGAGAGGGTACTGGAATTCCCGGTGTAGCGGTGAAATGCGCAGAGATCGGGAGGAACACCTATGGCGAAAGCAGGTACCTGGACCATTACTGACACTCAGCTGCGAAAGCTAGGGGAGCAAACAGGATTAGATACCCCAGTAGTCC	k__Bacteria; p__Elusimicrobia; c__Elusimicrobia; o__IIb; f__; g__; s__	0	0	0	0	0	0	0	0	0	0	2	8	0	30	0	0	58	31	23	57	0
OTU_600	GTGTCAGCAGCCGCGGTAATACGAAGGTGGCAAGCGTTACTCGAAATTACTAGGCGTAAAGGGCAGGTAGGTGGTCTGGTAAGTCTGTTGTGAAAGCTCCCGGCTCAACTGGGAGAGGCCAACAGAAACTATCAGGCTTGAGTATGGGAGAGGGCACTGGAATTCCCGGTGTAGCGGTGAAATGCGCAGAGATCGGGAGGAACACCAATGGCGAAAGCAGGTGCCTGGACCATTACTGACACTCAGCTGCGAAAGCTAGGGGAGCAAACAGGATTAGATACCCCAGTAGTCC	k__Bacteria; p__Elusimicrobia; c__Elusimicrobia; o__IIb; f__; g__; s__	0	0	0	0	0	0	0	0	0	0	3	0	0	0	0	0	0	0	0	0	105
OTU_601	GTGTCAGCAGCCGCGGTAATACGAAGGTGGCAAGCGTTACTCGGAATTACTAGGCGTAAAGGGCAGGTAGGTGGTCTGATAAGTCTATTGTGAAAGCTCCTGGCTTAACTGGGAGAGGTCAACAGATACTGTCAGACTTGAGTATGGGAGAGGTTACTGGAATTCCCGGTGTAGCGGTGAAATGCGCAGAGATCGGGAGGAACACCAATGGCGAAAGCAGGTAACTGGACCATTACTGACACTCAGCTGCGAAAGCTAGGGGAGCAAACAGGATTAGATACCCCAGTAGTCC	k__Bacteria; p__Elusimicrobia; c__Elusimicrobia; o__IIb; f__; g__; s__	0	0	0	0	0	2	0	0	0	0	0	0	44	12	0	0	20	16	21	16	0
OTU_602	GTGTCAGCAGCCGCGGTAAGACGAAGGTGGCGAGCGTTACTCGGAATTACTAGGCGTAAAGCGTGGGCAGGCGGCTCGGTGAGTCTCTTGTGAAAGCTCCTGGCTCAACCGGGAGAGGTCAAGGGATACTGCCGGGCTTGAATATGAGAGGGGTGGCTGGAATTCCCGGTGTAGCGGTGAAATGCGTAGAGATCGGGAGGAACATCGATGGCGAAAGCAGGCCACTAGATCATTATTGACGCTCATCCACGAAAGCTGGGGGATCAAACAGGATTAGATACCCTAGTAGTCC	k__Bacteria; p__Elusimicrobia; c__Elusimicrobia; o__MVP-88; f__; g__; s__	0	0	3	0	0	0	0	0	1	1	0	0	9	31	3	5	5	50	0	0	0
OTU_603	GTGTCAGCAGCCGCGGTAATACAGAGGTGTCGAGCGTTGTCCGGAATTACTGGGCGTAAAGGGTGTGTAGGTGGGCGGGTAAGTCGGATGTGAAATCACTGGGCTTAACCCAGTAATTGCATCCGAGACTGCTCGTCTTGAGTGCAGAAGAGGAGAGTGGAATTCCCGGTGTAGCGGTGAAATGCGTAGATATCGGGAGGAACACCAGTGGCGAAGGCGGCTCTCTGGTCTGCTACTGACACTGAAACACGAAAGCTAGGGGAGCAAACGGGATTAGAAACCCCTGTAGTCC	k__Bacteria; p__FCPU426; c__; o__; f__; g__; s__	0	0	0	0	33	0	34	0	1	0	0	0	0	0	0	0	0	0	0	0	0
OTU_604	GTGTCAGCAGCCGCGGTAATACGTAGGGTGCAAGCGTTGTTCGGAATCACTGGGCGTAAAGGGAGCGTAGGCGGAAGGGTAAGTTAGAAGTTAAAGATCCAGGCTTAACTTGGAAAGTGCTTTTAATACTGCTTTTCTTGAGTATGGGAGAGGATGATGGAATTCCAGGTGTAGCGGTGGAATGCGTAGATATCTGGAAGAACACCAGTTGCGAAGGCGGTCATCTGGCCCAATACTGACGCTGAGGCTCGAAAGCTAGGGGAGCAAACAGGATTAGATACCCCAGTAGTCC	k__Bacteria; p__Fibrobacteres; c__TG3; o__TG3-1; f__; g__; s__	0	0	0	0	0	0	0	0	0	0	0	0	3	4	0	0	2	0	97	4	0
OTU_605	GTGTCAGCAGCCGCGGTAATACGTAGGGGGCAAGCGTTGTTCGGAATCACTGGGCGTAAAGGGAGCGTAGGCGGGGGACTAAGTTAGGAGTCTAATTCCCAGGCTTAACCTGGGACTGGCTCTTAATACTGGTTCTCTTGAGTACGGGAGAGGGAGATGGAATTCCAGGTGTAGCGGTGGAATGCGTAGATATCTGGAAGAACACCAGTTGCGAAGGCGGTCTCCTGGTCCGAAACTGACGCTGAGGCTCGAAAGCTAGGGGAGCAAACAGGATTAGAAACCCCAGTA	k__Bacteria; p__Fibrobacteres; c__TG3; o__TG3-1; f__; g__; s__	0	0	0	0	0	0	0	0	0	0	0	0	3	0	7	88	0	72	2	0	0
OTU_606	GTGTCAGCAGCCGCGGTAATACGTAGGGTGCTAGCGTTGTTCGGAATCACTGGGCGTAAAGGGAGCGTAGGTGGGAGAGTAAGTCAGGAGTTTAATCCATCGGCTTAACCGATGGTCGGCTTTTGATACTGCTTTTCTTGAGTATGGGAGAGGAAGATAGAATTCCAGGTGTAGCGGTGGAATGCGTAGATATCTGGAAGAATACCAGTAGCGAAGGCGGTCTTCTGGCCCAATACTGACGCTGAGGCTCGAAAGCTAGGGGAGCAAACAGGATTAGATACCCCAGTAGTCC	k__Bacteria; p__Fibrobacteres; c__TG3; o__TG3-1; f__B122; g__; s__	0	0	0	0	0	0	0	0	0	0	0	0	0	0	25	11	3	13	0	0	0
OTU_607	GTGTCAGCAGCCGCGGTAATACGTAGGGGGCTAGCGTTGTTCGGAATCACTGGGCGTAAAGGGAGTGTAGGCGGAGGTGCAAGTCAGGAGTGTAATCTATGGGCTTAACCCGTAGTTTGCTTTTGAGACTGCATTTCTTGAGTAGTGGAGAGGGAGACGGAATTCCAGGTGTAGCGGTGGAATGCGTAGATATCTGGAAGAACACCAGTAGCGAAGGCGGTCTCCTGGCCACATACTGACGCTGAGGCTCGAAAGCGTGGGGAGCAAACAGGATTAGATACCCCTGTAGTCC	k__Bacteria; p__Fibrobacteres; c__TG3; o__TG3-1; f__MAT-CR-H6-H10; g__; s__	0	0	0	0	0	0	0	0	0	0	0	0	0	0	4	22	1	23	0	0	0
OTU_608	GTGTCAGCAGCCGCGGTAATACGTAGGGGGCGAGCGTTGTTCGGAATCACTGGGCGTAAAGGGAGTGTAGGCGGGGACGTAAGTCAGGAGTGTAATCTACGGGCTCAACCCGTAGTTTGCTTCTGATACTGCGTTTCTTGAGTAGTGGAGAGGGAGACGGAATTCCAGGTGTAGCGGTGGAATGCGTAGATATCTGGAAGAACACCAGTGGCGTAGGCGATCTCCTGGCCACATACTGACGCTGAGGCTCGAAAGCGTGGGGAGCAAACAGGATTAGATACCCTAGTAGTCC	k__Bacteria; p__Fibrobacteres; c__TG3; o__TG3-1; f__MAT-CR-H6-H10; g__; s__	0	0	0	0	0	0	0	0	0	0	0	0	0	0	2	40	0	20	0	0	0
OTU_609	GTGTCAGCAGCCGCGGTAATACGTAGGGGGCTAGCGTTGTTCGGAATCACTGGGCGTAAAGGGAGTGTAGGCGGAGGTGCAAGTCAGGAGTTTAATCTTCGGGCTCAACCCGGAGTTGGCTTTTGAGACTGCATTTCTTGAGTAGTGGAGAGGGAGACGGAATTCCAGGTGTAGCGGTGGAATGCGTAGATATCTGGAAGAACACCAGTAGCGAAGGCGGTCTCCTGGCCACATACTGACGCTGAGGCTCGAAAGCGTGGGGAGCAAACAGGATTAGAAACCCTAGTAGTCC	k__Bacteria; p__Fibrobacteres; c__TG3; o__TG3-1; f__MAT-CR-H6-H10; g__; s__	0	0	0	1	0	0	0	0	0	0	0	0	0	0	16	55	1	33	3	1	0
OTU_610	GTGTCAGCAGCCGCGGTAATACGTAGGGTGCAAGCGTTGTTCGGAATCACTGGGCGTAAAGGGAGCGTAGGCGGGATTATAAGTTAGGAGTTTAACCCATGGGCTCAACCCGTGGTCTGCTCTTAATACTGTAGTTCTTGAATATGGGAGAGGATGATGGAATTCCAGGTGTAGCGGTGGAATGCGTAGATATCTGGAAGAACACCAGTAGCGAAGGCGGTCATCTGGCCCAATATTGACGCTGAGGCTCGAAAGCTAGGGGAGCAAACAGGATTAGAAACCCTAGTAGTCC	k__Bacteria; p__Fibrobacteres; c__TG3; o__TG3-1; f__TSCOR003-O20; g__; s__	0	0	0	0	0	0	0	0	0	0	0	0	1	0	17	8	5	4	8	9	0
OTU_611	GTGTCGGCAGCCGCGGTAATACGTAGGGGGCAAGCGTTGTTCGGAATCACTGGGCGTAAAGGGAGCGTAGGCGGGGTGATAAGTTAGGAGTGAAATGCATGGGCTCAACCCATGATACGCTTTTAATACTGTCACTCTTGAGTTCAGGAGAGGGCGATGGAATTCCAGGTGTAGCGGTGGAATGTGTAGATATCTGGAAGAACACCAGTAGCGAAGGCGGTCGCCTGGCCTGTAACTGACGCTGAGGCTCGAAAGCTAGGGGAGCAAACAGGATTAGATACCCCAGTAGTCC	k__Bacteria; p__Fibrobacteres; c__TG3; o__TG3-1; f__TSCOR003-O20; g__; s__	0	0	0	0	0	0	0	0	0	0	0	0	0	0	0	77	0	0	0	0	0
OTU_612	GTGTCAGCAGCCGCGGTAATACGTAGGGTGCAAGCGTTGTTCGGAATTACTGGGCGTAAAGGGAGCGTAGGCGGGATTGTAAGTCAGGAGTTTAATTCACAGGCTTAACCTGTGGCTTGCTTTTGATACTGCAGTTCTTGAGTATGGGAGAGGGTGATGGAATTCCAGGTGTAGCGGTGGAATGCGTAGATATCTGGAAGAACACCAGTAGCGAAGGCGGTCGCCTGGCCCAATACTGACGCTGAGGCTCGAAAGCTAGGGGAGCAAACAGGATTAGATACCCCAGTAGTCC	k__Bacteria; p__Fibrobacteres; c__TG3; o__TG3-1; f__TSCOR003-O20; g__; s__	0	0	0	0	0	0	0	0	0	0	0	0	0	0	17	39	3	57	0	0	0
OTU_613	GGACTACTAGGGTTTCTAATCCTGTTTGCTCCCCACGCTTTCGCGCCTCAGCGTCAGTTACAGACCAGAGAGTTGCCTTCGCCATTGGTATTCCTCCACATCTCTACGCATTTCACCGCTACACGTGGAATTCTACTCTCCTCTTCTGCACTCAAGTCTCCCAGTTTCCAATGCAATTCCATGGTTGAGCCATGACCTTTCACATCAGACTTAAAAGACCGCCTGCGCGCGCTTTACGCCCAATAATTCCGGATAACGCTTGCCACCTACGTATTACCGCGGCTGCTGACAC	k__Bacteria; p__Firmicutes; c__Bacilli; o__Bacillales; f__Bacillaceae; g__Bacillus; s__	0	105	0	0	0	0	0	0	0	0	0	0	0	0	0	0	0	0	0	0	0
OTU_614	GGACTACAGGGGTTTCTAATCCTGTTTGCTCCCCACGCTTTCGCGCCTCAGCGTCAGTTACTGACCAGAAAGTCGCCTTCGCCACTGGTGTTCCACCACATCTCTACGCATTTCACCGCTACACGTGGTATTCCACTTTCCTCTTCAGTACTCAAGTCTCCCAGTTTCCAATGCGAACCACGGTTGAGCCGTGGGCTTTAACATCAGACTTAAAAGACCGCCTGCGCGCGCTTTACGCCCAATAATTCCGGATAACGCTTGCCACCTACGTATTACCGCGGCTGCTGACAC	k__Bacteria; p__Firmicutes; c__Bacilli; o__Bacillales; f__Bacillaceae; g__Bacillus; s__	0	53	0	0	0	0	0	0	0	0	0	0	0	0	0	0	0	0	0	0	0
OTU_615	GTGTCAGCAGCCGCGGTAATACGTAGGTGGCAAGCGTTGTCCGGATTTACTGGGCGTAAAGGATGCGTAGGCGGATTTTTAAGTGGGATGTGAAATTCCGAGGCTCAACCTCGGCGCTGCATTCCAAACTGGAAGTCTAGAGTGCGGGAGAGGAAAGTGGAATTCCTAGTGTAGCGGTGAAATGCGTAGAGATTAGGAAGAACACCAGTGGCGAAGGCGACTTTCTGGACCGTAACTGACGCTGATGCATGAAAGCGTGGGGAGCAAACAGGATTAGATACCCCAGTAGTCC	k__Bacteria; p__Firmicutes; c__Clostridia; o__Clostridiales; f__Clostridiaceae; g__Clostridium; s__	37	0	0	5	5	1	0	0	2	3	0	4	5	5	41	2	2	4	8	0	0
OTU_616	GTGTCAGCAGCCGCGGTAAAACGTAGGGGGCGAGCGTTGTCCGGAATTACTGGGCGTAAAGGGCGCGTAGGTGGTCCATTAAGTTAGAGGTGAAAGATCGGGGCTCAACCCCGAGATTGCCTCTGATACTGGTGGACTTGAGTGCAGGAGAGGGGAGCGGAATTCCCAGTGTAGCGGTGAAATGCGTAGATATTGGGAGGAACACCAGTGGCGAAGGCGGCTCTCTGGACTGTAACTGACACTGAGGCGCGAAAGCGTGGGGAGCGAACAGGATTAGATACCCCAGTAGTCC	k__Bacteria; p__Firmicutes; c__Clostridia; o__Clostridiales; f__Peptococcaceae; g__Desulfotomaculum; s__	0	0	0	0	0	0	0	0	0	0	2	0	0	0	0	0	0	0	0	0	55
OTU_617	GTGTCAGCAGCCGCGGTAATACGTAGGGGGCGAGCGTTGTCCGGAATTACTGGGCGTAAAGGGCGTGTAGGCGGCTCGTGAAGTCAGGAGTGAAAACCCGGGGCTCAACTTCGGGACTGCTTTTGAAACCAGCGGGCTTGAGTGCAGGAGAGGAAAGTGGAATTCCCAGTGTAGCGGTGAAATGCGTAGATATTGGGAGGAACACCAGTGGCGAAAGCGACTTTCTGGCCTGTAACTGACGCTGAGGCGCGAAAGCGTGGGGAGCAAACAGGATTAGATACCCCAGTAGTCC	k__Bacteria; p__Firmicutes; c__Clostridia; o__Clostridiales; f__Peptococcaceae; g__Desulfurispora; s__	0	0	0	0	28	0	0	0	0	0	2	3	0	0	220	14	0	24	0	0	0
OTU_618	GTGTCAGCAGCCGCGGTAAAACGTAGGGGGCGAGCGTTGTCCGGAATTACTGGGCGTAAAGGGCGTGTAGGCGGCCCGTGAAGTCAGGAGTGAAAACCCGGGGCTTAACCCCGGGAGTGCTTTTGAAACCAGCGGGCTTGAGTGCAGGAGAGGAAAGTGGAATTCCCAGTGTAGCGGTGAAATGCGTAGATATTGGGAGGAACACCAGTGGCGAAAGCGGCTTTCTGGCCTGTAACTGACGCTGAGGCGCGAAAGCGTGGGGAGCAAACAGGATTAGATACCCCTGTAGTCC	k__Bacteria; p__Firmicutes; c__Clostridia; o__Clostridiales; f__Peptococcaceae; g__Desulfurispora; s__	0	0	0	0	0	0	0	0	0	0	0	0	0	0	0	0	0	0	0	0	65
OTU_619	GTGTCAGCAGCCGCGGTAATACGTAGGTGGCGAGCGTTGTCCGGAATTACTGGGTGTAAAGGGCGCGTAGGCGGGGAGATAAGTCAGATGTGAAATTCCCAGGCTCAACTTGGGCGCTGCATCTGAAACTATTTTTCTTGAGTGCTGGAGAGGAAAGCGGAATTCCTAGTGTAGCGGTGAAATGCGTAGATATTAGGAGGAACACCAGTGGCGAAGGCGGCTTTCTGGACAGTAACTGACGCTGAGGCGCGAAAGCGTGGGGAGCAAACAGGATTAGATACCCCAGTAGTCC	k__Bacteria; p__Firmicutes; c__Clostridia; o__Clostridiales; f__Ruminococcaceae; g__; s__	0	0	0	2	0	1	0	0	0	0	0	0	0	0	42	60	0	48	0	0	0
OTU_620	GTGTCAGCAGCCGCGGTAATACGTAGGTGGCGAGCGTTGTCCGGAATTACTGGGTGTAAAGGGCGTGTAGGCGGGACTGTAAGTCAGATGTGAAATTCCAAGGCTTAACCTTGGCGCTGCATCTGAAACTATGGTTCTTGAGTGCTGGAGAGGAAAGCGGAATTCCTAGTGTAGCGGTGAAATGCGTAGATATTAGGAGGAACACCAGTGGCGAAGGCGGCTTTCTGGACAGTAACTGACGCTGAGGCGCGAAAGCGTGGGGAGCAAACAGGATTAGATACCCTAGTAGTCC	k__Bacteria; p__Firmicutes; c__Clostridia; o__Clostridiales; f__Ruminococcaceae; g__; s__	1	0	0	0	0	0	0	0	0	0	3	0	0	3	0	4	2	48	0	0	0
OTU_621	GTGTCAGCAGCCGCGGTAATACGTAGGTGGCGAGCGTTGTCCGGAATTACTGGGTGTAAAGGGCGTGTAGGTGGGTAGGCAAGTCAGATGTGAAATCCCATGGCTTAACTGTGGGGCTGCATCTGAAACTGTCTATCTTGAGTACTGGAGAGGAAAGCGGAATTCCTAGTGTAGCGGTGAAATGCGTAGATATTAGGAGGAACACCAGTGGCGAAGGCGGCTTTCTGGACAGAAACTGACACTGAGGCGCGAAAGCGTGGGGAGCAAACAGGATTAGATACCCTGGTAGTCC	k__Bacteria; p__Firmicutes; c__Clostridia; o__Clostridiales; f__Ruminococcaceae; g__; s__	0	0	0	0	0	0	0	0	0	0	0	0	0	0	0	13	0	37	0	0	0
OTU_622	GTGTCAGCAGCCGCGGTAATACGTAGGTGGCGAGCGTTGTCCGGAATTACTGGGTGTAAAGGGCGCGTAGGCGGGTGCTTAAGTCAGACGTGAAATACCGAGGCTCAACTTCGGGGCTGCGTTTGAAACTGGGCATCTTGAGTGCAGGAGAGGGAAGCGGAATTCCTAGTGTAGCGGTGAAATGCGTAGATATTAGGAGGAACACCAGTGGCGAAGGCGGCTTTCTGGACTGTAACTGACGCTGAGGCGCGAAAGCGTGGGGAGCAAACAGGATTAGATACCCCAGTAGTCC	k__Bacteria; p__Firmicutes; c__Clostridia; o__Clostridiales; f__Ruminococcaceae; g__; s__	51	0	0	0	0	0	0	0	0	0	5	4	0	0	34	0	0	9	0	0	0
OTU_623	GGACTACTGGGGTTTCTAATCCTGTTTGCTCCCCACGCTTTCGCGCCTCAGCGTCAGTTACTGTCCAGATAGCCGCCTTCGCCACTGGTGTTCCTCCTAATATCTACGCATTTCACCGCTACACTAGGAATTCCACTATCCTCTCCAGCACTCAAGAACATCAGTTTCAGATGCAGCTCCGAAGTTGAGCTTCGGAATTTCACATCTGACTTAATATCCCGCCTACACGCCCTTTACACCCAGTAATTCCGGACAACGCTTGCCACCTACGTATTACCGCGGCTGCTGACAC	k__Bacteria; p__Firmicutes; c__Clostridia; o__Clostridiales; f__Ruminococcaceae; g__; s__	0	264	0	0	0	0	0	0	0	0	0	0	0	0	0	0	0	0	0	0	0
OTU_624	GTGTCAGCAGCCGCGGTAATACGTAGGTGGCGAGCGTTGTCCGGAATTACTGGGTGTAAAGGGCGTGTAGGTGGGAATGCAAGTTAGATGTGAAAGCCCAGGGCTTAACCCTGGTACTGCATCTAAAACTGCGTTTCTTGAGTGCTGGAGAGGAAAGCGGAATTCCCAGTGTAGCGGTGAAATGCGTAGATATTGGGAGGAACACCAGTGGCGAAGGCGGCTTTCTGGACAGTAACTGACACTGAGGCGCGAAAGCACGGGGAGCAAACAGGATTAGATACCCTAGTAGTCC	k__Bacteria; p__Firmicutes; c__Clostridia; o__Clostridiales; f__Ruminococcaceae; g__; s__	0	0	0	0	0	0	0	0	0	0	2	1	0	0	4	78	1	83	0	0	0
OTU_625	GTGTCAGCAGCCGCGGTAATACGTAGGTGGCGAGCGTTGTCCGGAATTACTGGGTGTAAAGGGCGTGTAGGCGGGAATGCAAGTCAGATGTGAAATCCCGGAGCTTAACTCCGGGGCTGCAACTGAAACTGCATTTCTTGAGTGCTGGAGAGGAAAGCGGAATTCCCAGTGTAGCGGTGAAATGCGTAGATATTGGGAGGAACACCAGTGGCGAAGGCGGCTTTCTGGACAGCAACTGACGCTGAGGCGCGAAAGCGTGGGGAGCAAACAGGATTAGATACCCCGGTAGTCC	k__Bacteria; p__Firmicutes; c__Clostridia; o__Clostridiales; f__Ruminococcaceae; g__; s__	0	0	6	97	15	3	70	17	2	2	0	0	0	0	0	0	0	0	0	0	0
OTU_626	GTGTCAGCAGCCGCGGTAATACGTAGGTGGCAAGCGTTATCCGGAATTACTGGGTGTAAAGGGCGTGTAGGCGGGGATGCAAGTCAGATGTGAAAGCCCGCGGCTCAACTGCGGGACTGCATCTGAAACTGTATTTCTTGAGTGCTGGAGAGGAAAGCGGAATTCCCAGTGTAGCGGTGAAATGCGTAGAGATTGGGAGGAACACCAGTGGCGAAGGCGGCTTTCTGGACAGTAACTGACGCTGAGGCGCGAAAGCGTGGGGAGCAAACAGGATTAGATACCCCAGTAGTCC	k__Bacteria; p__Firmicutes; c__Clostridia; o__Clostridiales; f__Ruminococcaceae; g__; s__	4	0	11	0	25	27	0	0	6	168	0	2	0	2	141	43	0	48	0	0	0
OTU_627	GTGTCAGCAGCCGCGGTAATACGTAGGTGGCAAGCGTTGTCCGGAATTACTGGGTGTAAAGGGCGTGTAGGCGGGATATTAAGTCAGATGTGAAATTCCGAAGCTCAACTTCGGAGCTGCATCTGAAACTGATGTTCTTGAGTGCTGGAGAGGATAGTGGAATTCCTAGTGTAGCGGTGAAATGCGTAGATATTAGGAGGAACACCAGTGGCGAAGGCGGCTATCTGGACAGTAACTGACGCTGAGGCGCGAAAGCGTGGGGAGCAAACAGGATTAGATACCCGTGTAGTCC	k__Bacteria; p__Firmicutes; c__Clostridia; o__Clostridiales; f__Ruminococcaceae; g__; s__	234	0	1	0	0	1	0	35	0	5	0	3	0	0	1	2	0	0	0	0	0
OTU_628	GTGTCAGCAGCCGCGGTAATACGTAGGTGGCGAGCGTTGTCCGGAATTACTGGGTGTAAAGGGCGTGTAGGTGGGTAGGCAAGTCAGATGTGAAATCCCATGGCTTAACTGTGGGGCTGCATCTGAAACTGTCTATCTTGAGTACTGGAGAGGAAAGCGGAATTCCTAGTGTAGCGGTGAAATGCGTAGATATTAGGAGGAACACCAGTGGCGAAGGCGGCTTTCTGGACAGAAACTGACACTGAGGCGCGAAAGCGTGGGGAGCAAACAGGATTAGAAACCCCTGTAGTCC	k__Bacteria; p__Firmicutes; c__Clostridia; o__Clostridiales; f__Ruminococcaceae; g__; s__	0	0	0	0	0	0	0	0	0	0	0	0	0	0	2	129	0	362	0	0	0
OTU_629	GTGTCAGCCGCCGCGGTAATACGTAGGTGGCGAGCGTTGTCCGGAATTACTGGGTGTAAAGGGCGTGTAGGCGGGAGAGCAAGTCTGATGTGAAATCCCAGAGCTCAACTCTGGAGCTGCATCGGAAACTGCACTTCTTGAGTGCTGGAGAGGAAAGCGGAATTCCTAGTGTAGCGGTGAAATGCGTAGATATTAGGAGGAACACCAGTGGCGAAGGCGGCTTTCTGGACAGTAACTGACGCTGAGGCGCGAAAGCGTGGGGAGCAAACAGGATTAGATACCCCGGTAGTCC	k__Bacteria; p__Firmicutes; c__Clostridia; o__Clostridiales; f__Ruminococcaceae; g__; s__	0	0	0	0	0	0	0	0	0	0	0	0	0	0	260	35	0	313	0	0	0
OTU_630	GTGTCAGCAGCCGCGGTAATACGTAGGTGGCAAGCGTTGTCCGGAATTACTGGGCGTAAAGGGCGTGTAGGCGGCCTTTTAAGTCAGACGTGAAATCCCTGGGCTTAACCCAGGAACTGCGTTTGAAACTGGAGGGCTTGAGGACCGGAGAGGGTAGTGGAATTCCCAGTGTAGCGGTGAAATGCGTAGATATTGGGAGGAACACCAGTGGCGAAGGCGACTACCTGGACGGCACCTGACGCTGAGGCGCGAAAGCTAGGGGAGCAAACGGGATTAGATACCCCGGTAGTCC	k__Bacteria; p__Firmicutes; c__Clostridia; o__OPB54; f__; g__; s__	0	0	0	0	0	0	0	0	0	0	0	6	0	0	2	0	0	135	0	0	0
OTU_631	GTGTCAGCAGCCGCGGTAATACGTAGGTGGCGAGCGTTGTCCGGAATTATTGGGCGTAAAGGGCGTGTAGGCGGCTTTTTAAGTCAGACGTGAAATCCCAGGGCTTAACCCTGGAACTGCGTTTGAAACTGGAGAGCTTGAGGACCGGAGAGGGTAGTGGAATTCCCAGTGTAGCGGTGAAATGCGTAGATATTGGGAGGAACACCAGTGGCGAAGGCGACTGCCTGGACGGCACCTGACGCTGAGGCGCGAAAGCTAGGGGAGCAAACGGGATTAGATACCCCAGTAGTCC	k__Bacteria; p__Firmicutes; c__Clostridia; o__OPB54; f__; g__; s__	0	0	0	0	0	0	0	0	0	0	0	0	0	0	16	100	0	83	0	0	0
OTU_632	GTGTCAGCCGCCGCGGTAATACGTAGGTGGCAAGCGTTGTCCGGAATTACTGGGCGTAAAGGGCGTGTAGGCGGCCTTTTAAGTCAGACGTGAAATCCCTGGGCTTAACCCAGGAACTGCGTTTGAAACTGGAGGGCTTGAGGACCGGAGAGGGTAGTGGAATTCCCAGTGTAGCGGTGAAATGCGTAGATATTGGGAGGAACACCAGTGGCGAAGGCGACTACCTGGACGGCACCTGACGCTGAGGCGCGAAAGCTAGGGGAGCAAACGGGATTAGAAACCCCTGTAGTCC	k__Bacteria; p__Firmicutes; c__Clostridia; o__OPB54; f__; g__; s__	0	0	0	0	0	0	0	0	0	0	1	5	5	0	11	12	0	32	0	0	0
OTU_633	GTGTCAGCAGCCGCGGTAATACGTAGGTGGCGAGCGTTGTCCGGAATTACTGGGCGTAAAGGGCGTGTAGGCGGCTTTTTAAGTCTGACGTGAAAACCATGGGCTTAACCCATGGCCTGCGTTGGAAACTGGGAAGCTTGAGGGCAGGAGAGGAGAGCGGAATTCCGTATGTAGCGGTGAAATGCGTAGATATACGGAGGAACACCAGTGGCGAAGGCGGCTCTCTGGACTGAACCTGACGCTGAGGCGCGAAAGCCAGGGGAGCGAACGGGATTAGATACCCCTGTAGTCC	k__Bacteria; p__Firmicutes; c__Clostridia; o__OPB54; f__; g__; s__	0	0	0	0	0	11	0	0	0	0	0	0	0	0	2	17	0	24	0	0	0
OTU_634	GTGTCAGCAGCCGCGGTAATACGTAGGTGGCGAGCGTTGTCCGGAATTATTGGGCGTAAAGGGCGTGTAGGCGGCTTTTTAAGTCAGACGTGAAATCCCAGGGCTTAACCCTGGAACTGCGTTTGAAACTGGAGAGCTTGAGGACCGGAGAGGGTAGTGGAATTCCCAGTGTAGCGGTGAAATGCGTAGATATTGGGAGGAACACCAGTGGCGAAGGCGACTGCCTGGACGGCACCTGACGCTGAGGCGCGAAAGCTAGGGGAGCAAACGGGATTAGATACCCTAGTAGTCC	k__Bacteria; p__Firmicutes; c__Clostridia; o__OPB54; f__; g__; s__	0	0	0	0	0	0	0	0	0	0	0	0	0	0	27	149	0	132	0	0	0
OTU_635	GTGTCAGCAGCCGCGGTAATACGTATGTCGCAAGCGTTATCCGGATTTATTGGGCGTAAAGCGCGTCTAGGCGGAAAAATAAGTCTGATGTTAAAATGCGGGGCTCAACTCCGTATTGCGTTGGAAACTGTTTTTCTAGAGTACTGGAGAGGTGGGCGGAACTACAAGTGTAGAGGTGAAATTCGTAGATATTTGTAGGAATGCCGATGGAGAAGTCAGCTCACTGGACAGATACTGACGCTAAAGCGCGAAAGCGTGGGGAGCAAACAGGATTAGAAACCCCAGTAGTCC	k__Bacteria; p__Fusobacteria; c__Fusobacteriia; o__Fusobacteriales; f__Fusobacteriaceae; g__Cetobacterium; s__somerae	97	0	0	0	0	0	0	0	0	0	0	0	0	0	0	0	0	0	0	0	0
OTU_636	GGACTACTGGGGTTTCTAATCCTGTTTGCTCCCCACGCTTTCGCGCTTTAGCGTCAGTATCTGTCCAGTGAGCTGACTTCTCCATCGGCATTCCTACAAATATCTACGAATTTCACCTCTACACTTGTAGTTCCGCCCACCTCTCCAGTACTCTAGAAAAACAGTTTCCAACGCAATACGGAGTTGAGCCCCGCATTTTAACATCAGACTTATTTTTCCGCCTAGACGCGCTTTACGCCCAATAAATCCGGATAACGCTTGCGACATACGTATTACCGCGGCTGCTGACAC	k__Bacteria; p__Fusobacteria; c__Fusobacteriia; o__Fusobacteriales; f__Fusobacteriaceae; g__Cetobacterium; s__somerae	0	172	0	0	0	0	0	0	0	0	0	0	0	0	0	0	0	0	0	0	0
OTU_637	GTGTCAGCAGCCGCGGTAATACAGAGGGTGCGAGCGTTGTCCGGAATCACTGGGCGTAAAGGGCGCGTAGGCGGCCTGGTAAGTCGGGGGTGAAAGGCTGCGGCTCAACCGCAGCATGGCCTTCGAGACTGTCAGGCTTGAGCACGGCAGAGGCTGGTGGAATTCCCGGTGTAGCGGTGGAATGCGTAGAGATCGGGAAGAACATCGGTGGCGAAGGCGGCCAGCTGGGCCGTTGCTGACGCTGAGGCGCGACAGCGTGGGGAGCAAACAGGATTAGATACCCTAGTAGTCC	k__Bacteria; p__Gemmatimonadetes; c__Gemm-1; o__; f__; g__; s__	0	0	0	0	0	0	0	0	0	0	0	0	2	9	4	0	10	8	10	27	0
OTU_638	GTGTCAGCAGCCGCGGTAATACAGAGGGTGCGAGCGTTGTCCGGAATCACTGGGCGTAAAGGGCGCGTAGGCGGCCCGATAAGTAGGGGGTGAAATCCTGCGGCTCAACCGCAGGGCTGCCTTCTAGACTGTCGGGCTCGAGCACAGTAGAGGCAGGTGGAATTCCCGGTGTAGCGGTGGAATGCGTAGAGATCGGGAAGAACATCGGTGGCGAAGGCGGCCTGCTGGGCTGTTGCTGACGCTGAGGCGCGACAGCGTGGGGAGCAAACAGGATTAGATACCCCAGTAGTCC	k__Bacteria; p__Gemmatimonadetes; c__Gemm-1; o__; f__; g__; s__	1	0	2	5	42	34	5	37	13	37	0	0	1	4	0	1	4	5	6	16	0
OTU_639	GTGTCAGCAGCCGCGGTAATACAGAGGGTGCGAGCGTTGTCCGGAATCACTGGGCGTAAAGGGCGCGTAGGCGGCTTGATAAGTAGGGGGTGAAATCTCATGGCTCAACTGTGAGGCTGCCTTCTAGACTGTCTGGCTTGAGCACAGTAGAGGCGAGTGGAATTCCCGGTGTAGCGGTGGAATGCGTAGAGATCGGGAAGAACATCGGTGGCGAAGGCGGCTCGCTGGGCTGTTGCTGACGCTGATGCGCGAAAGCGTGGGGAGCAAACAGGATTAGATACCCCAGTAGTCC	k__Bacteria; p__Gemmatimonadetes; c__Gemm-1; o__; f__; g__; s__	0	0	0	0	0	4	1	0	0	2	0	0	26	20	15	5	13	28	1	4	0
OTU_640	GTGTCAGCAGCCGCGGTAATACAGAGGGTGCGAGCGTTGTCCGGAATCACTGGGCGTAAAGGGCGCGTAGGCGGCCTGATAAGTAGGGGGTGAAATCCTGCGGCTCAACCGCAGGGCTGCCTTCTAGACTGTCAGGCTCGAGCACAGTAGAGGCAGGTGGAATTCCCGGTGTAGCGGTGGAATGCGTAGAGATCGGGAAGAACATCGGTGGCGAAGGCGGCCTGCTGGGCTGTTGCTGACGCTGAGGCGCGACAGCGTGGGGAGCAAACAGGATTAGATACCCCAGTAGTCC	k__Bacteria; p__Gemmatimonadetes; c__Gemm-1; o__; f__; g__; s__	0	0	6	45	23	175	3	17	21	67	0	0	17	52	0	6	79	72	102	233	0
OTU_641	GTGTCAGCAGCCGCGGTAATACAGAGGGTGCGAGCGTTGTCCGGAATCACTGGGCGTAAAGGGCGCGTAGGCGGCCTGGTAAGTCGGGGGTGAAAGGCTGCGGCTCAACCGCAGCATGGCCTTCGAGACTGTCAGGCTTGAGCACGGCAGAGGCTGGTGGAATTCCCGGTGTAGCGGTGGAATGCGTAGAGATCGGGAAGAACATCGGTGGCGAAGGCGGCCAGCTGGGCCGTTGCTGACGCTGAGGCGCGACAGCGTGGGGAGCAAACAGGATTAGATACCCCAGTAGTCC	k__Bacteria; p__Gemmatimonadetes; c__Gemm-1; o__; f__; g__; s__	0	0	0	1	0	2	0	0	0	0	0	0	2	17	8	0	21	15	23	60	0
OTU_642	GTGTCAGCAGCCGCGGTAATACAGAGGGTGCGAGCGTTGTCCGGAATCACTGGGCGTAAAGGGCGTGTAGGCGGCCGTGTAAGCCGCGTGTGAAAGCCCGGGGCTCAACCCCGGAACGGCACGCGGGACTGCAGGGCTCGAGACTGGTAGAGGCGAGTGGAATTCCTGGTGTAGCGGTGGAATGCGTAGAGATCAGGAAGAACACCGGTGGCGAAGGCGGCTCGCTGGGCCAGTTCTGACGCTGAGGCGCGAAAGCGTGGGGAGCAAACAGGATTAGATACCCTAGTAGTCC	k__Bacteria; p__Gemmatimonadetes; c__Gemm-1; o__; f__; g__; s__	1	0	0	45	1	35	0	0	1	4	0	0	0	0	0	0	0	4	0	0	0
OTU_643	GTGTCAGCCGCCGCGGTAAGACGGAGGGCGCAAGCGTTGTTCGGAATTACTGGGCGTAAAGCGCGAGCAGGTGGTCTGTTAAGTCTTTTGTGAAAACCCGGGGCTCAACTCCGCGGAATGCAGAAGATACTGGCAGGCTAGAGAACAGTAGAGGCTAGCGGAATTCCTGGTGTAGCGGTGGAATGCGTAGATATCAGGAAGAACACCTGTGGCGAAGGCGGCTAGCTGGGCTGTTTCTGACACTCATCCGCGAAAGCGTGGGGAGCAAACAGGATTAGATACCCCTGTAGTCC	k__Bacteria; p__Gemmatimonadetes; c__Gemm-2; o__; f__; g__; s__	0	0	0	1	1	0	2	0	0	0	0	0	0	0	78	79	0	1	0	0	0
OTU_644	GTGTCAGCAGCCGCGGTAATACAGAGGGTGCGAGCGTTGTCCGGAATCACTGGGCGTAAAGGGCGCGTAGGTGGCTGGGTAAGTGCGCGGTGAAAGCCCGGGGCTCAACCCCGGGTCGGCCGTGCAGACTGCTTGGCTCGAGCGTAGTAGAGGCAGGTGGAATTCCGGGTGTAGCGGTGGAATGCGTAGAGATCCGGAAGAACACCGGTGGCGAAGGCGGCCTGCTGGGCTACTGCTGACACTGAGGCGCGACAGCGTGGGGAGCAAACAGGATTAGATACCCCAGTAGTCC	k__Bacteria; p__Gemmatimonadetes; c__Gemmatimonadetes	0	0	0	0	0	0	0	0	0	0	0	0	0	2	0	0	3	0	41	14	0
OTU_645	GTGTCAGCAGCCGCGGTAATACAGAGGGTGCGAGCGTTGTCCGGAATCACTGGGCGTAAAGGGCGCGTAGGCGGCTTGGTAAGCGTGCGGTGAAAGCTCAGGGCTCAACCCTGAGTCTGCCGTGCGAACTGCCGAGCTGGAGCACGGTAGAGGCACATGGAATTCCGGGTGTAGCGGTGGAATGCGTAGAGATCCGGAAGAACACCGGTGGCGAAGGCGGTGTGCTGGGCCGTTGCTGACGCTGAGGCGCGACAGCGTGGGGAGCAAACAGGATTAGATACCCCAGTAGTCC	k__Bacteria; p__Gemmatimonadetes; c__Gemmatimonadetes; o__; f__; g__; s__	0	0	0	0	0	12	0	1	0	0	0	0	5	14	0	0	2	8	34	5	0
OTU_646	GTGTCAGCAGCCGCGGTAAGACGTAGGATGCAAGCGTTATCCGGAATTATTGGGCGTAAAGAGTTCGTAGACGAATTGTTAAGTAGAATGTAAAAGGCCGGGGCCCAACCCCGGTAGCGTATTCTAAACTGGCAGAATAGAGCAATGCAGGGGCAAGTGGAATTCTGTGTGTAGGGGTAATATCCGTAGATACACAGAGGAACACCAAAAGCGAAGGCAGCTTGCTGGGCATTTGCTGACGTTCAAGAACGAAAGCGTGGGGAGCAAACAGGATTAGATACCCTAGTAGTCC	k__Bacteria; p__GN02; c__3BR-5F; o__; f__; g__; s__	3	0	101	0	170	162	4	68	84	487	0	0	0	0	0	0	0	0	0	0	0
OTU_647	GTGTCAGCAGCCGCGGTAAGACGTAGGTTGCAAGCGTTATCCGGAATTACTGGGCGTAAAGAGTTTGTAGGCTTTTTGTTAAGTATAGCATTAAAGACCAGAGCTTAACTCTGGGAAAGTGCTCTAAACTGGCAAAATCGAGTCGGATAGAGGTAAATGGAATTCTGTGTGTAGGGGTAATATCCGTAGATATACAGAGGAACACCAAAAGCGAAGGCAGTTTACTGGATCCGCACTGACGCTCAAGAACGAAAGCGTGGGGAGCAAACAGGATTAGATACCCTAGTAGTCC	k__Bacteria; p__GN02; c__3BR-5F; o__; f__; g__; s__	18	0	2	2	0	34	1	10	6	47	0	0	0	0	1	0	0	0	0	0	0
OTU_648	GTGTCAGCAGCCGCGGTAAGACGTAGGATGCAAGCGTTATCCGGAATTATTGGGCGTAAAGAGTCTGTAGGTGGTTTGTTAAGTTGGATGTTAAAGCTTTGAGCTCAACTCAAACAAGGTATCCAAAACTGGCAGGCTTGAGACAGGTAGAGGTAAGTAGAATTCTGCATGTAGGGGTAATATCCGTAGATATGCAGAGGAATACCGAAAGCGAAAGCAGCTTACTGGACCTGTTCTGACACTCAAAGACGAAAGCGTGGGGAGCAAACGGGATTAGATACCCTTGTAGTCC	k__Bacteria; p__GN02; c__3BR-5F; o__; f__; g__; s__	14	0	127	68	1488	112	15	292	226	555	10	29	7	29	4526	1560	40	1081	0	1	0
OTU_649	GTGTCAGCAGCCGCGGTAATACGTAGGGTGCAAGCGTTATCCGGAATCATTGGGCGTAAAGAGTTCGTAGGTGGTGCATCAAGTTTGTAGTTAAATCCGGTCGCTCAACGATCGAATCGCTGCAAAAACTAGTGCGCTGGAGGATGGCAGAGGTAACTGGAATTCCACATGTAGGGGTAAAATCCGTTGATATGTGGAGGAACACCAAAAGCGAAGGCAGGTTACTGGGCCATTTCTGACACTGAGGAACGAAAGCGTGGGGAGCAAACAGGATTAGATACCCCAGTAGTCC	k__Bacteria; p__GN02; c__BB34; o__; f__; g__; s__	0	0	0	0	0	0	0	0	0	0	11	18	16	58	0	0	4	7	0	1	0
OTU_650	GGACTACTGGGGTATCTAATCCTTTTCGCTCCCCACGCTTTCGTTCCTCAGCGTCAATATAGTTCCAGTAAGCTGCCTTCGCTTTTGGTGTTCCTCTAAGTATCTACGGATTGCACCCCTACACTTAGAATTCCGCTTACCTCTCCCTAATTCTAGCAAACCAGTTTTAAGCACAAACACGGAGTTGAGCTCCGGTCTTTCATACCTAACTTAATTCGCCGCCTACGAACTCTTTACACCCAGTAATTCCGGATAACGCTCGAGACATACGTATTACCGCGGCTGCTGACAC	k__Bacteria; p__GN02; c__BD1-5; o__; f__; g__; s__	0	253	0	0	0	0	0	0	0	0	0	0	0	0	0	0	0	0	0	0	0
OTU_651	GTGTCAGCAGCCGCGGTAAGACAGAAGGTGCAAGCGTTACTCGGAATTACTGGGCGTAAAGCGTCCGCAGGTTCCTTATCAAGTCTGGTGTCAAATGGCGAAGCCTAACTTCGTCATCGTACCGGAAACTAGTAGGGTCGAGTCATTCAGAGGCATCTGGAATATCGTGTGTAGGGGTAAAATCCGTTGATCCACGATAGAACGCCAAAAGCGAAGGCAGGATGCTAGGAATGTACTGACACTCATGGACGAAAGCGTGGGGAGCAAACGGGATTAGATACCCCAGTAGTCC	k__Bacteria; p__GN02; c__GKS2-174; o__; f__; g__; s__	0	0	0	0	0	0	0	0	0	0	2	9	0	0	14	60	0	2	0	0	0
OTU_652	GTGTCAGCAGCCGCGGTAATACGGAGGGTGCAAGCGTTGTTCGGATTTACTGGGCGTAAAGCGCGAGCAGGCGGGTCGGCAAGTCCTGTGTGCAATCTTTCGGCTCAACCGAAAAACTGCATGGGAAACTACCGATCTTGAGTGCGAGAGAGGATGGCGGAATTCCTGGTGTAGCGGTGAAATGCGTAGATATCAGGAGGAACACCGGTGGCGAAGGCGGCCATCTGGCTCGACACTGACGCTCATTCGCGAAGGTCGGGGGAGCAAACAGGATTAGATACCCTAGTAGTCC	k__Bacteria; p__GN04; c__; o__; f__; g__; s__	0	0	0	83	1	10	0	0	0	0	0	0	0	0	0	0	0	0	0	0	0
OTU_653	GTGTCAGCAGCCGCGGTAACACGGGGGGAACGAGCGTTGTTCGGATTTACTGGGCGTAAAGGGTGCGTAGGCGGGTCGGCAAGTCGGGTGTGAAATTCCACGGCTTAACTGTGGATCTGCATTCGAAACTGCCGGTCTTGAGTACTGGAGAGGTGAGTGGAATTCCCGGTGTAGCGGTGAAATGCGTAGATATCGGGAGGAACACCGTTGGCGAAGGCGGCTCACTGGACAGATACTGACGCTGAGGCACGAAGGCCGGGGGAGCAAACAGGATTAGATACCCCAGTAGTCC	k__Bacteria; p__GN04; c__; o__; f__; g__; s__	0	0	0	0	0	0	0	0	0	0	0	1	1	0	12	0	20	2	7	7	16
OTU_654	GTGTCAGCAGCCGCGGTAATACGGGGGGGACAAGCGTTGTTCGGATTTATTGGGCGTAAAGGGCGCGTAGGCGGGCCTACAAGTCGGATGTGAAAACCACGGGCTTAACCCGTGGCCTGCATTCGATACTGTAGGTCTTGAGTATCGGAGAGGAGTGTGGAATTCCAGGTGTAGCGGTGAAATGCGTAGATATCTGGAAGAACACCGATGGCGAAGGCAGCACTCTGGACGAATACTGACGCTGAGGCGCGAAGGCTTGGGGAGCAAACAGGATTAGATACCCCAGTAGTCC	k__Bacteria; p__GN04; c__GN15; o__; f__; g__; s__	0	0	0	0	0	0	0	0	0	0	0	1	40	26	0	1	28	7	17	143	0
OTU_655	GTGTCAGCAGCCGCGGTAATACGGGGGGGACGAGCGTTGTTCGGATTTACTGGGCGTAAAGGGCGCGTAGGCGGGTCTTCAAGTCGGATGTGAAAACTACCAGCTTAACTGGTAGCCTGCATTTGATACTGTTGATCTTGAGTACGGGAGAGGAGAGTGGAATTCCAGGTGTAGCGGTGAAATGCGTAGATATCTGGAAGAACACCAGTAGCGAAGGCGGCTCTCTGGACCGATACTGACGCTCAAGCGCGAAGGCTTGGGGAGCAAACAGGATTAGATACCCTAGTAGTCC	k__Bacteria; p__GN04; c__GN15; o__; f__; g__; s__	0	0	0	0	0	2	2	0	0	0	0	0	18	3	62	93	5	50	0	0	0
OTU_656	GTGTCAGCAGCCGCGGTAACACGGGGGGAACGAGCGTTGTTCGGATTCACTGGGCGTAAAGAGCACGTAGGTGGAAAGACAAGTCAGATGTGAAAACCCGGGGCTCAACCGCGGGCCTGCATTTGAAACTGTCTTTCTTGAGTACGGGAGAGGATGGCGGAATTCCTGGTGTAGCGGTGAAATGCGTAGATATCAGGAAGAACACCGGTGGCGAAGGCGACCATCTGGACCGATACTGACGCTGAGGTGCGAAGGCTAGGGGAGCAAACAGGATTAGATACCCCAGTAGTCC	k__Bacteria; p__GN04; c__GN15; o__; f__; g__; s__	0	0	0	0	17	0	42	1	0	0	0	0	0	0	0	0	0	0	0	0	0
OTU_657	GTGTCAGCAGCCGCGGTAATACGGGGGGGACAAGCGTTGTTCGGATTTATTGGGCGTAAAGGGCGCGTAGGCGGGCCTACAAGTCGGATGTGAAAACCACGGGCTTAACCCGTGGCCTGCATTCGATACTGTAGGTCTTGAGTATCGGAGAGGAGTGTGGAATTCCAGGTGTAGCGGTGAAATGCGTAGATATCTGGAAGAACACCGATGGCGAAGGCAGCACTCTGGACGAATACTGACGCTGAGGCGCGAAGGCTTGGGGAGCAAACAGGATTAGAAACCCCTGTAGTCC	k__Bacteria; p__GN04; c__GN15; o__; f__; g__; s__	0	0	0	0	0	0	0	0	0	0	0	0	9	9	0	0	22	10	4	68	0
OTU_658	GTGTCAGCAGCCGCGGTAATACGGGGGGAACGAGCGTTGTTCGGATTTACTGGGCGTAAAGGGCGTGCAGGCGGATTTTCAAGTCGGATGTGAAAACCCCAAGCTTAACTCGGGGCCTGCATCCGATACTGCAAATCTTGAGTACGGGAGAGGAAAGCGGAATTCCAGGTGTAGCGGTGACATGCGTAGATATCTGGAAGAACACCGGTGGCGAAGGCGGCTTTCTGGACCGATACTGACGCTGAGGCGCGAAAGCCAGGGGAGCAAACAGGATTAGATACCCTGGTAGTCC	k__Bacteria; p__GN04; c__GN15; o__; f__; g__; s__	0	0	0	0	0	0	14	3	0	0	0	3	0	0	15	80	0	3	0	0	43
OTU_659	GTGTCAGCAGCCGCGGTAATACGGGGGGTGCAAGCGTTGTTCGGATTTACTGGGCGTAAAGCGCACGCAGGCGGGCTGTCAAGTCAGATGTGAAAACCGCGGGCTTAACCCACGGCCTGCATTTGAAACTGACAGTCTTGAGTACGGGAGAGGATGGCGGAATTCCTGGTGTAGCGGTGAAATGCGTAGATATCAGGAAGAACACCGGTGGCGAAGGCGGCCATCTGGACCGATACTGACGCTCAGGTGCGAAGGCCGGGGGAGCAAACAGGATTAGATACCCCAGTAGTCC	k__Bacteria; p__GN04; c__GN15; o__; f__; g__; s__	1	0	1	4	69	0	82	1	3	0	0	0	0	0	0	0	0	0	0	0	0
OTU_660	GTGTCAGCAGCCGCGGTAATACGGGGGGGACAAGCGTTGTTCGGATTTACTGGGCGTAAAGGGCGCGTAGGCGGGTCTTCAAGTCGGATGTGAAACCCAGCAGCTTAACTGCTGGCCTGCACTCGATACTGTCGATCTTGAGTACGAGAGAGGAGAGCGGAATTCCAGGTGTAGCGGTGAAATGCGTAGATATCTGGAAGAACACCAGTAGCGAAGGCGGCTCTCTGGCTCGATACTGACGCTTAAGCGCGAAGGCATGGGGAGCAAACAGGATTAGATACCCTAGTAGTCC	k__Bacteria; p__GN04; c__GN15; o__; f__; g__; s__	0	0	0	0	0	0	2	0	0	0	0	0	0	0	15	56	0	0	0	0	0
OTU_661	GTGTCAGCAGCCGCGGTAATACGGGGGGGACAAGCGTTGTTCGGATTTACTGGGCGTAAAGGGCGCGTAGGCGGGCCTTCAAGTCGGGTGTGAAAACTGGCAGCTTAACTGTCAGCCTGCATTCGATACTGTTGGTCTTGAGTTCAGTAGAGGAAAGCGGAATTCCAGGTGTAGCGGTGAAATGCGTAGATATCTGGAAGAACACCAGTAGCGAAGGCGGCTTTCTGGGCTGAAACTGACGCTAAAGCGCGAAGGCTTGGGTAGCAAACAGGATTAGATACCCCTGTAGTCC	k__Bacteria; p__GN04; c__GN15; o__; f__; g__; s__	7	0	0	12	0	257	2	38	26	112	1	1	79	319	5	10	38	20	10	405	0
OTU_662	GTGTCAGCAGCCGCGGTAATACGGGGGGGACTAGCGTTGTTCGGATTTACTGGGCGTAAAGGGCGCGTAGGCGGGCCTTCAAGTCTGATGTGAAACCTGGCAGCTCAACTGCCAGCCTGCATTTGATACTGTTGGCCTTGAGTACAGGAGAGGAGAGTGGAATTCCAGGTGTAGCGGTGAAATGCGTAGATATCTGGAAGAACACCAGTAGCGAAGGCGGCTCTCTGGACTGATACTGACGCTTAAGCGCGAAGGCTTGGGGAGCAAACAGGATTAGATACCCTGGTAGTCC	k__Bacteria; p__GN04; c__GN15; o__; f__; g__; s__	0	0	1	0	16	6	41	59	0	0	0	0	0	1	5	4	0	21	0	0	0
OTU_663	GTGTCAGCAGCCGCGGTAATACGGGGGGAACGAGCGTTGTTCGGATTTACTGGGCGTAAAGGGCACGCAGGCGGGAAAACAAGTCAGATGTGAAACCCCGAAGCTTAACTCCGGGCCTGCATTTGATACTGTTTTTCTTGAGTACGGGAGAGGATGATAGAATTCTTGGTGTAGCGGTGAAATGCGTAGATATCAAGAGGAATACCGGTGGCGAAGGCGGTCATCTGGCCCGATACTGACGCTCAGGTGCGAAGGCCGGGGGAGCAAACAGGATTAGATACCCCTGTAGTCC	k__Bacteria; p__GN04; c__GN15; o__; f__; g__; s__	1	0	3	28	229	84	54	177	185	239	0	0	3	4	249	25	1	30	0	1	0
OTU_664	GTGTCAGCAGCCGCGGTAATACGGGGGGAACAAGCGTTGTTCGGATTTACTGGGCGTAAAGGGCACGCAGGCGGGGATGCAAGTCAGATGTGAAAACCCGAAGCTTAACTCCGGGCCGGCATTTGATACTGCATCTCTTGAGTACGGGAGAGGATGATAGAATTCTTGGTGTAGCGGTGAAATGCGTAGATATCAAGAGGAATACCGGTGGCGAAGGCGATCATCTGGCCCGATACTGACGCTCAGGTGCGAAGGTCGGGGGAGCAAACAGGATTAGATACCCGGGTAGTCC	k__Bacteria; p__GN04; c__GN15; o__; f__; g__; s__	0	0	0	38	45	109	29	90	67	192	0	0	100	165	305	256	7	35	0	0	0
OTU_665	GTGTCAGCAGCCGCGGTAATACGGGGGGTGCCAGCGTTGTTCGGATTTACTGGGCGTAAAGGGCGTGTAGGCGGACCTTCAAGTCGGGTGTGAAACCTGGTGGCTTAACCACCAGCCTGCATTCGATACTGTCGGTCTTGAGTACAGAAGAGGAAAGCGGAATTCCAGGTGTAGCGGTGAAATGCGTAGATATCTGGAAGAACACCGGTAGCGAAGGCGGCTTTCTGGTCTGATACTGACGCTGAAACGCGAAGGCTAGGGGAGCAAACAGGATTAGATACCCCAGTAGTCC	k__Bacteria; p__GN04; c__GN15; o__; f__; g__; s__	0	0	0	1	0	0	2	0	0	0	5	12	4	0	784	1437	1	55	0	0	0
OTU_666	GTGTCAGCAGCCGCGGTAATACGGAAGGTGCAAGCGTTGTCCGGATTGACTGGGTGTAAAGGGCGCGTAGGCGGAGAGGTGTGTCGGGAGTGAAATCGTGCGGCTTAACCGTATCAATTGCTTTCGAAACTACCTCCCTTGAGTGCAGAAGGGGTTGATGGAATACCTGGTGTAGCGGTGGAATGCGTAGATATCAGGTAGAACACCGGAGGCGAAGGCGGTCAACTGGTCTGCAACTGACGCTGAGGCGCGAAAGTGTGGGGAGCAAACAGGATTAGATACCCTGGTAGTCC	k__Bacteria; p__GOUTA4; c__; o__; f__; g__; s__	0	0	0	1	1	8	2	3	9	9	0	0	19	11	130	30	0	44	0	2	4
OTU_667	GTGCCAGCAGCCGCGGTAATACGGAAGGTGCAAGCGTTGTCCGGATTGACTGGGTGTAAAGGGCGCGTAGGCGGAGAGGTGTGTCGGGAGTGAAATCGTGCGGCTTAACCGTATCAATTGCTTTCGAAACTACCTCCCTTGAGTGCAGAAGGGGTTGATGGAATACCTGGTGTAGCGGTGGAATGCGTAGATATCAGGTAGAACACCGGAGGCGAAGGCGGTCAACTGGTCTGCAACTGACGCTGAGGCGCGAAAGTGTGGGGAGCAAACAGGATTAGATACCCGTGTAGTCC	k__Bacteria; p__GOUTA4; c__; o__; f__; g__; s__	0	0	2	7	17	33	7	15	54	72	2	6	88	123	1154	340	16	428	0	12	8
OTU_668	GTGTCAGCAGCCGCGGTAATACGTAGGGGGCGAGCGTTGTTCGGATTTACTGGGCGTAAAGAGCGCGTAGGCGGTTCGATGAGTCGGAGGTGAAATCCCTCGGCTTAACCGAGGACCCGCGTCCGATACTGTCGAACTTGAGTGCAGGAGAGGAGAGCGGAATTCCCAGTGTAGCGGTGAAATGCGTAGATATTGGGAGGAACACCGGTGGCGAAGGCGGCTCTCTGGACTGTCACTGACGCTGAGGCGCGAAAGCTAGGGGAGCAAACGGGATTAGATACCCCAGTAGTCC	k__Bacteria; p__NC10; c__12-24; o__JH-WHS47; f__; g__; s__	2	0	0	14	3	1	21	0	7	3	0	0	1	0	31	57	0	10	0	0	24
OTU_669	GTGTCAGCAGCCGCGGTAATACGTAGGGGGCGAGCGTTGTTCGGATTTACTGGGCGTAAAGAGCGCGTAGGCGGTTCGATGAGTCGGAGGTGAAATCCCTCGGCTTAACCGAGGACCCGCGTCCGATACTGTCGAACTTGAGTGCAGGAGAGGAGAGCGGAATTCCCAGTGTAGCGGTGAAATGCGTAGATACTGGGAGGAACACCGGTGGCGAAGGCGGCTCTCTGGACTGTCACTGACGCTGAGGCGCGAAAGCTAGGGGAGCAAACGGGATTAGATACCCCAGTAGTCC	k__Bacteria; p__NC10; c__12-24; o__JH-WHS47; f__; g__; s__	0	0	0	8	1	1	18	6	7	0	0	0	1	0	31	43	0	7	0	0	0
OTU_670	GTGTCAGCAGCCGCGGTAATACGTAGGGGGCGAGCGTTGTTCGGATTTACTGGGCGTAAAGAGCGCGTAGGCGGTTCGATGAGTCGGAGGTGAAATCCCTCGGCTTAACCGAGGACCCGCGTCCGATACTGTCGAACTTGAGTGCAGGAGAGGAGAGCGGAATTCCCAGTGTAGCGGTGAAATGCGTAGATACTGGGAGGAACACCGGTGGCGAAGGCGGCTCTCTGGACTGTCACTGACGCTGAGGCGCGAAAGCTAGGGGAGCAAACGGGATTAGATACCCTAGTAGTCC	k__Bacteria; p__NC10; c__12-24; o__JH-WHS47; f__; g__; s__	0	0	0	0	0	0	2	0	0	0	0	0	2	0	22	33	1	5	1	0	0
OTU_671	GTGTCAGCAGCCGCGGTAATACGTAGGGGGCGAGCGTTGCTCGGATTTACTGGGCGTAAAGAGCGCGTAGGCGGTCAGGGAAGTCCGGTGTGAAATGCCTCGGCTCAACCGAGGACCCGCATCGGAAACTGCCTGGCTTGAGTCCAGGAGAGGAGGGCGGAATTCCCGGTGTAGCGGTGAAATGCGTAGATATCGGGAGGAACACCGGTGGCGAAGGCGGCCCTCTGGACTGGTACTGACGCTGAGGCGCGAAAGCTGGGGGAGCAAACGGGATTAGATACCCCTGTAGTCC	k__Bacteria; p__NC10; c__wb1-A12; o__; f__; g__; s__	0	0	0	0	0	0	0	0	0	0	1	7	0	0	0	0	0	0	0	0	336
OTU_672	GTGTCAGCAGCCGCGGTAATACGTAGGGGGCGAGCGTTGCTCGGATTTACTGGGCGTAAAGAGCGCGTAGGCGGTCAGGGAAGTCCGGTGTGAAATGCCTCGGCTCAACCGAGGACCCGCATCGGAAACTGCCTGGCTTGAGTCCAGGAGAGGAGGGCGGAATTCCCGGTGTAGCGGTGAAATGCGTAGATATCGGGAGGAACACCGGTGGCGAAGGCGGCCCTCTGGACTGGTACTGACGCTGAGGCGCGAAAGCTGGGGGAGCAAACGGGATTAGATACCCTAGTAGTCC	k__Bacteria; p__NC10; c__wb1-A12; o__; f__; g__; s__	0	0	0	0	0	0	0	0	0	0	2	7	0	0	0	0	0	0	0	0	397
OTU_673	GTGCCAGCAGCCGCGGTAAGACAGAGGTGGCAAGCGTTGTTCGGAGTTACTGGGCGTAAAGCGCACGTAGGTGGCCATGTAAGTCCTGTGTGAAATCCCTTCGCTTAACGGAGGAACTGCGCGGGAAACTGCACGGCTTGAGGATGGGAGAGGAGAGCGGAATTCCCGGTGTAGCGGTGAAATGCGTAGAGATCGGGAGGAAGGCCGGTGGCGAAGGCGGCTCTCTAGAACAATCCTGACACTGAGGTGCGAAAGCGTGGGGAGCAAACAGGATTAGATACCCCTGTAGTCC	k__Bacteria; p__Nitrospirae; c__Nitrospira; o__Nitrospirales; f__[Leptospirillaceae]; g__; s__	0	0	0	0	0	0	0	0	0	0	2	3	0	0	0	0	0	0	0	0	122
OTU_674	GTGTCAGCAGCCGCGGTAAGACAGAGGTGGCAAGCGTTGTTCGGAGTTATTGGGCGTAAAGCGTCCGTAGGCGGTTGGGTAAGTCCTGTGTGAAATCCCTCCGCTCAACGGGGGAATGGCACAGGATACTGCCCGGCTAGAGGGTTGGAGAGGAGAGTGGAATTCCCGGTGTAGCGGTGAAATGCGTAGAGATCGGGAGGAACACCTGTGGCGAAGGCGGCTCTCTGGACAACCCCTGACGCTCAAGGACGAAAGCGTGGGGAGCAAACAGGATTAGATACCCCTGTAGTCC	k__Bacteria; p__Nitrospirae; c__Nitrospira; o__Nitrospirales; f__[Leptospirillaceae]; g__; s__	0	0	0	0	0	0	0	0	0	0	0	0	0	0	0	0	0	0	0	0	91
OTU_675	GTGTCAGCAGCCGCGGTAAGACAGAGGTGGCGAGCGTTGTTCGGAATTACTGGGCTTAAAGGGCGCGTAGGCGGTGGTATAAGTCTGGGGTGGAATTTCACGGCTTAACCGTGGGACTGCCCTGGAAACTGTATTACTTGAGTCGGTGAGGGGAAGGCGGAATTCCTGGTGTAGCAGTGAAATGCGTAGATATCAGGAGGAAGGCCTGTGGTGAAGACGGCCTTCTGGCACTTGACTGACGCTGAGGCGCGAAAGCGTGGGGAGCAAACAGGATTAGATACCCTAGTAGTCC	k__Bacteria; p__Nitrospirae; c__Nitrospira; o__Nitrospirales; f__[Thermodesulfovibrionaceae]; g__; s__	0	0	0	0	0	0	0	0	0	0	0	0	0	0	0	0	0	0	0	0	63
OTU_676	GTGTCAGCAGCCGCGGTAAGACAGAGGTGGCAAGCGTTGTTCGGAATCACTGGGCTTAAAGGGCGCGTAGGCGGTGCGGTAAGTCCGGGGTGGAATCCTATGGCTCAACCATAGAATTGCCCTGGAAACTGTCGCACTTGAGTCAGTGAGGGGAGGGCGGAATTCCTGGTGTAGCAGTGAAATGCGTAGATATCAGGAGGAAGGCCTGTGGCGAAGGCGGCCCTCTGGCGCTTGACTGACGCTGAGGCGCGAAAGCGTGGGTAGCAAACAGGATTAGATACCCCAGTAGTCC	k__Bacteria; p__Nitrospirae; c__Nitrospira; o__Nitrospirales; f__[Thermodesulfovibrionaceae]; g__; s__	0	0	0	0	0	0	0	0	0	0	0	0	0	0	0	0	0	0	0	0	110
OTU_677	GTGTCAGCAGCCGCGGTAAGACAGAGGTGGCAAGCGTTGTTCGGAATTACTGGGCTTAAAGGGCGCGTAGGCGGTGGAGTAAGTCTGGGGTGGAATTTCGCAGCTTAACTGCGGGACTGCCTTGGAAACTGCCTCACTTGAGTCAGACAGGGGAAGACGGAATTCCAGGTGTAGCGGTGAAATGCGTAGATATCTGGAGGAAGGCCTGTGGTGAAGACGGTCTTCTGGGTCTTGACTGACGCTGAGGCGCGAAAGCGTGGGGAGCAAACAGGATTAGATACCCTAGTAGTCC	k__Bacteria; p__Nitrospirae; c__Nitrospira; o__Nitrospirales; f__[Thermodesulfovibrionaceae]; g__; s__	0	0	0	0	0	0	0	0	0	0	0	0	0	0	0	0	0	0	0	0	117
OTU_678	GTGTCAGCAGCCGCGGTAAGACAGAGGTGGCGAGCGTTGTTCGGAATCACTGGGCTTAAAGGGCGCGTAGGTGGCAGTGTAAGTCTGTGGTGGAATGTTAGGGCTTAACCTTAAAATTGCCATGGAAACTGCATAGCTTGAGTCAGTGAGGGGAGGGTAGAATTCCCGGTGTAGCGGTGAAATGCGTAGATATCGGGAGGAAGGCCTGTGGCGAAGGCGGCCCTCTGGCGCTGAACTGACACTGAGGCGCGAAAGCGTGGGGAGCAAACAGGATTAGATACCCCAGTAGTCC	k__Bacteria; p__Nitrospirae; c__Nitrospira; o__Nitrospirales; f__[Thermodesulfovibrionaceae]; g__; s__	0	0	0	0	0	0	0	0	0	0	0	0	0	0	0	0	0	0	0	0	74
OTU_679	GTGCCAGCAGCCGCGGTAAGACAGAGGTGGCAAGCGTTGTTCGGATTTACTGGGCTTAAAGGGCGTGTAGGCGTCCTGATAAGTCAGATGTGGAAGCCTTGGGCTTAACTCAAGAATTGCATTTGAAACTGTCAGGATTGAGTCGTGCATGGGAGGGCGGAATTCCTGGTGTAGCGGTGAAATGCGTAGATATCAGGAGGAAGGCCGGTGGTGAAGATGGCCCTCTGGGCAATGACTGACGCTGAGGCGCGAAAGCGTGGGGAGCAAACAGGATTAGATACCCCGGTAGTCC	k__Bacteria; p__Nitrospirae; c__Nitrospira; o__Nitrospirales; f__[Thermodesulfovibrionaceae]; g__BD2-6; s__	0	0	0	0	0	0	0	0	0	0	0	0	0	0	0	0	0	0	0	0	54
OTU_680	GTGTCAGCAGCCGCGGTAAGACAGAGGTGGCAAGCGTTGTTCGGAATTACTGGGCTTAAAGGGCGCGTAGGCGGTGAGATAAGTCTGAGGTGAAATCCTATGGCTTAACCATAGAATTGCCTTGGAAACTGTCTTACTTGAGTCAGCGAGGGGATGGTGGAATTCCCGGTGTAGCGGTGAAATGCGTAGATATCGGGAGGAAGGCCGGTGGCGAAGGCGGCCATCTGGTGCTGAACTGACGCTGAGGCGCGAAAGCGTGGGGAGCAAACAGGATTAGATACCCTTGTAGTCC	k__Bacteria; p__Nitrospirae; c__Nitrospira; o__Nitrospirales; f__[Thermodesulfovibrionaceae]; g__GOUTA19; s__	0	0	0	0	0	0	0	0	0	0	3	0	0	0	0	0	0	0	0	0	64
OTU_681	GTGTCAGCAGCCGCGGTAAGACAGAGGTGGCGAGCGTTGTTCGGAATTACTGGGCTTAAAGGGCGAGTAGGCGTCCTGGTAAGTCAGCTGTGGAATCTTTTCGCTTAACGAAAAAAGTGCATCTGAAACTATCGGGATTGAGTCAGTGAGGGGAGGGCGGAATTCCTGGTGTAGCGGTGAAATGCGTAGATATCAGGAGGAAGGCCTGTGGCGAAGGCGGCCCTCTGGCACTGTACTGACGCTGAGGCGCGAAAGCGTGGGGAGCAAACAGGATTAGATACCCCAGTAGTCC	k__Bacteria; p__Nitrospirae; c__Nitrospira; o__Nitrospirales; f__[Thermodesulfovibrionaceae]; g__LCP-6; s__	0	0	0	212	69	54	66	25	6	0	0	0	0	0	0	0	0	0	0	0	0
OTU_682	GTGTCAGCAGCCGCGGTAAGACAGAGGTGGCGAGCGTTGTTCGGAATCACTGGGCTTAAAGGGCGAGTAGGCGTCCCGACAAGTCAGATGTGGAATCTTTTCGCTTAACGAAAACAGTGCATTTGAAACTGTCGGGATTGAGTCAGTGAGGGGAGGGCGGAATTCCTGGTGTAGCGGTGAAATGCGTAGATATCAGGAGGAAGGCCTGTGGCGAAGGCGGCCCTCTGGCACTGTACTGACGCTGAGGCGCGAAAGCGTGGGGAGCAAACAGGATTAGATACCCCAGTAGTCC	k__Bacteria; p__Nitrospirae; c__Nitrospira; o__Nitrospirales; f__[Thermodesulfovibrionaceae]; g__LCP-6; s__	0	0	0	42	21	2	22	2	0	0	0	0	0	0	0	0	0	0	0	0	0
OTU_683	GTGTCAGCAGCCGCGGTAAGACAGAGGTGGCGAGCGTTGTTCGGAATCACTGGGCTTAAAGGGCGAGTAGGCGGTGGAGCAAGTCTGAGGTGGAATCCTACGGCTTAACCGTAGAACTGCCTTAGAAACTGTTTTACTTGAGTCAATGAGGGGAGGGCGGAATTCCTGGTGTAGCGGTGAAATGCGTAGATATCAGGAGGAAGGCCTGTGGCGAAAGTGGCCCTCTGGCATTGTACTGACGCTGAGGCGCGAAAGCGTGGGGAGCAAACAGGATTAGATACCCCAGTAGTCC	k__Bacteria; p__Nitrospirae; c__Nitrospira; o__Nitrospirales; f__[Thermodesulfovibrionaceae]; g__LCP-6; s__	0	0	0	272	1	51	0	0	4	0	0	0	0	0	0	0	0	0	0	0	0
OTU_684	GTGTCAGCAGCCGCGGTAAGACAGAGGTGGCGAGCGTTGTTCGGAATTACTGGGCTTAAAGGGCGAGTAGGCGGTGGTACAAGTCTGGGGTGGAAACCTATGGCTTAACCATAGAATTGCCTTAGAAACTGTATCACTTGAGTCAGTGAGGGGAGGGCGGAATTCCTGGTGTAGCGGTGAAATGCGTAGATATCAGGAGGAAGGCCGGTGGCGAAGGCGGCCCTCTGGCACTGTACTGACGCTGAGGCGCGAAAGCGTGGGGAGCAAACAGGATTAGATACCCCGGTAGTCC	k__Bacteria; p__Nitrospirae; c__Nitrospira; o__Nitrospirales; f__[Thermodesulfovibrionaceae]; g__LCP-6; s__	0	0	0	0	0	0	0	0	0	0	0	2	0	0	0	0	0	0	0	0	163
OTU_685	GTGTCAGCAGCCGCGGTAAGACAGAGGGGGCGAGCGTTGCTCGGAATTACTGGGCGTAAAGGGCGTGTAGGCGGAGCGGCAAGTCGGTCGTGAAAGCCTCCGGCTCAACTGGAGAACGTCGATCGAAACTGTCGCCCTTGAGGGTAGCAGAGGAGACTGGAATTCCCGGTGTAGCGGTGAAATGTGTAGAGATCGGGAGGAACACCGGTGGCGAAGGCGGGTCTCTGGGCTATTCCTGACGCTGAGGCGCGAAAGCGTGGGGAGCAAACGGGATTAGATACCCCGGTAGTCC	k__Bacteria; p__Nitrospirae; c__Nitrospira; o__Nitrospirales; f__0319-6A21; g__; s__	3	0	0	0	0	0	0	0	0	0	0	2	0	0	0	0	0	0	0	0	113
OTU_686	GTGTCAGCAGCCGCGGTAAGACAGAGGGGGCGAGCGTTGCTCGGAATTACTGGGCGTAAAGGGCGTGTAGGCGGAGCGGCAAGTCGGTCGTGAAAGCCTCCGGCTCAACTGGAGAACGTCGATCGAAACTGTCGCCCTTGAGGGTAGCAGAGGAGACTGGAATTCCCGGTGTAGCGGTGAAATGTGTAGAGATCGGGAGGAACACCGGTGGCGAAGGCGGGTCTCTGGGCTATTCCTGACGCTGAGGCGCGAAAGCGTGGGGAGCAAACGGGATTAGATACCCCTGTAGTCC	k__Bacteria; p__Nitrospirae; c__Nitrospira; o__Nitrospirales; f__0319-6A21; g__; s__	0	0	0	0	0	0	0	0	0	0	5	6	0	0	0	0	0	0	0	0	386
OTU_687	GTGTCAGCAGCCGCGGTAAGACAGAGGGGGCAAGCGTTGCTCGGAATCACTGGGCGTAAAGGGCGCGTAGGCGGGATAGCAAGTCGGTCGTGAAAGCCTCCGGCTCAACCGGAGAACGTCGATCGATACTGCCGTCCTCGAGGATTGCAGAGGAGACTGGAATTCCCGGTGTAGCGGTGAAATGTGTAGAGATCGGGAGGAACACCGGTGGCGAAGGCGGGTCTCTGGGCAATTCCTGACGCTGAGGCGCGAAAGCGTGGGGAGCAAACGGGATTAGATACCCCAGTAGTCC	k__Bacteria; p__Nitrospirae; c__Nitrospira; o__Nitrospirales; f__0319-6A21; g__; s__	0	0	0	0	0	0	0	0	0	0	1	6	0	0	0	0	0	0	0	0	207
OTU_688	GTGTCAGCAGCCGCGGTAAGACAGAGGGGGCAAGCGTTGCTCGGAATTACTGGGCGTAAAGGGCGCGTAGGCGGGGCAGCAAGTCGGTCGTGAAAGCCTCCGGCTCAACTGGAGAACGGCGATCGATACTGCTGCTCTTGAGGGTAGTAGAGGAGACTGGAATTCCCGGTGTAGCGGTGAAATGTGTAGAGATCGGGAGGAACACCGGTGGCGAAGGCGGGTCTCTGGGCTACTCCTGACGCTGAGGCGCGAAAGCGTGGGGAGCAAACGGGATTAGATACCCTTGTAGTCC	k__Bacteria; p__Nitrospirae; c__Nitrospira; o__Nitrospirales; f__0319-6A21; g__; s__	1	0	0	0	0	0	0	0	0	0	0	1	0	0	0	0	0	0	0	0	87
OTU_689	GTGTCAGCAGCCGCGGTAAGACAGAGGTGGCAAGCGTTGTTCGGAATTACTGGGCGTAAAGGGTGTGTAGGCGGTTGGATAAGTCAGAGGTGAAAGCCCATAGCTTAACTATGGAAGTGCCTTTGATACTGTCTGACTGGAGTGCAGGAGAGGAGGGTGGAATTCCCGGTGTAGAGGTGAAATTCGTAGATATCGGGAGGAACACCAGCGGCGAAGGCGGCCCTCTGGACTGCAACTGACGCTGAGACACGAAAGCGTGGGGAGCAAACAGGATTAGATACCCCTGTAGTCC	k__Bacteria; p__Nitrospirae; c__Nitrospira; o__Nitrospirales; f__4-29; g__; s__	0	0	0	0	0	0	0	0	0	0	1	0	0	0	0	0	0	0	0	0	230
OTU_690	GTGTCAGCAGCCGCGGTAAGACAGAGGTGGCGAGCGTTGTTCGGAATTACTGGGCGTAAAGGGTGTGTAGGCGGTCAGATAAGTCAGTGGTGAAATCCTGCGGCTTAACCGCAGAACTGCCTTTGATACTGTCTGACTAGAGTGCAGGAGAGGAGGGTGGAATTCCCGGTGTAGAGGTGAAATTCGTAGATATCGGGAGGAACACCAGTGGCGAAGGCGGCCCTCTGGACTGTAACTGACGCTGAGACACGAAAGCGTGGGGAGCAAACAGGATTAGATACCCCAGTAGTCC	k__Bacteria; p__Nitrospirae; c__Nitrospira; o__Nitrospirales; f__4-29; g__; s__	0	0	0	0	0	0	0	0	0	0	0	0	0	0	0	0	0	0	0	0	107
OTU_691	GTGTCAGCAGCCGCGGTAATACGAAGGTGGCAAGCGTTGTTCGGATTTACTGGGCGTACAGGGAGCGTAGGCGGTTTGGTAAGCCCTCCGTGAAATCTTCGGGCTCAACCCGGAAAGTTCAGAGGGGACTGCCAGGCTAGAGGACGGGAGAGGAGCGCGGAATTCCCGGTGTAGCGGTGAAATGCGTAGAGATCGGGAGGAAGGCCGGTGGCGAAGGCGGCGCTCTGGAACGTTTCTGACGCTGAGGCTCGAAAGCGTGGGGAGCAAACAGGATTAGATACCCCAGTAGTCC	k__Bacteria; p__Nitrospirae; c__Nitrospira; o__Nitrospirales; f__Nitrospiraceae; g__; s__	1	0	0	0	0	0	0	0	0	0	21	27	54	39	20	0	45	28	152	46	7
OTU_692	GTGTCAGCAGCCGCGGTAATACGAAGGTGGCAAGCGTTGTTCGGATTTACTGGGCGTACAGGGAGCGTAGGCGGTCGGGTAAGCCCTCCGGGAAATCTCCCGGCTTAACCGGGAAAGGTCGGAGGGGACTGCGTGGCTAGAGGACGGGAGAGGAGCGCGGAATTCCCGGTGTAGCGGTGAAATGCGTAGAGATCGGGAGGAAGGCCGGTGGCGAAGGCGGCGCTCTGGAACGTTCCTGACGCTGAGGCTCGAAAGCGTGGGGAGCAAACAGGATTAGATACCCTGGTAGTCC	k__Bacteria; p__Nitrospirae; c__Nitrospira; o__Nitrospirales; f__Nitrospiraceae; g__; s__	0	0	0	0	0	0	0	0	0	0	1	3	0	0	0	0	0	0	0	0	95
OTU_693	GTGTCAGCAGCCGCGGTAATACGAAGGTGGCAAGCGTTGTTCGGATTTACTGGGCGTACAGGGAGCGTAGGCGGTTGGGTAAGCCCTTCGTGAAATCTCCGGGCCTAACCCGGAAAGTGCGGAGGGGACTGCTCGGCTAGAGGATGGGAGAGGAGCGCGGAATTCCCGGTGTAGCGGTGAAATGCGTAGAGATCGGGAGGAAGGCCGGTGGCGAAGGCGGCGCTCTGGAACATTTCTGACGCTGAGGCTCGAAAGCGTGGGGAGCAAACAGGATTAGATACCCCAGTAGTCC	k__Bacteria; p__Nitrospirae; c__Nitrospira; o__Nitrospirales; f__Nitrospiraceae; g__Nitrospira; s__	0	0	0	10	0	18	0	0	2	2	0	5	23	60	10	5	12	68	8	2	0
OTU_694	GTGCCAGCAGCCGCGGTAATACGAAGGTGGCAAGCGTTGTTCGGATTTACTGGGCGTACAGGGAGCGTAGGTGGTTCGGTAAGCCCTCCGTGAAAACTTCAGGCTTAACCTGGAAAGTGCAGAGGGGACTGCCGGGCTAGAGGACGGGAGAGGAGCGCGGAATTCCCGGTGTAGCGGTGAAATGCGTAGAGATCGGGAGGAAGGCCGGTGGCGAAGGCGGCGCTCTGGAACGTTCCTGACACTGAGGCTCGAAAGCGTGGGGAGCAAACAGGATTAGATACCCTGGTAGTCC	k__Bacteria; p__Nitrospirae; c__Nitrospira; o__Nitrospirales; f__Nitrospiraceae; g__Nitrospira; s__	0	0	0	0	0	1	0	0	0	0	3	9	0	1	0	0	2	1	29	3	25
OTU_695	GTGTCAGCAGCCGCGGTAATACGAAGGTGGCAAGCGTTGTTCGGATTCACTGGGCGTACAGGGAGCGTAGGCGGTTAGGTAAGCCCTCCGTGAAATCTCCGGGCCTAACCCGGAAAGTGCAGAGGGGACTGCTTGGCTAGAGGATGGGAGAGGAGCGCGGAATTCCCGGTGTAGCGGTGAAATGCGTAGAGATCGGGAGGAAGGCCGGTGGCGAAGGCGGCGCTCTGGAACATTTCTGACGCTGAGGCTCGAAAGCGTGGGGAGCAAACAGGATTAGAAACCCCTGTAGTCC	k__Bacteria; p__Nitrospirae; c__Nitrospira; o__Nitrospirales; f__Nitrospiraceae; g__Nitrospira; s__	3	0	0	4	0	13	1	0	3	0	8	15	111	101	189	32	96	190	162	83	0
OTU_696	GTGTCAGCAGCCGCGGTAATACGAAGGTGGCAAGCGTTGTTCGGATTCACTGGGCGTACAGGGAGCGTAGGCGGTTAGGTAAGCCCTCCGTGAAATCTCCGGGCCTAACCCGGAAAGTGCAGAGGGGACTGCTTGGCTAGAGGATGGGAGAGGAGCGCGGAATTCCCGGTGTAGCGGTGAAATGCGTAGAGATCGGGAGGAAGGCCGGTGGCGAAGGCGGCGCTCTGGAACATTTCTGACGCTGAGGCTCGAAAGCGTGGGGAGCAAACAGGATTAGATACCCTAGTAGTCC	k__Bacteria; p__Nitrospirae; c__Nitrospira; o__Nitrospirales; f__Nitrospiraceae; g__Nitrospira; s__	4	0	0	5	0	22	8	1	12	2	13	22	255	235	491	89	211	449	577	189	5
OTU_697	GTGTCAGCAGCCGCGGTAATACGAAGGTGGCAAGCGTTGTTCGGATTTACTGGGCGTACAGGGAGCGTAGGTGGTTCGGTAAGCCCTCCGTGAAAACTTCAGGCTTAACCTGGAAAGTGCAGAGGGGACTGCCGGGCTAGAGGACGGGAGAGGAGCGCGGAATTCCCGGTGTAGCGGTGAAATGCGTAGAGATCGGGAGGAAGGCCGGTGGCGAAGGCGGCGCTCTGGAACGTTCCTGACACTGAGGCTCGAAAGCGTGGGGAGCAAACAGGATTAGATACCCCAGTAGTCC	k__Bacteria; p__Nitrospirae; c__Nitrospira; o__Nitrospirales; f__Nitrospiraceae; g__Nitrospira; s__	0	0	0	2	0	0	0	0	0	0	2	9	53	34	100	43	54	91	116	31	186
OTU_698	GTGTCAGCAGCCGCGGTAATACGGAGGTTGCAAGCGTTGTTCGGAATTACTGGGCGTAAAGGGGGCGCAGGCGGTCTGGTCAGTCTAAAGTGGAAGCCCGGGGCTCAACCTCGGAAGGCCTTTGGATACTGCCGGACTTGAGTTTGGGAGAGGAGAGCGGAATTCCAGGTGTAGCGGTGAAATGCGTAGATATCTGGAGGAACACCAGTGGCGAAAGCGGCTCTCTGGCCCAAAACTGACGCTCATGCCCGAAAGCGTGGGGAGCAAACAGGATTAGATACCCCAGTAGTCC	k__Bacteria; p__NKB19; c__; o__; f__; g__; s__	2	0	2	0	23	0	0	1	3	15	0	4	16	10	223	131	4	39	0	37	0
OTU_699	GTGTCAGCAGCCGCGGTAATACGGAGGTTCCAAGCGTTGTTCGGAATTACTGGGCGTAAAGGGAGCGCAGGCGGATGGGTAAGTCTGAAGTGGAAGCCCGGGGCTCAACCTCGGAATGTCTTCGGATACTGCCTGTCTTGAGTACGTGAGAGGAAGGCGGAATTCAGGGTGTAGCGGTGAAATGCTTAGATATCCTGAGGAACACCAATGGCGAAGGCAGCCTTCTGGCACGATACTGACGCTGAGGCTCGAAAGCGTGGGGAGCGAACGGGATTAGAAACCCTAGTAGTCC	k__Bacteria; p__NKB19; c__TSBW08; o__; f__; g__; s__	0	0	0	0	0	0	0	0	0	0	0	0	0	1	0	0	1	4	22	27	0
OTU_700	GTGTCAGCAGCCGCGGTAATACAGGGGTGGCAAGCGTTGTCCGGAATTACTGGGTGTAAAGGGTTCGTAGGCGGGATGATAAGTCAGCGGTCAAATCCGACAGCCTAACTGTCGACTATCCGTTGATACTGTTGTTCTTGAGTACAAGAGAGATGAGTGGAATTCCCAGTGTAGCGGTGAAATGCGTAGAGATTGGGAAGAACACCAGTAGCGAAGGCGGCTCATTAGCTTGTTACTGACGCTGAGGAACGAAAGCATGGGGAGCAAACAGGATTAGATACCCCAGTAGTCC	k__Bacteria; p__OC31; c__; o__; f__; g__; s__	0	0	0	0	0	1	0	0	3	1	0	2	5	3	0	0	12	25	14	0	0
OTU_701	GTGTCAGCAGCCGCGGTAATACAGGGGTGGCAAGCGTTGTCCGGAATTACTGGGTGTAAAGGGTGCGTAGGCGGGTGAATAAGTCAGTGGTAAAATCCTACAGCTTAACTGTAGACCCACCATTGATACTGTTCATCTTGAGTGCAAGAAAGAAGATTGGAATTCCCAGTGTAGCGGTGAAATGCGTAGAGATTGGGAAGAACACCAGTAGCGAAGGCGGATCTTTGGCTTGTAACTGACGCTGATGCACGAAAGCGCGGGGAGCAAACAGGATTAGATACCCCTGTAGTCC	k__Bacteria; p__OC31; c__; o__; f__; g__; s__	0	0	8	7	7	10	11	3	67	15	0	0	0	0	25	89	0	4	0	0	0
OTU_702	GTGTCAGCAGCCGCGGTAATACAGGGGGGGCAAGCGTTGTCCGGAATTACTGGGTGTAAAGGGTCCGTAGGCGGATCGGTAAGTCAGTGGTAAAATCCTGCAGCTTAACTGTAGACAGTCCATTGATACTGCCGATCTTGAGTGCGAAAGAGATGAGTGGAATTCCAAGTGTAGCGGTGAAATGCGTAGAGATTTGGAAGAACACCAGTTGCGAAGGCGGCTCATTGGTTCGCTACTGACGCTGATGGACGAAAGCATGGGGAGCAAACAGGATTAGATACCCTAGTAGTCC	k__Bacteria; p__OC31; c__; o__; f__; g__; s__	0	0	0	36	0	10	0	0	13	47	0	0	0	12	0	0	1	5	0	0	0
OTU_703	GTGTCAGCAGCCGCGGTAATACAGGGGGGGCAAGCGTTGTCCGGAATTACTGGGTGTAAAGGGTCCGTAGGCGGGTCGGTAAGTCAGTGGTTAAATCCTGCAGCTTAACTGTAGACTATCCATTGATACTGCCGATCTTGAGTGCGAGAGAGATGAGTGGAATTCCAAGTGTAGCGGTGAAATGCGTAGAGATTTGGAAGAACACCAGTTGCGAAGGCGGCTCATTGGCTCGTTACTGACGCTGAGGGACGAAAGCATGGGGAGCAAACAGGATTAGATACCCCAGTAGTCC	k__Bacteria; p__OC31; c__; o__; f__; g__; s__	0	0	0	3	0	3	0	2	3	7	0	0	70	131	12	15	43	158	59	73	0
OTU_704	GTGTCAGCAGCCGCGGTAATACAGGGGTGGCAAGCGTTGTCCGGAATTACTGGGTGTAAAGGGTCCGTAGGCGGATTGGTAAGTCAGTGGTCAAATCCGGCAGCTCAACTGTCGACTATCCATTGATACTGCCAACCTTGAGTGCGAGAGAGATGAGTGGAATTCCCAGTGTAGCGGTGAAATGCGTAGAGATTGGGAAGAACACCAGTTGCGAAGGCGGCTCATTAGCTCGTTACTGACGCTGAGGGACGAAAGCATGGGGAGCGAACAGGATTAGAAACCCCAGTAGTCC	k__Bacteria; p__OC31; c__; o__; f__; g__; s__	0	0	0	0	0	4	0	0	0	0	0	0	10	14	0	0	10	10	20	7	0
OTU_705	GTGTCAGCAGCCGCGGTAATACAGAGACCTCGAGCGTTATCCGGATTTACTGGGCGTAAAGGGTCCGCAGGTGGTTTTGTAAGTCTTCGGTTAAATTCTTGAGCTCAACTCGAGAACCGCCGAGGAAACTATAAGACTAGAGACTGGGAGAGGCAAGCGGAATTGCCGGTGTAGTAGTAAAATGCGTTAATATCGGCAAGAACACCAAATGCGAAGGCAGCTTGCTAGAACAGTTCTGACACTCAGGGACGAAAGCGTGGGGAGCGATACGGATTAGATACCCCTGTAGTCC	k__Bacteria; p__OD1; c__ABY1; o__; f__; g__; s__	0	0	0	0	0	0	0	0	0	0	0	3	0	0	45	32	0	0	0	0	9
OTU_706	GTGTCAGCAGCAGCGGTAATACGAGTGCCCCAAGTGTTATCCGGATTTATTGGGCGTAAAGCGTACGTAGGCGGTTTATCGCATCTCCTGTTAAATCCCGAGGCTTAACTTCGGGGCCGCGGGAGATATGGATAAACTAGAGACTGGGAGAGGCAAGCGGAATTGCTGGTGTAGGGGTTAAATCCGTTAATATCAGCAGGAACGCCAAAAGCGAAGGCAGCTTGCTAGAACAGTTCTGACGCTAAGGTACGAAAGCGTGGGGAGCGAATGGGATTAGATACCCCAGTAGTCC	k__Bacteria; p__OD1; c__ABY1; o__; f__; g__; s__	1	0	8	0	7	15	8	10	30	56	0	0	0	0	0	0	0	0	0	0	0
OTU_707	GTGTCAGCAGCCGCGGTAATACAGAGACCCCGAGCATTATCCGGATTTATTGGGCGTAAAGAGTTCGTAGGTGGTTTCGTAAGTCGTTTGTTAAATCTTCAGGCTCAACCTGGAGGCTGCAGGCGATACTGCGAGGCTAGAGTATGGGAGAGGTAAGCGGAATGCCCGGTGTAGCGGTAAAATGCGTTAATATCGGGTAGAACACCAAAGGCGAAGGCAGCTTACTGGAACATTACTGACACTGAGGAACGAAAGCGTGGGTAGCGAAAGGGATTAGATACCCCAGTAGTCC	k__Bacteria; p__OD1; c__ABY1; o__; f__; g__; s__	0	0	0	0	0	0	0	0	0	0	0	2	22	36	0	0	5	0	0	6	0
OTU_708	GTGTCAGCAGCCGCGGTAATACAGAGACCTCAAGCATTATCCGGATTTATTGGGCGTAAAGGGTCCGCAGGTGGCTTTTCACGTCGTTGGTTAAATGTTGGGGCTCAACTCTAACACCGCCAACGATACGGATTAGCTCGAGCATGGGAGAGGTACGCGGAATTACAGGTGTAGTAGTAAAATGCGTTAATATCTGTAAGAACACCAAATGCGAAGGCAGCGTACTGGAACATTGCTGACACTCAGGGACGAAAGCGTGGGGAGCGAAAGGGATTAGATACCCCTGTAGTCC	k__Bacteria; p__OD1; c__ABY1; o__; f__; g__; s__	0	0	0	0	0	0	0	0	0	0	1	1	3	0	44	23	2	2	0	3	0
OTU_709	GTGTCAGCAGCCGCGGTAATACGAAGGCCCCAAGCGTTATCCGGATTTATTGGGCGTAAAGCGTTAATCGGCGGCGACGTAAGTCACTAGTCAAATCCGAGGGCTCAACCCTCGGGCAGCTGGTGAAACTGCGTTGCTTGAGGCTGGAAGAGGCAAACGGAACTACCGGTGTAGCGGTAAAATGCGTTCATATCGGTAGGAACACCAAAGGCGAAAGCAGTTTGCTAGTACAGTCCTGACGCTAAATAACGAAAGCGTGGGGAGCGAATGGGATTAGATACCCCAGTAGTCC	k__Bacteria; p__OD1; c__ABY1; o__; f__; g__; s__	0	0	0	0	3	0	4	0	0	0	0	2	0	0	18	79	2	0	0	0	0
OTU_710	GTGTCAGCAGCCGCGGTAATACAGAGACCCCGAGCATTATCCGGATTTATTGGGCGTAAAGCGTTCGTAGGCGGTTTCGTAAGTCATTTGTTAAATCTTCAGGCTTAACCTGGAGGCTGCGGGTGATACTGCGAGGCTAGAGGACGGGAGAGGCATATGGAATGCCCGGTGTAGCGGTAAAATGCGTTAATATCGGGTAGAACACCAAAGGCGAAAGCAATATGCTGGAACGGTCCTGACGCTCAGTGAACGAAAGCGTGGGTAGCGAAAGGGATTAGATACCCCTGTAGTCC	k__Bacteria; p__OD1; c__ABY1; o__; f__; g__; s__	0	0	0	0	0	1	0	0	0	0	0	4	1	0	103	17	0	0	0	0	0
OTU_711	GTGTCAGCAGCCGCGGTAATACAGAGACCTCAAGCGTTATCCGGAATCATTGGGCGTAAAGCGTACCGACAGGTGGTTTTGCAAGTCAGAAGTGAAATCTCTCAGCTTAACTGGGAGACTGTCTTTTGAAACTGCAAAACTAGAGGGGCAAAGAGGAAGCTGGAACGAACGGTGTAGTAGTGAAATGCGTTGATATCGTTCGGAACACCAATAGCGTAGGCAGGCTTCTGGGTGCCACCTGACACTGCTAGGACGAAAGCGTGGGGAGCGAATGGGATTAGAAACCCCAGTAGTCC	k__Bacteria; p__OD1; c__SM2F11; o__; f__; g__; s__	0	0	0	0	0	2	0	0	0	0	2	0	2	0	79	20	0	76	0	0	0
OTU_712	GTGTCAGCAGCCGCGGTAATACAGAGACCTCAAGCGTTATCCGGAATCATTGGGCGTAAAGCGTACCGACAGGCGGTTTTGCAAGTCAGAAGTGAAATTCCGATGCTCAACATCGGAACTGTCTTTTGAAACTGCAAAACTAGAGGGGCAAAGAGGAAGCTGGAACCAGCGGTGTAGTAGTGAAATGCGTTGATATCGCTGGGAACACCGATAGCGAAGGCAGGCTTCTGGGTGCCACCTGACGCTGCTAGGACGAAAGCGTGGGGAGCGAATGGGATTAGATACCCTAGTAGTCC	k__Bacteria; p__OD1; c__SM2F11; o__; f__; g__; s__	0	0	0	0	0	0	0	0	0	0	0	3	3	1	7	55	1	10	1	0	0
OTU_713	GTGCCAGCAGCCGCGGTAATACGAGTGCTCCAAGCGTTATCCGGAATCACTGGGCGTAAAGGGTCCGTAGGCGGTCTTGATTAGTCTTTCATTAAAGCCCGAAGCTTAACTTCGGATCGGTGAAAGAAACGGCAAGACTAGAGAATGTGAGAGGTTGTTGGAACTCATAGTGTAGGGGTGAAATCCGTTGATATTATGGGGAACACCAAATGCGAAGGCAAACAACTGGTACATTTCTGACGCTGAGGGACGAAAGCGTGGGTAGCAAATGGGATTAGATACCCCAGTAGTCC	k__Bacteria; p__OD1; c__ZB2; o__; f__; g__; s__	0	0	0	0	0	0	0	0	0	0	0	2	25	9	1	8	1	21	0	2	0
OTU_714	GTGTCAGCAGCCGCGGTAAGACAGAGGTCTCGAGCGTTATCCGGAATCACTGGGCGTGAAGGGCGTCTAGGCGGCTTCGTGTGTCACCTGTGAAAGTCTTCGGCTTAACCGGGGGACGTCGGGTGAAACTACGGAGCTAGAGCCTCGGAGGGGGAGGTGGAACTTCCAGAGTAGCGGTGAAATGCGCAGATACTGGAAGGTACCTCGATAGCGAAGGCAGCCTCCTGGCCGAGTGCTGACGCTGAAGCGCGAAAGCGTGGGGAGCAAACCGGATTAGATACCCGAGTAGTCC	k__Bacteria; p__OP1; c__[Acetothermia]; o__[Acetothermales]; f__; g__; s__	1	0	0	0	0	0	0	0	0	0	0	0	0	0	0	0	0	0	0	0	312
OTU_715	GTGTCAGCAGCCGCGGTGATACGTAGGGTGCAAGCGTTATCCGGATTCACTGGGCGTAAAGGGTTGCGTAGGCGGTCTAACAAGTCAAAACTGAAATTTCCATGCTCAACGTGGAACCCGGTTTTGATACTGCTAGACTTTGAGTCTTAGAGAGGTAACTGGAACTTGCAGTGGAGCGGTGAAATGCGTTGAGATTGCAAGGAACACCAAAGGCGTAGGCAGGTTACTGGCTAAGATCTGACGCTGAGGCACGAAAGCCAGGGGAGCGAATGGGATTAGAAACCCCAGTAGTCC	k__Bacteria; p__OP11; c__OP11-4; o__; f__; g__; s__	0	0	0	0	0	0	0	0	0	0	4	3	0	0	0	0	0	0	0	1	47
OTU_716	GTGTCAGCAGCCGCGGTAATACGGAGGTGGCGAGCGTTGTTCGGATTCATTGGGTGTAAAGGGCATGTAGGTGGTTCGGTAAGTCGAATGTGAAATCCTTTGGCTCAACCATAGAATTGCATTCGAAACTGCCAGACTTGAGTTCAGGAGAGGAAAGCGGAATTCCCGGTGTAAGAGTGAAATCTGTAGAGATCGGGAGGAACACCAGTGGCGTAGGCGGCTTTCTGGACTGATACTGACACTGAAATGCGAAAGCTAGGGGAGCAAACAGGATTAGATACCCCAGTAGTCC	k__Bacteria; p__OP3	0	0	0	6	6	1	20	10	13	2	0	0	0	0	0	0	0	0	0	0	0
OTU_717	GTGTCAGCAGCCGCGGTAATACGGAGGTGGCAGGCGTTACTCGGATTGATTGGGTGTAAAGGGCGTGTAGGTGGCGGGTTAAGTCGAATGTGAAATCCCTTGGCTCAACCAAGGAACTGCATTCGAAACTAATCTGCTTGAGCGACAGAGAGGTAAGTGGAATTCCCGGTGTAACAGTGAAATGTGTAGATATCGGGAGGAACACCAGTGGCGAAGGCGACTTACTGGATGTCTGCTGACACTGAAACGCGAGAGCTAGGGGAGCAAACAGGATTAGATACCCTAGTAGTCC	k__Bacteria; p__OP3; c__BD4-9; o__; f__; g__; s__	0	0	0	0	0	0	0	0	0	0	36	32	0	0	13	29	0	2	0	0	0
OTU_718	GTGTCAGCAGCCGCGGTAATACGGAGGTGGCAGGCGTTACTCGGATTGATTGGGTGTAAAGGGCGTGTAGGTGGCGGGTTAAGTCGAATGTGAAATCCCTTGGCTCAACCAAGGAACTGCATTCGAAACTAATCTGCTTGAGCGACAGAGAGGTAAGTGGAATTCCCGGTGTAACAGTGAAATGTGTAGATATCGGGAGGAACACCAGTGGCGAAGGCGACTTACTGGATGTCTGCTGACACTGAAACGCGAGAGCTAGGGGAGCAAACAGGATTAGATACCCCAGTAGTCC	k__Bacteria; p__OP3; c__BD4-9; o__; f__; g__; s__	0	0	0	0	0	0	0	0	0	0	60	75	0	0	27	32	1	0	2	3	0
OTU_719	GTGTCAGCAGCCGCGGTAAGACGGAGGTGGCAAGCGTTGCTCGGATTTACTGGGTGTAAAGGGCACGTAGGCGGTCCCGTAAGCCCTGCTTAAAATGCCCTGGCTCAACCAGGGCCTGTGGCAGGGGACTGCGAGACTTGAGGAAGGGAGAGGCGAGCGGAATTCCCGGTGTAAGGGTGAAATCTGTAAAGATCGGGAGGAACACCAGTGGCGAAAGCGGCTCGCTGGACCTTCCCTGACGCTGAGGTGCGAAAGCTAGGGGAGCAAACAGGATTAGATACCCCAGTAGTCC	k__Bacteria; p__OP3; c__koll11; o__; f__; g__; s__	0	0	0	0	0	0	0	0	0	0	0	2	0	0	0	0	0	0	0	0	82
OTU_720	GTGTCAGCAGCCGCGGTAAGACAGAGGTGGCAAGCGTTGTTCGGATTCATTGGGTGTAAAGGGCAGGTAGGCGGCCTAGTAAGTCTGACGTGAAATCCCAGGGCTCAACCCTGGAACTGCGTTGGAAACTGCATGGCTTGAATATCGGAGAGGTGAGGGGAATTCTCGGTGTAAGGGTGAAATCTGTAGATATCGAGAGGAACACCAGTGGCGAAGGCGCCTCACTGGCCGATAATTGACGCTGAGCTGCGAAAGCAAGGGGAGCAAACAGGATTAGATACCCTTGTAGTCC	k__Bacteria; p__OP3; c__koll11; o__; f__; g__; s__	0	0	0	0	0	0	0	0	0	0	121	248	1	2	0	0	0	1	2	1	0
OTU_721	GTGTCAGCAGCCGCGGTAATACAGAGATGGCAAGCGTTGTTCGGATTTATTGGGTGTAAAGGGCAGGTAGGTGGCCTCGTAAGTTTGTTGTGAAATCCCACAGCTCAACTGTGGAACTGCAACGAAAACTACAAGGCTTGAGTACCGGAGAGGTGAGGGGAATTCTCGGTGTAAGGGTGAAATCTGTAGATATCGAGAGGAACACCAGTGGCGAAGGCGCCTCACTGGCCGGTTACTGACACTGAGCTGCGAAAGCAAGGGGAGCAAACAGGATTAGATACCCCAGTAGTCC	k__Bacteria; p__OP3; c__koll11; o__; f__; g__; s__	0	0	0	0	0	0	0	0	0	0	0	16	2	0	0	0	7	1	1	23	0
OTU_722	GTGTCAGCAGCCGCGGTAAGACAGAGGTGGCAAGCGTTGTTCGGATTCATTGGGTGTAAAGGGTCCGTAGGTGGTCAAGCAAGTCTGATGTGAAATCCCATGGCTCAACCGTGGAACTGCATTGGAAACTGCCTGACTTGAGTACCGCAGAGGTGAAGGGAATTCCCGGTGTAAGGGTGAAATCTGTAGATATCGGGAGGAACACCAGTGGCGAAAGCGCTTCACTGGGCGGTTGCTGACACTGAGGGACGAAAGCAAGGGGAGCAAACAGGATTAGATACCCTAGTAGTCC	k__Bacteria; p__OP3; c__koll11; o__; f__; g__; s__	0	0	0	0	0	0	0	0	0	0	15	46	4	1	0	0	0	0	0	0	0
OTU_723	GTGTCAGCAGCCGCGGTAATACGGAGGTGGCGAGCGTTACTCGGATTTACTGGGTGTAAAGGGCAGGTAGGTGGCCATGTAAGTTGGGAGTGAAATCCTTTGACTCAATCAAAGAACTGCTTTCAAAACTGCACGGCTTGAGGCTAGAAGAGGAGAGCGGAATTCCCGGTGTAAGAGTGAAATCTGTAGAGATCGGGAGGAACACCCGTGGCGAAAGCGGCTCTCTGGTCTAGTACTGACACTCAGCTGCGAAAGCTAGGGGAGCAAACAGGATTAGAAACCCTAGTAGTCC	k__Bacteria; p__OP3; c__koll11; o__GIF10; f__; g__; s__	0	0	0	0	0	0	0	0	0	0	1	3	0	0	6	58	0	9	0	0	0
OTU_724	GTGTCAGCAGCCGCGGTAATACGGAGGTGGCAAGCGTTACTCGGAATCATTGGGTGTAAAGGGTAGGTAGGCGGCCTGATAAGTGAGGGGTGAAATCCTGCGGCTCAATCGCAGAACTGCCTTTCAAACTGTCAGGCTTGAGGGTGGAAGAGGAGAATGGAATTCTCGGTGTAAGGGTGAAATCTGTAGATATCGAGAAGAACACCAGCGGCGAAGGCGATTCTCTGGTCCATTCCTGACGCTGATCTACGAAAGCTAGGGGAGCAAACAGAATTAGATACCCTGGTAGTCC	k__Bacteria; p__OP3; c__koll11; o__GIF10; f__kpj58rc; g__; s__	0	0	0	0	0	0	0	0	0	0	2	0	0	3	0	0	2	0	45	2	0
OTU_725	GTGTCAGCAGCCGCGGTAATACGGAGGTGGCAAGCGTTACTCGGAATTATTGGGTGTAAAGGGCAAGTAGGCGGCCCGATAAGTGAGGGGTGAAATCCTGCGACTCAATCGCAGAATTGCCTTTCAAACTATCGGGCTTGAGGCAGGAAGGGGGAAATGGAATTCTCGGTGTAAGGGTGAAATCTGTAGATATCGAGAAGAATACCTGCGGCGAAGGCGGTTTCCTGGTCCTGTCCTGACGCTAAATTGCGAAAGCTAGGGGAGCAAACAGAATTAGATACCCGAGTAGTCC	k__Bacteria; p__OP3; c__koll11; o__GIF10; f__kpj58rc; g__; s__	0	0	0	0	0	0	0	0	0	0	4	31	7	11	0	0	2	10	20	3	0
OTU_726	GTGTCAGCAGCCGCGGTAATACAGAGGTGGCAAGCGTTGTTCGGATTCATTGGGCGTAAAGGGTCCGTAGGCGGCTTGGAAAGTCGGATGTGAAATCCTAGAGCTCAACTCTAGAACTGCATTCGAAACTTCCAAGCTCGAGCGTAGGAGGGGTGAAGGGAATTCCCGGTGTAAGGGTGAAATCTGCAGAGATCGGGAGGAACACCAGTCGCGAAGGCGCTTCACTGGCCTACCGCTGACGCTCAGGGACGAAAGCCAGGGGAGCAAACGGGATTAGATACCCCAGTAGTCC	k__Bacteria; p__OP3; c__PBS-25; o__; f__; g__; s__	0	0	0	0	0	0	0	0	0	0	0	7	0	0	0	0	0	0	0	0	49
OTU_727	GTGTCAGCAGCCGCGGTAATACGAAGGGAGCAAGCGTTGTTCGGAATCACTGGGCATAAAGCGCACGTAGGCGGGCGAAGTAGTTAAAAGTAAAAGCCCTGAGCTTAACTCAGGAACGTCTTTTAAAACCATTCGCCTTGAGGATGAGAGGGGTAACTGGAATTCCTGGTGGAGCGGTGAAATGCGTAGAGATCAGGAGGAACGCCGGAGGCGAAAGCGAGTTACTGGTTCATTTCTGACGCTGAGGTGCGAAAGCTAGGGGAGCAAACAGGATTAGATACCCTAGTAGTCC	k__Bacteria; p__Planctomycetes; c__; o__; f__; g__; s__	0	0	0	0	0	0	0	0	0	0	0	0	14	31	0	1	4	4	1	41	0
OTU_728	GTGTCAGCAGCCGCGGTAATACGAAGGGAGCAAGCGTTGTTCGGAATCACTGGGCATAAAGCGCACGTAGGCGGGCGAAGTAGTTAAAAGTAAAAGCCCTGAGCTTAACTCAGGAACGTCTTTTAAAACCATTCGCCTTGAGGATGAGAGGGGTAACTGGAATTCCTGGTGGAGCGGTGAAATGCGTAGAGATCAGGAGGAACGCCGGAGGCGAAAGCGAGTTACTGGTTCATTTCTGACGCTGAGGTGCGAAAGCTAGGGGAGCAAACAGGATTAGATACCCCTGTAGTCC	k__Bacteria; p__Planctomycetes; c__; o__; f__; g__; s__	0	0	0	0	0	2	0	0	0	0	0	0	38	54	0	2	13	8	4	72	0
OTU_729	GTGTCAGCAGCCGCGGTAAGACGAAGGTGGCTAGCGTTATTCGGATTTACTGGGCATAAAGCGCACGTAGGCGGCCTTGTAAGTCGGGGGTGAAAGCCCGCAGCTCAACTGCGGAACTGCCCCCGATACTGCTTGGCTTGAGTGCAGGAGGGGTGACCGGAACTCCAGGTGTAGCGGTGAAATGCGTAGATATCTGGAGGAACACCAGAGGCGAAGGCGGGTCACTGGACTGCTACTGACGCTCAGGTGCGAAAGCTAGGGGAGCGAACAGGATTAGATACCCCGGTAGTCC	k__Bacteria; p__Planctomycetes; c__; o__; f__; g__; s__	0	0	0	0	0	0	0	0	0	0	0	0	3	11	0	0	1	15	40	25	0
OTU_730	GTGTCAGCAGCCGCGGTAAGACGAAGGTGGCTAGTGTTATTCGGATTCACTGGGCATAAAGCGCGCGTAGGCGGCTCTTCAAGTCGGGGGTGAAAGCCTGCAGCTCAACTGCGGAACTGCCTTCGATACTGTCGAGCTTGAGTGCAGGAGGGGTGGTCGGAACTCCAGGTGTAGCGGTGAAATGCGTAGATATCTGGAGGAACACCGGAGGCGAAGGCGGATCACTGGACTGCCACTGACGCTGAGGCGCGAAAGCTAGGGGAGCAAACAGGATTAGATACCCGAGTAGTCC	k__Bacteria; p__Planctomycetes; c__; o__; f__; g__; s__	2	0	0	2	0	10	0	12	0	2	1	5	11	0	1	0	3	62	0	0	0
OTU_731	GTGTCAGCAGCCGCGGTAATACGGAGTGTGCAAGCGTTACTCGGAATCACTGGGCATAAAGCGCACGTAGGCGGGAAGGTGTGTCGGTGGTGAAATCCCCCAGCTCAACTGGGGAACTGCTTCCGAAACTGCCTTTCTTGAGGACGAGAGGGGAGAGTGGAACTTCTGGTGGAGCGGTGAAATGCGTAGATATCAGAAGGAACACCGGTGGCGAAAGCGACTCTCTGGCTCGTAACTGACGCTGAGGTGCGAAAGCTTGGGTAGCAAACAGGATTAGATACCCCGGTAGTCC	k__Bacteria; p__Planctomycetes; c__028H05-P-BN-P5; o__; f__; g__; s__	1	0	0	0	0	0	0	0	0	0	0	0	0	2	0	0	9	0	126	17	0
OTU_732	GTGTCAGCAGCCGCGGTAATACGGAGTGTGCTAGCGTTACTCGGAATCACTGGGCATAAAGCGCGCGTAGGCGGACCGCCAAGTCAGTGGTGAAATCCCCCAGCTTAACTGGGGAACTGCCGCTGATACTGGTGGCCTTGAGGACAAGAGGGGAAAGTGGAACTTCTGGTGGAGCGGTGAAATGCGTAGATATCAGAAGGAACACCGGTGGCGAAAGCGACTTTCTGGCTTGTCTCTGACGCTGAGGCGCGAAAGCGTGGGTAGCAAACAGGATTAGATACCCTTGTAGTCC	k__Bacteria; p__Planctomycetes; c__028H05-P-BN-P5; o__; f__; g__; s__	1	0	0	2	0	0	0	0	0	0	0	1	13	6	2	0	12	21	3	8	0
OTU_733	GTGTCAGCAGCCGCGGTAAGACGAAGGTGGCGACCGTTGTTCGGAATTACTGGGCATAAAGCGCACGTAGGCGGCAATGTAAGTCAGGTGTGAAATCCCTCGGCCCAACCGAGGAATTGCGCTTGAGACTGTGTTGCTTGAGGGCAGGAGGGGAGCGTGGAATTCCTGGTGGAGCGGTGAAATGCGTTGATATCAGGAGGAACACCGGCGGCGAAGGCGACGCTCTGGCCTGTTTCTGACGCTGAGGTGCGAAAGCCAGGGGAGCAAACGGGATTAGATACCCCAGTAGTCC	k__Bacteria; p__Planctomycetes; c__BD7-11; o__; f__; g__; s__	2	0	10	16	5	54	4	6	24	25	0	0	25	51	22	6	10	5	0	4	4
OTU_734	GTGTCAGCAGCCGCGGTAAGACGTAGGTGGCAAGCGTTGTTCGGAATCACTGGGCATAAAGCGCACGTAGGCGGCTGGGTGAGTCGGATGTGAAATACCTCGGCTTAACCGAGGAACTGCGTCCGATACTGCCCGGCTTGAGGTCCGGAGGGGAGAGTGGAATTCCCGGTGGAGCGGTGAAATGCGTAGAGATCGGGAAGAACGCCGGCGGCGAAAGCGACTCTCTGGTCGGATCCTGACGCTGAGGTGCGAAAGCTAGGGGAGCAAACGGGATTAGATACCCCTGTAGTCC	k__Bacteria; p__Planctomycetes; c__BD7-11; o__; f__; g__; s__	0	0	0	0	0	5	0	0	2	8	0	0	9	6	0	0	4	7	14	16	0
OTU_735	GTGTCAGCAGCCGCGGTAAGACAGAGGTGGCAAGCGTTGCTCGGAGTTACTGGGCTTAAAGGGCGCGTAGGCGGTCGTGCACGTCGGAGGTGAAATCCCCGGGCTCAACCCGGGAACTGCCTTCGATACGGCGCGACTCGAGTGCTGGAGGGGAGAGTGGAACTCCTGGTGGAGCGGTGAAATGCGTAGATATCAGGAGGAACGCCGGTGGCGAAAGCGACTCTCTGGACAGCAACTGACGCTGAGGCGCGAAAGCCAGGGGAGCAAACGGGATTAGATACCCCAGTAGTCC	k__Bacteria; p__Planctomycetes; c__C6; o__MVS-107; f__; g__; s__	0	0	0	0	0	0	0	0	0	0	0	0	4	4	5	0	16	13	2	12	0
OTU_736	GTGTCAGCAGCCGCGGTAAGACAGAGGTGGCAAGCGTTGCTCGGAGTTACTGGGCTTAAAGGGCGCGTAGGCGGTCGTGCACGTCGGAGGTGAAATCCCCGGGCTCAACCCGGGAACTGCCTTCGATACGGCGCGACTCGAGTGCTGGAGGGGAGAGTGGAACTCCTGGTGGAGCGGTGAAATGCGTAGATATCAGGAGGAACGCCGGTGGCGAAAGCGACTCTCTGGACAGCAACTGACGCTGAGGCGCGAAAGCCAGGGGAGCAAACGGGATTAGAAACCCTGGTAGTCC	k__Bacteria; p__Planctomycetes; c__C6; o__MVS-107; f__; g__; s__	0	0	0	2	0	1	0	0	0	1	0	0	3	1	13	5	10	32	7	22	0
OTU_737	GTGTCAGCAGCCGCGGTAATACAGAGGTGGCAAGCGTTGCTCGGTATCACTGGGCTTAAAGGGCGCGTAGGCTGTGCGGTACGGTTCGGGTGAAATCCCTCGGCTCAACCGAGGAACCGCCCGGGCGACGGTCGTGCTCGACTGCATCAGGGGAAGATGGAACTCCCGGTGGAGCGGTGAAATGCGTAGATATCGGGAGGAACGCCGGTGGCGAAAGCGATCTTCTGGGGTGCAAGTGACGCTGAGGCGCGAAAGCTAGGGGAGCAAACGGGATTAGAAACCCCTGTAGTCC	k__Bacteria; p__Planctomycetes; c__C6; o__MVS-107; f__; g__; s__	0	0	0	2	0	0	0	0	0	0	0	0	3	4	4	2	28	25	32	19	0
OTU_738	GTGTCAGCAGCCGCGGTAAGACGGAGGTGGCAAGCGTTGCTCGGAATCACTGGGCATAAAGGGCGCCTAGGCGGTGCGGCAAGTCGACTGTGAAATCCCTCGGCTCAACCGAGGAAGTGCAGCCGAAACTGCCGTGCTCGAGGACGAGAGGGGAGAGTGGAACTCCTGGTGGAGCGGTGAAATGCGTAGATATCAGGAGGAACGCCGGTGGCGAAAGCGACTCTCTGGCTCGTTCCTGACGCTGACGCGCGAAAGCTAGGGGAGCGAACGGGATTAGATACCCCAGTAGTCC	k__Bacteria; p__Planctomycetes; c__C6; o__Ucm1571; f__; g__; s__	0	0	0	177	0	15	9	1	2	0	0	0	0	0	0	0	0	0	0	0	0
OTU_739	GTGTCAGCAGCCGCGGTAATACGTAGGTGGCAAGCGTTACTCGGAATCACTGGGCATAAAGGGCGTGTAGGCGGATGCGTAAGTCCGGTGTGAAATCCCTCGGCTCAACTGAGGAAGGCCATTGGATACTGCGTGTCTTGAGTGCGGAAGGGGAGAGTGGAACTCTTGGTGGAGCGGTGAAATGCGTAGATATCAAGAGGAACGCCGGTGGCGAAAGCGGCTCTCTGGTCCGTAACTGACGCTGAGGCGCGAAAGCTAGGGGAGCAAACGGGATTAGATACCCGAGTAGTCC	k__Bacteria; p__Planctomycetes; c__ODP123; o__T8-B82; f__; g__; s__	0	0	0	0	0	0	0	0	0	0	0	0	0	0	11	85	0	1	0	0	0
OTU_740	GTGTCAGCAGCCGCGGTAAGACAGGGGGTGCAAACGTTGCTCGGAATCACTGGGCGTAAAGCGCACGTAGGCGGTCTTGTAAGTCAGATGTGAAAGCCCTCGGCTCACCCGAGGAACTGCGTCTGATACTGCAAGGCTTGAGGACGGGAGGGGAGAGTGGAATTCCTGGTGGAGCGGTGAAATGCGTAGATATCAGGAGGAACACCGGTGGCGAAAGCGACTCTCTGGTCCGATCCTGACGCTGAGGTGCGAGAGCTAGGGGAGCAAACGGGATTAGATACCCTAGTAGTCC	k__Bacteria; p__Planctomycetes; c__OM190; o__; f__; g__; s__	0	0	0	0	0	0	0	0	0	0	26	33	1	0	0	0	0	0	0	0	0
OTU_741	GTGTCAGCAGCCGCGGTAATACGTAGGGTGCAAGCGTTACTCGGAATCACTGGGCGTAAAGGGTGCGTAGGCGGCTTGTTAAGTTGGATGTGAAAGCCCTCGGCTCAACTGAGGAACTGCGTCCAAAACTGGCAAGCTCGAGGATGGTAGGGGACAGTGGAACTCCAGGTGGAGCGGTGAAATGCGTAGAGATCTGGAGGAACGCCGGTGGCGAAAGCGATTGTCTGGGCCATTCCTGACGCTGAGGCACGAAAGCCAGGGGAGCAAACGGGATTAGATACCCCTGTAGTCC	k__Bacteria; p__Planctomycetes; c__OM190; o__; f__; g__; s__	8	0	0	2	0	5	0	0	0	0	0	0	56	20	0	0	12	12	0	0	0
OTU_742	GTGTCAGCAGCCGCGGTAAGACAGAGGCCACGAACGTTGTTCGGAATCACTGGGCATAAAGCGCACGTAGGCGGCTAGGTCCGTCCGATGTGAAAGCCCCCGGCTCAACCGGGGAATTGCATCGGATACAGCCTGGCTCGAGGACGGTTGGGGTGAGTGGAACTCCTGGTGGAGCGGTGAAATGCGTAGATATCAGGAGGAACACCGGTGGCGAAAGCGGCTCACTGGACCGTTTCTGACGCTGAGGTGCGAAAGCTAGGGGAGCAAACGGGATTAGATACCCCAGTAGTCC	k__Bacteria; p__Planctomycetes; c__OM190; o__agg27; f__; g__; s__	5	0	0	0	0	0	0	0	0	0	2	0	7	7	0	0	12	8	85	57	1
OTU_743	GTGTCAGCAGCCGCGGTAAGACAGAGGGTGCAAACGTTGTTCGGAATTACTGGGCATAAAGAGCACGTAGGTGGTTCGCTAAGTCACGTGTGAAATCCCCCGGCTCAACCGGGGAATTGCGCGTGATACTGACGAACTCGAGGCGGGTAGGGGTGAGCGGAACTCCAGGTGGAGCGGTGAAATGCGTAGATATCTGGAGGAACACCGGTGGCGAAAGCGGCTCACTGGACCCGATCTGACACTAAGGTGCGAAAGCTAGGGTAGCAAACGGGATTAGATACCCCAGTAGTCC	k__Bacteria; p__Planctomycetes; c__OM190; o__agg27; f__; g__; s__	0	0	0	0	0	0	0	0	0	0	0	0	0	0	0	0	0	0	308	6	0
OTU_744	GTGTCAGCAGCCGCGGTAAGACAGAGGTTGCAAACGTTGTTCGGAATTACTGGGCATAAAGAGCACGTAGGTGGTCTGCTAAGTCAGGTGTGAAATCCCCCGGCTCAACCGGGGAATTGCGCCTGATACTGGCAGGCTTGAGGTCGGTAGGGGTGAGCGGAACTCCAGGTGGAGCGGTGAAATGCGTAGATATCTGGAGGAACACCGGTGGCGAAGGCGGCTCACTGGACCGAATCTGACACTGAGGTGCGAAAGCTAGGGTAGCAAACGGGATTAGATACCCCTGTAGTCC	k__Bacteria; p__Planctomycetes; c__OM190; o__agg27; f__; g__; s__	2	0	0	0	0	1	0	0	0	0	0	0	2	5	0	0	3	12	28	6	0
OTU_745	GTGTCAGCAGCCGCGGTAAGACAGAGGGTGCAAACGTTGTTCGGAATTACTGGGCATAAAGAGCACGTAGGTGGTTCGCTAAGTCACGTGTGAAATCCCCCGGCTCAACCGGGGAATTGCGCGTGATACTGACGAACTCGAGGCGGGTAGGGGTGAGCGGAACTCCAGGTGGAGCGGTGAAATGCGTAGATATCTGGAGGAACACCGGTGGCGAAAGCGGCTCACTGGACCCGATCTGACACTAAGGTGCGAAAGCTAGGGTAGCAAACGGGATTAGAAACCCTAGTAGTCC	k__Bacteria; p__Planctomycetes; c__OM190; o__agg27; f__; g__; s__	0	0	0	0	0	0	0	0	0	0	0	0	0	0	0	0	0	0	104	2	0
OTU_746	GTGTCAGCAGCCGCGGTAATACAGGGGGCGCAAACGTTGTTCGGAATCACTGGGCATAAAGCGCACGTAGGCGGTCTTCTAAGTCGAGTGTGAAAGCCCCCGGCTCAACCGGGGAACTGCACTCGATACTGGATGACTCGAGGATGGTAGGGGTGAGTGGAACTCCAGGTGGAGCGGTGAAATGCGTAGATATCTGGAGGAACACCGGTGGCGAAAGCGACTCACTGGACCATCACTGACGCTGAGGTGCGAAAGCTAGGGGAGCAAACGGGATTAGATACCCCAGTAGTCC	k__Bacteria; p__Planctomycetes; c__OM190; o__agg27; f__; g__; s__	5	0	0	0	0	2	0	28	0	2	1	1	7	15	0	1	2	6	6	3	0
OTU_747	GTGTCAGCAGCCGCGGTAAGACAGAGGGCTCAAACGTTGTTCGGAATCACTGGGCATAAAGGGCGCGTAGGCGGCCCAACAAGTCGCTTGTGAAATCCCCCAGCTCAACTGGGGAACTGCAGGCGATACTGTTGGGCTAGAGGACGGGAGGGGTAAGTGGAACTCCAGGTGGAACGGTGAAATGTGTAGATATCTGGAGGAACACCGGTGGCGAAAGCGGCTTACTGGCCCGTATCTGACGCTGAGGCGCGAAAGCTAGGGGAGCAAACGGGATTAGATACCCTGGTAGTCC	k__Bacteria; p__Planctomycetes; c__OM190; o__agg27; f__; g__; s__	3	0	0	0	0	0	0	0	0	1	5	7	16	39	0	0	9	7	32	10	0
OTU_748	GTGTCAGCAGCCGCGGTAAGACAGAGGCCACGAACGTTGTTCGGAATCACTGGGCATAAAGCGCACGTAGGCGGCTAGGTCCGTCCAATGTGAAAGCCCCCGGCTCAACCGGGGAACTGCATCGGATACAGCCTGGCTTGAGGACGGTTGGGGTGAGTGGAACTCCTGGTGGAGCGGTGAAATGCGTAGATATCAGGAGGAACACCGGTGGCGAAAGCGGCTCACTGGACCGTAACTGACGCTGAGGTGCGAAAGCTAGGGGAGCAAACGGGATTAGATACCCTTGTAGTCC	k__Bacteria; p__Planctomycetes; c__OM190; o__agg27; f__; g__; s__	2	0	0	0	0	0	1	0	0	0	3	6	37	174	0	0	36	32	51	50	0
OTU_749	GTGTCAGCAGCCGCGGTAATACAGAGAGTGCAAACGTTGTTCGGAATTACTGGGCTTAAAGCGCACGTAGGCCGCGTCGTAAGTGTCAGGTGAAATCCCACGGCTCACCCGTGGAACTGCCTGGCATACTGCGACGCTAGAGTGTGGTAGGGGAGAGCGGAACTCCTGGTGGAGCGGTGAAATGCGTAGATATCAGGAGGAACACCGGTGGCGAAGGCGGCTCTCTGGTCCACAACTGACGCTGAGGTGCGAAAGCTAGGGGAGCAAACGGGATTAGATACCCCGGTAGTCC	k__Bacteria; p__Planctomycetes; c__OM190; o__CL500-15; f__; g__; s__	2	0	0	2	0	0	0	0	0	0	3	2	1	0	0	0	11	5	38	22	0
OTU_750	GTGTCAGCAGCCGCGGTAATACAGAGAGTGCAAACGTTGTTCGGAATTACTGGGCTTAAAGCGCGCGTAGGCGGCGTCGTAAGTGTCGGGTGAAATCCCACGGCTCACCCGTGGAACTGCCCGGCATACTGCGATGCTCGAGTGTGGTAGGGGAGAGCGGAACTCCTGGTGGAGCGGTGAAATGCGTAGATATCAGGAGGAACACCGGTGGCGAAGGCGGCTCTCTGGTCCACAACTGACGCTGAGGCGCGAAAGCTAGGGGAGCAAACGGGATTAGATACCCCAGTAGTCC	k__Bacteria; p__Planctomycetes; c__OM190; o__CL500-15; f__; g__; s__	1	0	3	1	0	0	0	0	1	1	0	0	23	8	4	0	28	19	5	10	0
OTU_751	GTGTCAGCAGCCGCGGTAATACAGAGAGTGCAAACGTTGTTCGGAATTACTGGGCTTAAAGAGCACGTAGGCGGCATCGTAAGTGTCGGGTGAAATCCCACGGCTCACCCGTGGAACTGCCCGGCATACTGCGGTGCTAGAGTGTGGTAGGGGAGAGCGGAACTCCTGGTGGAGCGGTGAAATGCGTAGATATCAGGAGGAACACCGGTGGCGAAGGCGGCTCTCTGGTCCACAACTGACGCTGAGGTGCGAAAGCTAGGGGAGCAAACGGGATTAGATACCCCAGTAGTCC	k__Bacteria; p__Planctomycetes; c__OM190; o__CL500-15; f__; g__; s__	3	0	34	9	1	46	8	60	20	79	1	0	15	19	13	15	1	25	2	1	0
OTU_752	GTGTCAGCCGCCGCGGTAATACAGAGAGTGCAAACGTTGTTCGGAATTACTGGGCTTAAAGCGCGCGTAGGCGGCGTCGTAAGTGTCGGGTGAAATCCCACGGCTCACCCGTGGAACTGCCCGGCATACTGCGATGCTCGAGTGTGGTAGGGGAGAGCGGAACTCCTGGTGGAGCGGTGAAATGCGTAGATATCAGGAGGAACACCGGTGGCGAAGGCGGCTCTCTGGTCCACAACTGACGCTGAGGCGCGAAAGCTAGGGGAGCAAACGGGATTAGATACCCCTGTAGTCC	k__Bacteria; p__Planctomycetes; c__OM190; o__CL500-15; f__; g__; s__	0	0	0	0	0	0	0	0	0	0	0	0	25	4	1	0	40	31	4	0	0
OTU_753	GTGTCAGCAGCCGCGGTAATACAGAGAGTGCAAACGTTGTTCGGAATTACTGGGCTTAAAGAGCACGTAGGCTGCGCTGCAAGTGTCGGGTGAAATCCCACGGCTTACCCGTGGAACTGCCCGGCATACTGCAGTGCTAGAGTGTGGTAGGGGAGAGCGGAACTCCTGGTGGAGCGGTGAAATGCGTAGATATCAGGAGGAACACCGGTGGCGAAGGCGGCTCTCTGGTCCACAACTGACGCTGAGGTGCGAAAGCTAGGGGAGCAAACGGGATTAGAAACCCCAGTAGTCC	k__Bacteria; p__Planctomycetes; c__OM190; o__CL500-15; f__; g__; s__	14	0	1	0	0	5	2	0	0	0	3	5	6	6	0	0	10	5	1	8	0
OTU_754	GTGTCAGCAGCCGCGGTAATACAGAGAGTGCGAACGTTGTTCGGAATTACTGGGCTTAAAGCGCACGTAGGTGGCATCGTAAGTGTCAGGTGAAATCCCACGGCTCACCCGTGGAACTGCCTGGCATACTGCGATGCTCGAGTGTGGTAGGGGAGAGCGGAACTCTTGGTGGAGCGGTGAAATGCGTAGATATCAAGAGGAACACCGGTGGCGAAGGCGGCTCTCTGGTCCACAACTGACACTGAGGTGCGAAAGCTAGGGGAGCAAACGGGATTAGATACCCCAGTAGTCC	k__Bacteria; p__Planctomycetes; c__OM190; o__CL500-15; f__; g__; s__	0	0	0	0	0	0	0	0	0	0	122	147	2	0	0	0	0	0	23	9	0
OTU_755	GTGTCAGCAGCCGCGGTAATACAGAGAGTGCGAACGTTGTTCGGAATTACTGGGCTTAAAGCGCGCGTAGGCGGTGTTGTAAGTGTCGGGTGAAATCCCACGGCTTACCCGTGGAACTGCCTGGCATACTGCAATGCTAGAGTGTGGTAGGGGAGAGCGGAACTCCTGGTGGAGCGGTGAAATGCGTAGATATCAGGAGGAACACCGGTGGCGAAGGCGGCTCTCTGGTCCACAACTGACGCTGAGGTGCGAAAGCTAGGGGAGCAAACGGGATTAGAAACCCTAGTAGTCC	k__Bacteria; p__Planctomycetes; c__OM190; o__CL500-15; f__; g__; s__	1	0	0	12	1	14	19	2	4	10	0	0	0	0	0	0	0	0	0	0	0
OTU_756	GTGTCAGCAGCCGCGGTAATACAGAGAGTGCAAACGTTGTTCGGAATTACTGGGCTTAAAGAGCACGTAGGCGGCATCGTAAGTGTCGGGTGAAATCCCACGGCTCACCCGTGGAACTGCCCGGCATACTGCGGTGCTAGAGTGTGGTAGGGGAGAGCGGAACTCCTGGTGGAGCGGTGAAATGCGTAGATATCAGGAGGAACACCGGTGGCGAAGGCGGCTCTCTGGTCCACAACTGACGCTGAGGTGCGAAAGCTAGGGGAGCAAACGGGATTAGATACCCTAGTAGTCC	k__Bacteria; p__Planctomycetes; c__OM190; o__CL500-15; f__; g__; s__	9	0	11	11	14	67	11	120	23	86	1	2	12	20	21	14	13	44	1	6	0
OTU_757	GTGTCAGCAGCCGCGGTAATACAGAGAGTGCGAACGTTGTTCGGAATCACTGGGCTTGAAGCGCACGTAGGCGGCATCGTAAGTGTCTGGTGAAATCCCACGGCTCACCCGTGGAACTGCCGGGCATACTGCGGTGCTGGAGTGTGGTAGGGGAGAGCGGAACTCCTGGTGGAGCGGTGAAATGCGTAGATATCAGGAGGAACACCGGTGGCGAAGGCGGCTCTCTGGTCCACTACTGACGCTGAGGTGCGAAAGCTAGGGGAGCAAACGGGATTAGATACCCCAGTAGTCC	k__Bacteria; p__Planctomycetes; c__OM190; o__CL500-15; f__; g__; s__	0	0	1	0	2	0	5	5	67	5	0	0	0	0	0	0	0	0	0	0	0
OTU_758	GTGTCAGCAGCCGCGGTAATACAGAGGGTGCAAACGTTGTTCGGAATCACTGGGCATAAAGCGCACGTAGGCGGCCCTTCGAGTGCGGGGTGAAATCCCACGGCTTACCCGTGGAACTGCTTTGCATACTGTTGGGCTCGAGTGCAGGAGAGGAGAGCGGAACTCTTGGTGGAGCGGTGAAATGCGTAGATATCAAGAGGAACACCGAAGGCGAAGGCAGCTCTCTGGCCTGTGTCTGACGCTGAGGTGCGAAAGCCAGGGTAGCGAACGGGATTAGATACCCTAGTAGTCC	k__Bacteria; p__Planctomycetes; c__OM190; o__CL500-15; f__; g__; s__	0	0	0	0	0	4	0	1	6	0	0	0	4	7	20	64	0	11	0	0	0
OTU_759	GTGTCAGCAGCCGCGGTAATACAGAGAGTGCGAACGTTGTTCGGAATTACTGGGCTTAAAGCGCACGTAGGTGGCATCGTAAGTGTCCGGTGAAATCCCACGGCTCACCCGTGGAACTGCCTGGCAGACTGCGATGCTCGAGTATGGTAGGGGAGAGCGGAACTCCTGGTGGAGCGGTGAAATGCGTAGATATCAGGAGGAACACCGGTGGCGAAGGCGGCTCTCTGGTCCATGTCTGACACTGAGGTGCGAAAGCTAGGGGAGCAAACGGGATTAGATACCCCGGTAGTCC	k__Bacteria; p__Planctomycetes; c__OM190; o__CL500-15; f__; g__; s__	2	0	0	0	0	0	0	0	0	0	2	2	0	1	0	0	1	0	58	0	0
OTU_760	GTGTCAGCCGCCGCGGTAATACAGAGGGTGCGAACGTTGTTCGGAATTACTGGGCATAAAGCGCGCGTAGGCGGCGACGTAAGTGTAGGGTGAAATCCCACGGCTTACCCGTGTGAATTGCCCCGCATACTGCGTTGCTGGAGTGTGGTAGGGGAGAGCGGAACTCCTGGTGGAGCGGTGAAATGCGTAGATATCAGGAGGAACACCGGTGGCGCAGGCGGCTCTCTGGTCCACAACTGACGCTGAAGCGCGAAAGCTAGGGTAGCGAACGGGATTAGATACCCTGGTAGTCC	k__Bacteria; p__Planctomycetes; c__OM190; o__CL500-15; f__; g__; s__	5	0	0	0	0	1	0	0	0	0	15	15	0	1	0	0	1	0	12	3	0
OTU_761	GTGTCAGCAGCCGCGGTAAGACGAAGGTGGCAAGCGTTGTTCGGAATCACTGGGCTTAAAGGGCGCGTAGGCGGCTTGTCAAGTGTCTGGTGAAAGACCCCGGCTTAACCGGGGAATGGCTGGGCAAACTGATGAGCTTGAGGCAGGTAGGGGCGAGTGGAACTCTTGGTGGAGCGGTGGAATGCGTAGATATCAAGAGGAACGCCGGAGGCGAAGGCGACTCGCTGGGCCTGTCCTGACGCTGAGGCGCGAAAGCCAGGGGAGCAAACGGGATTAGATACCCCAGTAGTCC	k__Bacteria; p__Planctomycetes; c__Phycisphaerae; o__AKAU3564; f__; g__; s__	0	0	0	0	0	0	0	0	0	0	0	0	2	0	40	107	0	11	0	0	0
OTU_762	GTGTCAGCAGCCGCGGTAATACGAAGGTGGCAAGCGTTGTTCGGAATCACTGGGCTTAAAGCGCATGTAGGCGGCCTTGTAAGCACCTTGTGAAATCCCTCGGCTCAACCGGGGAATTGCTGGGTGTACTGCAAGGCTTGAGGCAGGTAGGGGTGCGTGGAACTCTTGGTGGAGCGGTGAAATGCGTAGATATCAAGAGGAACGCCGGCGGCGAAAGCGGCGCACTGGGCCTGTCCTGACGCTGAGATGCGAAAGCTAGGGGAGCAAACGGGATTAGATACCCCAGTAGTCC	k__Bacteria; p__Planctomycetes; c__Phycisphaerae; o__AKAU3564; f__; g__; s__	0	0	0	0	0	0	0	0	0	7	0	0	4	1	84	45	3	43	0	2	0
OTU_763	GTGTCAGCAGCCGCGGTAAGACGAAGGTGGCGAGCGTTGTTCGGAATCACTGGGCTTAAAGAGCACGTAGGCGGACCATTTTGCACTTTGTGAAATCCCCCGGCTTAACCGGGGAATTGCTTGGTGAACGGATGGTCTTGAGGCAGGTAAGGGCGTGGAGAACTCTTGGTGGAGCGGTGGAATGCGTAGATATCAAGAGGAATGCCGGAGGTGAAGACGCCGCGCTGGGCCTGTCCTGACGCTGAGGTGCGAAAGCCAGGGGAGCAAACGGGATTAGATACCCCAGTAGTCC	k__Bacteria; p__Planctomycetes; c__Phycisphaerae; o__AKAU3564; f__; g__; s__	0	0	0	0	0	0	0	0	0	0	0	3	5	0	34	65	4	29	0	0	0
OTU_764	GTGTCAGCAGCCGCGGTAATACGAAGGAGGCAAGCGTTGTTCGGAATCACTGGGCTTAAAGCGCGTGTAGGCGGGGTGAAAGGTACCTTGTGAAATCCCTTGGCTCAACTGAGGAATTGCTTGGTAAACCGGCACTCTTGAGGCAGGTAGAGGTGGGCGGAACTATGGGTGGAGCGGTGAAATGCGTAGAGATCCATGGGAACACCGGTGGCGAAAGCGGCCCACTGGGCCTGAACTGACGCTGAGACGCGAGAGCGTGGGTAGCAAACAGGATTAGATACCCTAGTAGTCC	k__Bacteria; p__Planctomycetes; c__Phycisphaerae; o__CCM11a; f__; g__; s__	1	0	0	0	0	0	0	0	0	0	0	0	2	2	7	6	2	32	0	0	1
OTU_765	GTGTCAGCAGCCGCGGTAATACGGAGGGTGCGAGCGTTGTTCGAAATTACTGGGCTTAAAGCGCGTGTAGGCGGGATCGTAAGTGTCGGGTGAAAGCCCTCGGCTCAACCGGGGAATTGCTTGGCATACTGCGGTTCTTGAGGCATGTAGAGGTGACTGGAACGACTGGTGGAGCGGTGAAATGCGTAGATATCAGTTGGAACGCCGGAGGCGAAAGCGGGTCACTGGGCATGTCCTGACGCTGAGACGCGAAAGCGTGGGGAGCAAACAGGATTAGATACCCTAGTAGTCC	k__Bacteria; p__Planctomycetes; c__Phycisphaerae; o__CCM11a; f__; g__; s__	0	0	0	6	0	10	1	0	1	0	0	0	37	19	15	134	11	16	2	0	0
OTU_766	GTGTCAGCAGCCGCGGTAATACGGAGGGTGCGAGCGTTGTTCGGAATCACTGGGCTTAAAGCGCGTGTAGGCGGCAAGTTAAGTGTTGGGTGAAAGCCCTCGGCTCAACCGAGGAACGGCCTGGCAAACTAGCTTGCTTGAGGTACGTAGAGGTGACTGGAACGACGGGTGGAGCGGTGAAATGCGTAGATATCCGTTGGAACGCCGGAGGCGAAAGCGGGTCACTGGGCGTATCCTGACGCTGAGACGCGAAAGCGTGGGTAGCAAACAGGATTAGATACCCCAGTAGTCC	k__Bacteria; p__Planctomycetes; c__Phycisphaerae; o__CCM11a; f__; g__; s__	0	0	0	4	0	1	0	0	0	2	0	0	3	22	1	0	1	9	5	8	0
OTU_767	GTGTCAGCAGCCGCGGTAATACGGAGGGTACAAGCGTTGTTCGGAATCACTGGGCTTAAAGGGCGTGTAGGCGGGATGCAGGGTGTTGGGTGAAATCCTCGGGCTCAACCCGAGAACTGCCCAGCAAACCGGCATTCTTGAGGCAGGTAGAGGTGACTGGAACGATGGGTGGAGCGGTGAAATGCGTAGATATCCATTGGAACGCCGGTGGCGAAAGCGGGTCACTGGGCCTGTCCTGACGCTGATACGCGAAAGCGTGGGTAGCAAACAGGATTAGATACCCGAGTAGTCC	k__Bacteria; p__Planctomycetes; c__Phycisphaerae; o__CCM11a; f__; g__; s__	0	0	0	0	0	0	0	0	0	0	61	92	466	602	67	22	457	884	1625	991	0
OTU_768	GTGTCAGCAGCCGCGGTAAGACAGAGGAGGCAAGCGTTGTTCGGATTCATTGGGCTTAAAGGGCGTGTAGGCGGCTGCGTAAGTGTCGGGTGAAATCCCGTCGCTCAACGACGGAACTGCTCGGCATACTGCGCAGCTTGAGGTCGGTAGAGGTGCCTGGAACTCTAGGTGGAGCGGTGAAATGCGTAGATATCTAGAGGAACGCCTGAGGCGAAAGCGGGGCACTGGGCCGATTCTGACGCTGATACGCGAAAGCGTGGGGAGCAAACAGGATTAGATACCCTAGTAGTCC	k__Bacteria; p__Planctomycetes; c__Phycisphaerae; o__mle1-8; f__; g__; s__	0	0	5	2	16	13	3	14	3	22	0	0	13	5	0	6	0	5	0	0	0
OTU_769	GTGTCAGCAGCCGCGGTAAGACAGAGGAGCCAAGCGTTGTTCGGAATTACTGGGCTTAAAGCGCACGTAGGCGGGCGGGAAAGTGTCTTGTGAAATCCCACGGCTCAACCGTGGAACTGCTGGGCAAACTTCCCGTCTTGAGGTCGGTAGAGGCGCCTGGAACCCTAGGTGGAGCGGTGAAATGCGTAGATATCTAGGGGAACGCCGGAGGCGAAAGCGGGGCGCTGGGCCGAATCTGACGCTGAGGTGCGAAAGCGTGGGGAGCAAACAGGATTAGATACCCTAGTAGTCC	k__Bacteria; p__Planctomycetes; c__Phycisphaerae; o__mle1-8; f__; g__; s__	1	0	3	7	3	41	2	2	13	26	1	0	40	39	35	44	4	40	5	14	0
OTU_770	GTGTCAGCAGCCGCGGTAAGACAGAGGAGGCAAGCGTTGTTCGGAATCACTGGGCTTAAAGGGCGGGTAGGCGGCCGCGTAAGTGTCTTGTGAAATCCCACTGCTCAACGGTGGAACTGCAGGGCAAACTGCGTGGCTTGAGGCTGGTAGAGGTGACTGGAACTCTAGGTGGAGCGGTGAAATGCGTAGATATCTAGAGGAACGCCTGAGGCGAAAGCGGGTCACTGGGCCGGTTCTGACGCTGAGCCGCGAAAGCGTGGGGAGCAAACAGGATTAGATACCCCAGTAGTCC	k__Bacteria; p__Planctomycetes; c__Phycisphaerae; o__mle1-8; f__; g__; s__	0	0	6	20	1	54	1	4	6	30	0	0	81	42	7	11	17	14	0	4	0
OTU_771	GTGTCAGCAGCCGCGGTAATACAGAGGAGGCAAGCGTTGTTCGGAATCATTGGGCTTAAAGCGCGCGTAGGCGGCTCCGCAAGTGTCGTGTGAAATCCCCCGGCTCAACCGGGGAACGGCTCGGCAAACTGCGGGGCTTGAGGTCGGTAGAGGTGCCTGGAACTCTAGGTGGAGCGGTGAAATGCGTAGATATCTAGAGGAACGCCTGAGGCGAAAGCGGGGCACTGGGCCGATTCTGACGCTGATGCGCGAAAGCGTGGGGAGCAAACAGGATTAGATACCCTGGTAGTCC	k__Bacteria; p__Planctomycetes; c__Phycisphaerae; o__mle1-8; f__; g__; s__	0	0	0	0	0	10	0	0	7	19	0	0	46	16	9	5	10	40	5	8	0
OTU_772	GTGTCAGCAGCCGCGGTAATACAGAGGAGCCAAGCGTTGTTCGGAATCATTGGGCTTAAAGCGCACGTAGGCGGTCATGTAAGTGTCTTGTGAAATCCCACGGCTCAACCGTGGAACTGCTCGACAAACTGCATGACTTGAGGTCGGTAGAGGCGCCTGGAACCCTAGGTGGAGCGGTGAAATGCGTAGATATCTAGGGGAACGCCGGAAGCGAAAGCGGGGCGCTGGGCCGATTCTGACGCTGAGGTGCGAAAGCGTGGGGAGCAAACAGGATTAGATACCCTAGTAGTCC	k__Bacteria; p__Planctomycetes; c__Phycisphaerae; o__mle1-8; f__; g__; s__	0	0	3	12	9	56	5	4	24	26	0	0	5	3	5	7	0	7	0	0	0
OTU_773	GTGTCAGCAGCCGCGGTAAGACAGAGGAGGCAAGCGTTGTTCGGAATCACTGGGCTTAAAGGGCGCGTAGGCGGCTGCGCAAGTGTCTTGTGAAATCCCACGGCTCAACCGTGGAACTGCTGGGCAAACTGCGTAGCTTGAGGTCGGTAGAGGTGCCTGGAACTCTAGGTGGAGCGGTGAAATGCGTAGATATCTAGAGGAACGCCGGAGGCGAAAGCGGGGCACTGGGCCGAATCTGACGCTGAGGCGCGAAAGCGTGGGGAGCAAACAGGATTAGAAACCCCAGTAGTCC	k__Bacteria; p__Planctomycetes; c__Phycisphaerae; o__mle1-8; f__; g__; s__	0	0	0	18	5	8	1	1	30	42	0	0	0	0	0	0	0	0	0	0	0
OTU_774	GTGTCAGCAGCCGCGGTAAGACAGAGGAGGCAAGCGTTGCTCGGAATCATTGGGCTTAAAGCGGGTGTAGGCGGCTGTGTAAGCGTGACGTGAAATCCAGCGGCTCAACCGTTGAATTGCGTCGCGAACTGCATGGCTTGAGGTCGGTAGAGGTGGCTGGAACTCTGGGTGGAGCGGTGAAATGCGTAGATATCCAGAGGAACACCGGAGGCGAAAGCGGGCCACTGGGCCGATACTGACGCTGAGACCCGAAAGCGTGGGGAGCAAACAGGATTAGATACCCCTGTAGTCC	k__Bacteria; p__Planctomycetes; c__Phycisphaerae; o__mle1-8; f__; g__; s__	0	0	2	10	5	15	4	4	5	11	0	0	3	2	2	1	0	1	1	3	0
OTU_775	GTGTCAGCAGCCGCGGTAATACAGAGGAGGCAAGCGTTGTTCGGAATCACTGGGCTTAAAGCGCGTGTAGGCGGCCCTCCAAGTGTCCTGTGAAATCCGACGGCTCAACCGTCGAACTGCAGGGCAAACTGTAGGGCTTGAGGCCGGTAGAGGTGCCTGGAACTCTTGGTGGAGCGGTGAAATGCGTAGATATCAAGAGGAACGCCAGAGGCGAAAGCGGGGCACTGGGCCGGATCTGACGCTGAGACGCGAAAGCGTGGGGAGCAAACAGGATTAGATACCCCTGTAGTCC	k__Bacteria; p__Planctomycetes; c__Phycisphaerae; o__mle1-8; f__; g__; s__	1	0	2	0	27	0	1	17	0	13	0	0	0	0	10	9	0	0	0	0	0
OTU_776	GTGTCAGCAGCCGCGGTAAGACAGAGGAGACTAGCGTTGTTCGGAATCACTGGGCTTAAAGCGCGCGTAGGCGGCCCGTTAAGCGTCTCGTGAAATCCCACGGCTCAACCGTGGAACTGCGAGGCGAACTGGCGGGCTTGAGGTTGGTAGGGGTGCCTGGAACTCTAGGTGGAGCGGTGAAATGCGTAGATATCTAGAGGAACGCCTGAGGCGAAAGCGGGGCACTGGGCCAAGGCTGACGCTGAGGCGCGAAAGCGTGGGGAGCAAACAGGATTAGATACCCTGGTAGTCC	k__Bacteria; p__Planctomycetes; c__Phycisphaerae; o__mle1-8; f__; g__; s__	0	0	0	55	0	52	1	0	2	17	0	0	0	0	0	0	0	0	0	0	0
OTU_777	GTGTCAGCCGCGGTAAGACAGAGGTGGCGAGCGCTGTTCGGAATCACTGGGCTTAAAGCGCGTGTAGGCGGCTCGGCAAGTGTCGTGTGAAATCCGACGGCTCAACCGTCGAACGGCACGGCAAACTACCGGGCTTGAGGTCGGTAGAGGTGCCTGGAACTCTAGGTGGAGCGGTGAAATGCGTAGATATCTAGAGGAACGCCTGAGGCGAAAGCGGGGCACTGGGCCGAAACTGACGCTGAGACGCGAAAGCGTGGGGAGCAAACAGGATTAGATACCCCAGTAGTCC	k__Bacteria; p__Planctomycetes; c__Phycisphaerae; o__mle1-8; f__; g__; s__	0	0	2	0	0	0	3	0	0	84	0	0	0	0	0	0	0	0	0	0	0
OTU_778	GTGTCAGCAGCCGCGGTAATACAGAGGAGGCAAGCGTTGTTCGGAATCACTGGGCTTAAAGCGCGTGTAGGCGGCTCCGAAAGTGTCGTGTGAAATCCCAGAGCTCAACTCTGGAACTGCGCGGCAAACTCCGGAGCTTGAGGCTGGTAGAGGTGCCTGGAACTCTCGGTGGAGCGGTGAAATGCGTAGATATCGAGAGGAACGCCGGAGGCGAAAGCGGGGCACTGGGCCCGTTCTGACGCTGAGACGCGAAAGCGTGGGGAGCAAACAGGATTAGATACCCTGGTAGTCC	k__Bacteria; p__Planctomycetes; c__Phycisphaerae; o__mle1-8; f__; g__; s__	0	0	3	0	18	6	3	9	3	14	0	0	0	3	314	258	0	42	0	0	0
OTU_779	GTGTCAGCAGTCGCGGTAAGACAGAGGAGGCAAGCGTTGTTCGGAATCACTGGGCTTAAAGCGCGTGTAGGCGGCTCGGTAAGTGTTCTGTGAAATCCGGCGGCTCAACCGCCGAACTGCAGGACATACTGCCGGACTTGAGGTCGGTAGAGGTGCCTGGAACTCTAGGTGGAGCGGTGAAATGCGTTGATATCTAGAGGAACGCCGGAGGCGAAAGCGGGGCACTGGGCCGATTCTGACGCTGAGACGCGAAAGCGTGGGGAGCAAACAGGATTAGATACCCCGGTAGTCC	k__Bacteria; p__Planctomycetes; c__Phycisphaerae; o__mle1-8; f__; g__; s__	0	0	18	1	5	14	0	12	7	32	0	0	34	4	100	33	0	28	0	4	0
OTU_780	GTGCCAGCAGCCGCGGTAATACAGAGGAGGCGAGCGTTGTTCGGAATCATTGGGCTTAAAGCGCGCGTAGGCGGCTGCGTAAGTGTCTTGTGAAATCCCGCGGCTCAACCGTGTGGAGTGCAGGGCAAACTGCGTGGCTTGAGGTCGGTAGAGGTGTCTGGAACTCTAGGTGGAGCGGTGAAATGCGTAGATATCTAGAGGAACGCCTGAGGCGAAAGCGGGGCACTGGGCCGATTCTGACGCTGATGCGCGAAAGCGTGGGGAGCAAACAGGATTAGATACCCTGGTAGTCC	k__Bacteria; p__Planctomycetes; c__Phycisphaerae; o__mle1-8; f__; g__; s__	0	0	0	0	0	0	0	0	0	0	0	0	4	12	0	0	16	2	47	113	0
OTU_781	GTGTCAGCAGCCGCGGTAATACGAAGGTGACAAGCGTTATTCGAAATCACTGGGCTTAAAGGGTGCGTAGGCGGAAATGCAAGTATCTTGTGAAAACCCCCGGCTTAACCGGGGAATTGCTCGGTAAACTGCATTTCTTGAGGCAAGCAGGGGTGTGTGGAACTCTTGGTGGAGCGGTGGAATGCGTAGATATCAAGAGGAACGCCGAAGGTGAAGACAGCACACTGGGCTTGTCCTGACGCTCAGGCACGAAAGCGTGGGGAGCAAACAGGATTAGATACCCCAGTAGTCC	k__Bacteria; p__Planctomycetes; c__Phycisphaerae; o__MSBL9; f__; g__; s__	0	0	0	0	0	0	0	0	0	0	0	0	0	0	46	86	0	12	0	0	0
OTU_782	GTGTCAGCAGCCGCGGTAAGACAGAGGTGGCAAGCGTTGTTCGGTATCACTGGGCTTAAAGCGTGTGTAGGCGGAAGCGTAAGCATTTTGTGAAATCCCCCGGCTTAACCGGGGAATCGCTTGATGTACTGCGTTTCTTGAGGCAGGTAGGGGTGCGAGGAACTCTTGGTGGAGCGGTGGAATGCGTAGATATCAAGAGGAACGCCGGTGGTGAAGACGTCGCACTGGGCCTGTCCTGACGCTGAGACACGAAAGCGTGGGGAGCGAACGGGATTAGATACCCCAGTAGTCC	k__Bacteria; p__Planctomycetes; c__Phycisphaerae; o__MSBL9; f__; g__; s__	0	0	0	0	0	0	0	0	0	0	0	0	4	0	17	57	0	29	2	0	0
OTU_783	GTGTCAGCAGCCGCGGTAATACGAAGGTGGCAAGCGTTGTTCGGAATCACTGGGCTTAAAGGGCGCGTAGGCGGGCCAGTAAGTGTCTTGTGAAATCCCCCGGCTTAACCGGGGAATTGCTCGGCAAACTGCTGGTCTTGAGGCAAGTAGGGGTGTGTGGAACTCTTGGTGGAGCGGTGGAATGCGTAGATATCAAGAGGAACGCCGAAGGTGAAGACAGCACACTGGACTTGTACTGACGCTGAGGCGCGAAAGCGTGGGGAGCAAACAGGATTAGATACCCCTGTAGTCC	k__Bacteria; p__Planctomycetes; c__Phycisphaerae; o__MSBL9; f__; g__; s__	3	0	0	0	0	8	1	3	11	33	0	0	0	0	0	0	0	0	0	0	0
OTU_784	GTGTCAGCAGCCGCGGTAAGACGAAGGTTGCGAGCGTTGTTCGGAATCACTGGGCTTAAAGCGCGTGTAGGCGGACGAGAAAGCGTTTTGTGAAATACCCCGGCTTAACCGGGGAATTGCTTGGCGAACTTCTCGTCTTGAGGCAAGCAGGGGTGCATGGAACTCTTGGTGGAGCGGTGGAATGCGTAGATATCAAGAGGAACGCCAGCGGTGAAAACGGTGCACTGGGCTTGTTCTGACGCTGAGACGCGAAAGCGTGGGGAGCAAACGGGATTAGATACCCTAGTAGTCC	k__Bacteria; p__Planctomycetes; c__Phycisphaerae; o__MSBL9; f__; g__; s__	0	0	0	0	0	0	0	0	0	0	0	0	0	0	75	359	0	1	0	0	0
OTU_785	GTGTCAGCAGCCGCGGTAATACAGAGGGTGCGAGCGTTAATCGGAATCACTGGGCTTAAAGCGTTCGTAGGCGGATCTGCAGGCGCCTTGTGAAAGCCCTCGGCTCAACCGGGGAACTGCTCGGCGAACCGCAGATCTTGAGTCAAGTAGGGGCGGTCGGAACGATAGGTGGAGCGGTGAAATGCGTAGATATCTATCGGAACGCCGAAGGTGAAGACAGGCCGCTGGGCTTGTACTGACGCTGAGGAACGAAAGCGTGGGGAGCAAACGGGATTAGATACCCCAGTAGTCC	k__Bacteria; p__Planctomycetes; c__Phycisphaerae; o__Phycisphaerales; f__; g__; s__	3	0	2	0	3	25	0	6	4	21	0	0	5	6	2	4	5	9	0	5	0
OTU_786	GTGTCAGCAGCCGCGGTAATACGAGAGGCCCGAGCGTTAATCGGAATCACTGGGCTTAAAGGGTGCGCAGGCTGGTCCGTGTGTGTGTCGTGAAATCCCCCGGCTCAACCGGGGAATTGCGGCGCAAACTGCGGACCTTGAGGCAGGTAGGGGTCGTTGGAACGATCGGTGGAGCGGTGAAATGCGTTGAGATCGATCGGAACGCCGAAGGTGAAGACAAGCGACTGGGCCTGACCTGACGCTCATGCACGAAAGCGTGGGGAGCAAACAGGATTAGATACCCTAGTAGTCC	k__Bacteria; p__Planctomycetes; c__Phycisphaerae; o__Phycisphaerales; f__; g__; s__	0	0	0	0	0	0	0	0	0	0	0	0	1	0	0	3	1	2	23	32	0
OTU_787	GTGTCAGCAGCCGCGGTAATACAGAGGTCTCGAGCGTTAGTCGGAATCACTGGGCTTAAAGCGTGCGTAGGCGGATGCGCAGGCGTCGTGTGAAAGCCCTCGGCTCAACCGAGGAATTGCACGGCGAACCGCGCGTCTTGAGACAAGTAGGGGCGGTCGGAACGATAGGTGGAGTGGTGAAATGCGTTGATATCTATCGGAACGCCAAAGGTGAAGACAGACCGCTGGGCTTGTTCTGACGCTGAGGCACGAAAGCGTGGGGAGCAAACGGGATTAGATACCCCTGTAGTCC	k__Bacteria; p__Planctomycetes; c__Phycisphaerae; o__Phycisphaerales; f__; g__; s__	0	0	0	0	0	0	0	0	0	2	0	0	0	0	0	0	7	2	29	10	0
OTU_788	GTGTCAGCAGCCGCGGTAATACAGAGGACCCGAGCGTTACGCGGATTAACTGGGCTTAAAGCGTGCGTAGGCGGACCTGCAAGTGCCTTGTGAAATCCCTTGGCTCAACCAAGGAATTGCTTGGTAGACTGTGGGTCTTGAGGTTGGTAGAGGTCGTCGGAACGGTAGGTGGAGCGGTGAAATGCGTAGATATCTACCGGAACGCCAAAGGTGAAGACAGGCGACTGGGCCAATACTGACGCTGAGGCACGAAAGCGTGGGTAGCGAACAGGATTAGATACCCTAGTAGTCC	k__Bacteria; p__Planctomycetes; c__Phycisphaerae; o__Phycisphaerales; f__; g__; s__	8	0	0	0	0	0	4	92	0	9	2	13	16	35	13	17	32	5	0	177	0
OTU_789	GTGTCAGCAGCCGCGGTAATACGAGTGGTCCTAGCGTTAGTCGGAATCACTGGGCTTAAAGGGTGCGTAGGCGGGCTTGTAAGTGTCTTGTGAAATCCCCGGGCTCAACCTGGGAATTGCAGGGCATACTGCGAGTCTGGAGGAATCTAGAGGCCGGCAGAACGATAGGTGGAGCGGTGGAATGCGTAGATATCTATCGGAATGCCAAAGGTGAAGACAGCCGGCTGGGGATTTCCTGACGCTGAGGCACGAAAGCGTGGGGATCAAACAGGATTAGAAACCCCAGTAGTCC	k__Bacteria; p__Planctomycetes; c__Phycisphaerae; o__Phycisphaerales; f__; g__; s__	0	0	0	2	0	10	0	0	1	0	0	0	4	2	1	0	10	12	1	10	0
OTU_790	GTGTCAGCCGCCGCGGTAATACGAGAGGCCCGAGCGTTAATCGGAATCACTGGGCTTAAAGGGTGCGCAGGCGGACCCGCAAGCGTCTTGTGAAATCCCACGGCTTAACCGTGGAACAGCAGGGCGAACTGCGGGTCTTGAGACAGGTAGGGGCCGGCGGAACTATCGGTGGAGCGGTGAAATGCGTAGATATCGATGGGAACGCCAATGGCGAAGGCAGCCGGCTGGGCCTGTTCTGACGCTCAGGCACGAAAGCGTGGGGAGCAAACAGGATTAGATACCCCTGTAGTCC	k__Bacteria; p__Planctomycetes; c__Phycisphaerae; o__Phycisphaerales; f__; g__; s__	0	0	2	5	7	13	1	14	9	24	0	0	0	0	0	0	0	0	0	0	0
OTU_791	GTGTCAGCAGCCGCGGTAATACGAGTGGCCCAAGCGTTAATCGGAATCACTGGGCTTAAAGGGTGCGTAGGCGGCTCTGCAAGCACTTCGTGAAATCCCCCGGCTCAACCGGGGAACTGCGGGGTGGACTGCAGGGCTTGAGGCATGGAGAGGTCGTCGGAACGCTCGGTGGAGCGGTGAAATGCGTTGATATCGAGCGGAACGCCGAAGGTGAAGACAGGCGACTGGTCATGTCCTGACGCTGAGGCACGAAAGCGTGGGGAGCAAACGGGATTAGATACCCCAGTAGTCC	k__Bacteria; p__Planctomycetes; c__Phycisphaerae; o__Phycisphaerales; f__; g__; s__	2	0	0	8	1	75	0	0	6	25	0	0	4	10	4	0	26	36	167	38	0
OTU_792	GTGTCAGCAGCCGCGGTAATACGAGTGGTGCGAGCGTTAATCGGAATTACTGGGCTTAAAGGGTGCGCAGGCGGGTCCGCAAGCACTTTGTGAAATCCCCCGGCTCAACCGGGGAACTGCAGGGTGGACTGCGGGTCTTGAGGAAGGTAGGGGCCGACGGAACGATCGGTGGAGCGGTGAAATGCGTAGATATCGATCGGAACGCCAATGGTGAAGACAGTCGGCTGGGCCTTTCCTGACGCTCATGCACGAAAGCGTGGGGAGCAAACAGGATTAGATACCCTAGTAGTCC	k__Bacteria; p__Planctomycetes; c__Phycisphaerae; o__Phycisphaerales; f__; g__; s__	0	0	2	2	11	32	4	15	18	20	0	0	5	2	8	1	0	3	0	2	0
OTU_793	GTGTCAGCAGCCGCGGTAAGACGAGTGGCCCAAGCGTTAGTCGGAATCACTGGGCTTAAAGGGTGCGTAGGCGGGTCGCAAAGTGCCTTGTGAAAGCCCCTCGCTCAACGAGGGAACCGCAGGGCATACTGGCGATCTTGAGGAAGGTAGAGGCCGGCAGAACGATCGGTGGAGCGGTGGAATGCGTAGATATCGATCGGAATGCCAAAGGTGAAGACAGCCGGCTGGGCCTTTCCTGACGCTGAGGCACGAAAGCGTGGGGATCAAACAGGATTAGATACCCTAGTAGTCC	k__Bacteria; p__Planctomycetes; c__Phycisphaerae; o__Phycisphaerales; f__; g__; s__	0	0	0	0	0	3	0	0	1	1	0	1	17	4	0	1	2	4	74	39	0
OTU_794	GTGTCAGCAGCCGCGGTAATACGAGTGGCCCAAGCGTTAATCGGAATCACTGGGCTTAAAGGGTGCGCAGGCGGACCGGTAGGCATTTTGTGAAAGCCCACGGCTCAACCGTGGAATTGCAGGGTGAACCACCGGTCTCGAGGCAGGTAGGGGTCAGCGGAACTATGGGTGGAGCGGTGAAATGCGTAGATATCCATGGGAACGCCGATGGCGAAGGCAGCTGACTGGGCCTGTCCTGACGCTCAGGCACGAAAGCGTGGGTAGCAAACGGGATTAGATACCCCGGTAGTCC	k__Bacteria; p__Planctomycetes; c__Phycisphaerae; o__Phycisphaerales; f__; g__; s__	1	0	0	0	0	0	0	0	0	0	39	98	0	0	0	0	0	3	0	3	0
OTU_795	GTGTCAGCAGCCGCGGTAATACAGAGGCCTCAAGCGTTAATCGGAATCACTGGGCTTAAAGGGTGCGTAGGCGGAGCCGCAAGTGCCTTGTGAAATCCCACCGCTCAACGGTGGAACTGCTCGGTAGACTGCGGTTCTTGAGGTCGGTAGGGGTCGCTGGAACTGTTGGTGGAGCGGTGAAATGCGTAGATATCAACAGGAACGCCAAAGGTGAAGACAGGCGACTGGGCCGATTCTGACGCTGAGGCACGAAAGCGTGGGGAGCAAACGGGATTAGATACCCCTGTAGTCC	k__Bacteria; p__Planctomycetes; c__Phycisphaerae; o__Phycisphaerales; f__; g__; s__	1	0	0	1	0	0	0	0	0	0	0	5	29	35	101	98	44	40	117	68	0
OTU_796	GTGTCAGCAGCCGCGGTAATACAGGAGGCCCGAGCGTTAATCGGAATCACTGGGCTTAAAGGGTGCGTAGGCGGACCCGCAAGTGCATTGTGAAATCCCTCGGCTCAACCGGGGAATTGCAGCGCATACTGCGGGTCTTGAGGAAGCTAGGGGCCGCTGGAACGCTCGGTGGAGCGGTGAAATGCGTTGAGATCGAGCGGAACGCCGAAGGTGAAGACAGGCGGCTGGGGCTTTCCTGACGCTGAGGCACGAAAGCGTGGGGATCAAACAGGATTAGATACCCCTGTAGTCC	k__Bacteria; p__Planctomycetes; c__Phycisphaerae; o__Phycisphaerales; f__; g__; s__	0	0	0	0	0	0	0	0	0	0	18	12	1	2	0	1	0	0	8	13	0
OTU_797	GTGTCAGCAGCCGCGGTAAGACAGGGGGCCCGAGCGTTACTCGGAATCACTGGGCTTAAAGGGTGCGTAGGCGGTCTCGCAAGCGTCTTGTGAAATCCCCGGGCTCAACCCGGGAACGGCAGGGCGAACTGCGGGACTTGAGGAAACTAGAGGCCGGCAGAACGGTAGGTGGAGCGGTGGAATGCGTAGAGATCTACCGGAATGCCCAAGGTGAAGACAGCCGGCTGGGGTTTTCCTGACGCTGAGGCACGAAAGCGTGGGTAGCAAACAGGATTAGATACCCTAGTAGTCC	k__Bacteria; p__Planctomycetes; c__Phycisphaerae; o__Phycisphaerales; f__; g__; s__	0	0	4	9	0	37	0	1	0	21	0	0	5	0	0	2	3	1	0	3	0
OTU_798	GTGTCAGCAGCCGCGGTAAGACAGGGGTCTCAAGCGTTAGTCGGAATCACTGGGCTTAAAGGGTGCGTAGGCGGACCATCAAGTGCTTCGTGAAATCCCCCGGCTCAACCGGGGAACAGCGGGGCATACTGATGGTCTCGAGGCAGGTAAGGGCGGGCGGAACTGTAGGTGGAGCGGTGAAATGCGTAGATATCTACAGGAACGCCGATGGTGAAGACGGCCCGCTGGGCCTGTCCTGACGCTGAGGCACGAAAGCGTGGGGAGCAAACAGGATTAGATACCCCAGTAGTCC	k__Bacteria; p__Planctomycetes; c__Phycisphaerae; o__Phycisphaerales; f__; g__; s__	0	0	0	0	0	11	0	0	0	0	1	3	52	67	0	12	29	68	1	99	0
OTU_799	GTGCCAGCAGCCGCGGTAATACGAGTGGTCCAAGCGTTAGTCGGAATCACTGGGCTTAAAGGGTGCGTAGGCGGGCTTGTAAGTGCCTTGTGAAATCCCATGGCTCAACCATGGAACTGCAGGGCATACTGCGAGTCTTGAGGAATCTAGAGGCCGGCAGAACGATAGGTGGAGCGGTGGAATGCGTAGATATCTATCGGAATGCCAAAGGTGAAGACAGCCGGCTGGGGATTTCCTGACGCTGAGGCACGAAAGCGTGGGGATCAAACAGGATTAGATACCCGAGTAGTCC	k__Bacteria; p__Planctomycetes; c__Phycisphaerae; o__Phycisphaerales; f__; g__; s__	0	0	9	4	0	16	1	10	23	33	0	0	48	57	17	31	44	68	11	122	0
OTU_800	GTGTCAGCAGCCGCGGTAATACAGAGGCCTCAAGCGTTAATCGGAATCACTGGGCTTAAAGGGTGCGTAGGCGTTCCCGCAAGTGCCTTATGAAATACCACGGCTCAACCGTGGAATTGCTCGGTAGACTGCGGGAATTGAGGTCGGTAGGGGTCGCTGGAACTGTTGGTGGAGCGGTGAAATGCGTAGATATCAACAGGAACGCCAAAGGTGAAGACAGGCGACTGGGCCGATTCTGACGCTGAGGCACGAAAGCGTGGGGAGCGAACGGGATTAGATACCCTTGTAGTCC	k__Bacteria; p__Planctomycetes; c__Phycisphaerae; o__Phycisphaerales; f__; g__; s__	2	0	2	6	3	12	1	16	18	32	0	4	253	224	155	314	37	180	1	47	0
OTU_801	GTGTCAGCCGCCGCGGTAATACAGAGGTCTCGAGCGTTGCGCGGATTTATTCGGGCTTAAAGGGTGCGTAGGCGGACTTGTAAGTGCCTTGTGAAATCCCACAGCTCAACTGTGGAACTGCTTGGCAGACTGCAAGCCTTGAGGTCGGTAGGGGTCGCTGGAACAGTTGGTGGAGCGGTGAAATGCGTAGATATCAACTGGAACGCCCAAGGCGAAGGCAAGCGACTGGGCCGATTCTGACGCTGAGGCACGAAAGCGTGGGGAGCAAACGGGATTAGATACCCCAGTAGTCC	k__Bacteria; p__Planctomycetes; c__Phycisphaerae; o__Phycisphaerales; f__; g__; s__	0	0	0	4	0	0	0	1	0	4	13	12	20	49	22	25	37	11	1	73	0
OTU_802	GTGTCAGCAGCCGCGGTAATACAGAGGGTGCGAGCGTTAATCGGAATCACTGGGCTTAAAGCGTTCGTAGGCGGATCTGCAGGCGCCTTGTGAAAGCCCTCGGCTCAACCGGGGAACTGCTCGGCGAACCGCAGATCTTGAGTCAAGTAGGGGCGGTCGGAACGATAGGTGGAGCGGTGAAATGCGTAGATATCTATCGGAACGCCGAAGGTGAAGACAGGCCGCTGGGCTTGTACTGACGCTGAGGAACGAAAGCGTGGGGAGCAAACGGGATTAGAAACCCGAGTAGTCC	k__Bacteria; p__Planctomycetes; c__Phycisphaerae; o__Phycisphaerales; f__; g__; s__	2	0	0	3	6	24	2	24	9	20	0	0	8	10	1	17	5	17	2	7	0
OTU_803	GTGTCAGCCGCCGCGGTAAGACAGGGGGCTCGAGCGTTAGTCGGAATCACTGGGCTTAAAGGGTGCGTAGGCGGGCTTTCAAGCGCTTTGTGAAATCCTCCGGCTCAACCGGAGAACAGCAGGGCGAACTGGGAGTCTCGAGGTTGGTAGGGGCTGACAGAACTGTCGGTGGAGCGGTGAAATGCGTAGAGATCGACAGGAATGCCGATGGCGAAGGCGGTCAGCTGGGCCAATCCTGACGCTGAGGCACGAAAGCGTGGGGAGCAAACAGGATTAGATACCCTTGTAGTCC	k__Bacteria; p__Planctomycetes; c__Phycisphaerae; o__Phycisphaerales; f__; g__; s__	1	0	0	2	0	13	4	8	8	1	1	2	77	53	0	1	10	15	1	8	0
OTU_804	GTGTCAGCAGCCGCGGTAATACAGAGATCTCGAGCGTTGATCGGAGTTACTGGGCTTAAAGGGTGCGTAGGCGGAAGCGTAAGTGTCTTGTGAAATCCCACCGCTCAACGGTGGAACTGCATGGCATACTGCGTTTCTTGAGGGCAGTAGAGGTTGCCGGAACTGTAGGTGTAGCGGTGAAATGCGTAGATATCTACAGGAACGCCAATGGTGAAGACAGGCAACTGGGCTGCTTCTGACGCTGAGGCACGAAAGCGTGGGGATCAAACAGGATTAGATACCCGTGTAGTCC	k__Bacteria; p__Planctomycetes; c__Phycisphaerae; o__Phycisphaerales; f__Phycisphaeraceae; g__; s__	0	0	0	0	0	0	0	0	0	0	1	0	84	9	3	0	0	10	0	0	0
OTU_805	GTGTCAGCAGCCGCGGTAATACAGAGGGCTCGAGCGTTAATCGGAGTCACTGGGCTTAAAGGGTGCGTAGGCGGACGCGCAAGTGCTTTGTGAAATCCCACGGCTCAACCGTGGAACCGCTTGGCATACTGCGTGTCTTGAGGTCGGTAGGGGATGTCGGAACTCTAGGTGGAGCGGTGAAATGCGTAGATATCTAGAGGAACGCCGAAGGCGAAGGCAGACATCTGGGCCGATTCTGACGCTGAGGCACGAAAGCGTGGGTAGCGAACGGGATTAGATACCCCTGTAGTCC	k__Bacteria; p__Planctomycetes; c__Phycisphaerae; o__Phycisphaerales; f__Phycisphaeraceae; g__; s__	0	0	0	1	9	2	2	1	0	3	0	0	1	0	21	47	1	12	0	0	0
OTU_806	GTGTCAGCAGCCGCGGTAATACGGAGGCCCCGAGCGTTGTTCGGAATCACTGGGCTTAAAGCGCGTGTAGGCGGAACGGTAAGTACTTTGTGAAATCCCCGGCTTCAATCCGGGAACTGCTTGGTATACTGCCGTTCTTGAGGCAGGTAGGGGTCACTGGAACCTTAGGTGGAGCGGTGAAATGCGTAGATATCTAAGGGAACGCCTGTGGCGAAAGCGGGTGACTGGGCCTGACCTGACGCTGAGACGCGAAAGCGTAGGGAGCAAACGGGATTAGATACCCCTGTAGTCC	k__Bacteria; p__Planctomycetes; c__Phycisphaerae; o__Pla1; f__; g__; s__	0	0	44	2	0	9	1	2	2	23	0	0	1	1	7	11	0	23	0	0	0
OTU_807	GTGTCAGCAGCCGCGGTAATACGGAGGCCCCGAGCGTTGTTCGGAATCACTGGGCTTAAAGCGCGTGTAGGCGGAACGGTAAGTACTTTGTGAAATCCCCGGCTTCAATCCGGGAACTGCTTGGTATACTGCCGTTCTTGAGGCAGGTAGGGGTCACTGGAACCTTAGGTGGAGCGGTGAAATGCGTAGATATCTAAGGGAACGCCTGTGGCGAAAGCGGGTGACTGGGCCTGACCTGACGCTGAGACGCGAAAGCGTAGGGAGCAAACGGGATTAGAAACCCTAGTAGTCC	k__Bacteria; p__Planctomycetes; c__Phycisphaerae; o__Pla1; f__; g__; s__	0	0	13	2	7	12	1	4	3	1	0	0	0	5	19	6	0	7	0	0	0
OTU_808	GTGTCAGCAGCCGCGGTAATACGGAGGTCCCAAGCGTTGTTCGGAATCACTGGGCTTAAAGCGCGTGTAGGCGGACCGGCGCGTACCTTGTGAAATCCCTCGGCTCAACCGGGGAATTGCTCGGTATACGGCCGGTCTTGAGGCAGCTAGAGGTGCCTGGAACCTTAGGTGGAGCGGTGAAATGCGTAGATATCTAAGGGAACGCCGGTGGCGAAAGCGGGGCACTGGGGCTGTCCTGACGCTGAGACGCGAAAGCGTAGGGAGCAAACGGGATTAGATACCCCAGTAGTCC	k__Bacteria; p__Planctomycetes; c__Phycisphaerae; o__Pla1; f__; g__; s__	0	0	0	0	3	5	1	0	5	2	0	0	0	0	3	154	0	3	0	0	0
OTU_809	GTGTCAGCAGCCGCGGTAAGACGGAGGCCCCGAGCGTTGTTCGGAATCACTGGGCTTAAAGCGCGTGTAGGCGGGACGGCAAGTACCTTGTGAAAGCCCCGGCTTCAACCCGGGAATTGCTCGGTATACTGCCGTTCTTGAGGCAGGTAGGGGTCACTGGAACCTTAGGTGGAGCGGTGAAATGCGTAGATATCTAAGGGAACGCCTGTGGCGAAAGCGGGTGACTGGGCCTGTCCTGACGCTGAGACGCGAAAGCGTAGGGAGCAAACGGGATTAGATACCCGAGTAGTCC	k__Bacteria; p__Planctomycetes; c__Phycisphaerae; o__Pla1; f__; g__; s__	0	0	0	0	0	2	0	0	0	12	0	1	0	0	34	69	3	33	0	0	0
OTU_810	GTGTCAGCAGCCGCGGTAAGACGGAGGCCCCTAGCGTTGTTCGGAATCACTGGGCTTAAAGCGCGTGTAGGCGGAGTGCCAAGTACCTTGTGAAAGCCCCGGCTTCAATCCGGGAATAGCTTGGTATACTGGTATTCTTGAGGCAGGTAGGGGTCACTGGAACGTTAGGTGGAGCGGTGAAATGCGTAGATATCTAACGGAACGCCTGTGGCGAAAGCGGGTGACTGGGCCTGTCCTGACGCTGAGACGCGAAAGCGTAGGGAGCAAACGGGATTAGATACCCCAGTAGTCC	k__Bacteria; p__Planctomycetes; c__Phycisphaerae; o__Pla1; f__; g__; s__	0	0	0	0	1	24	1	0	0	13	0	0	0	0	28	12	0	0	0	0	0
OTU_811	GTGTCAGCAGCCGCGGTAATACGGAGGCCCCGAGCGTTGTTCGGAATCACTGGGCTTAAAGCGGGTGTAGGCGGGACGGAAAGTGTCGTGTGAAATCCCCGGGCTCAACCCGGGAATTGCTCGGCATACTACCGTTCTTGAGGCAGGTAGGGGTGACTGGAACCTTAGGTGGAGCGGTGAAATGCGTAGATATCTAAGGGAACGCCTGTGGCGAAAGCGGGTCACTGGGCCTGTCCTGACGCTGAGACCCGAAAGCGTAGGGAGCAAACGGGATTAGATACCCCTGTAGTCC	k__Bacteria; p__Planctomycetes; c__Phycisphaerae; o__Pla1; f__; g__; s__	0	0	0	0	0	11	0	1	6	27	0	0	4	3	11	25	0	4	0	0	0
OTU_812	GTGCCGGCAGCCGCGGTAAGACGGAGGCCCCGAGCGTTGTTCGGAATCACTGGGCTTAAAGCGCGTGTAGGCGGAAGCGTAAGTACCTTGTGAAATCCCCGGCTTCAATCCGGGAACTGCTTGGTATACTGCGTTTCTTGAGGCAGGTAGGGGTCGCTGGAACGTTAGGTGGAGCGGTGAAATGCGTAGATATCTAACGGAACGCCAGTGGCGAAAGCGGGCGACTGGGCCTGACCTGACGCTAAGACGCGAAAGCGTAGGGAGCAAACGGGATTAGATACCCCTGTAGTCC	k__Bacteria; p__Planctomycetes; c__Phycisphaerae; o__Pla1; f__; g__; s__	0	0	0	0	0	6	0	0	5	17	0	0	0	0	72	95	0	0	0	0	0
OTU_813	GTGTCAGCAGCCGCGGTAATACGGGAGATGCGAGCGTTGTTCGGAATCACTGGGCTTAAAGCGCGTGTAGGCGGCTCGGTAAGTACCTTGTGAAATCCCACGTCTCAAACGTGGAACTGCTTGGTGTACTGCCGTGCTCGAGGTTGGTAGAGGTGCCTGGAACTCTAGGTGGAGCGGTGAAATGCGTAGATATCTAGAGGAACGCCCGTGGCGAAAGCGGGGCACTGGGCCACACCTGACGCTGAGACGCGAAAGCGTGGGGAGCAAACGGGATTAGATACCCCAGTAGTCC	k__Bacteria; p__Planctomycetes; c__Phycisphaerae; o__S-70; f__; g__; s__	0	0	0	0	0	0	0	0	0	0	23	43	0	0	0	0	0	1	11	9	0
OTU_814	GTGTCAGCAGCCGCGGTAATACGGGAGAGGCAAGCGTTGTTCGGAATCACTGGGCTTAAAGCGCGTGTAGGTGGCCTTGCAAGTACTTTGTGAAATCCCTCCCCTCAACGGAGGAATTGCTTGGTATACTGCAGGGCTTGAGGCAGGTAGGGGTCACTGGAACTCTAGGTGGAGCGGTGAAATGCGTAGATATCTAGAGGAACGCCCGTGGCGAAAGCGGGTGACTGGGCCTGTCCTGACACTGAGACGCGAAAGCGTGGGTAGCAAACGGGATTAGATACCCCTGTAGTCC	k__Bacteria; p__Planctomycetes; c__Phycisphaerae; o__S-70; f__; g__; s__	0	0	0	0	0	0	0	0	0	0	0	1	0	0	0	0	0	0	65	1	0
OTU_815	GTGTCAGCAGCCGCGGTAAGACAGAGATGGCAAGCGTTGTTCGGAATCACTGGGCTTAAAGAGCACGTAGGCGGAAAGTTAAGTGTTTGGTGAAATCCCCCGGCTTAACCGGGGAACTGCTGAGCAAACTGGCTTTCTTGAGGCCGACAGGGGTGCATGGAACTCTAGGTGGAGCGGTGAAATGCGTAGATATCTAGGGGAACGCCAGCGGTGAAAACGGTGCACTGGGTCGGTTCTGACGCTGAGGTGCGAAAGCGTGGGGAGCGAACGGGATTAGATACCCTAGTAGTCC	k__Bacteria; p__Planctomycetes; c__Phycisphaerae; o__SHA-43; f__; g__; s__	0	0	0	0	0	0	0	0	0	0	0	0	1	3	11	21	0	24	2	2	0
OTU_816	GTGTCAGCAGCCGCGGTAAGACAGAGGTGCCAAGCGTTAGGCGGAATCACTGGGCTTAAAGCGTGTGTAGGCGGATGTCTAAGTACCTTGTGAAATCCCACGGCTCAACCGTGGAACTGCTTGGTATACTGGATGTCTTGAGCCAGCTAGGGGCTACCGGAACAAATGGTGGAGCGGTGAAATGCGTAGATATCATTTGGAACGCCAATGGTGAAAACAGGTAGCTGGGGCTGTGCTGACGCTGAGACACGAAAGCCAGGGGAGCGAACGGGATTAGATACCCCAGTAGTCC	k__Bacteria; p__Planctomycetes; c__Phycisphaerae; o__WD2101; f__; g__; s__	0	0	0	0	0	0	0	0	0	0	0	0	3	0	33	8	5	1	0	0	12
OTU_817	GTGTCAGCAGCCGCGGTAAGACAGAGGCCTCGAGCGTTAGGCGGAATCACTGGGCTTAAAGCGTGTGTAGGCGGAGACGTAAGTACCTTGTGAAATCCCACGGCTCAACCGTGGAACTGCTTGGTATACTGCGTTTCTTGAGCCATTTAGGGGCGAGTGGAACGGATGGTGGAGCGGTGAAATGCATAGATATCATCCGGAACGCCTGTGGTGAAGACGACTCGCTGGGAATGTGCTGACGCTGAGACACGAAAGCCAGGGGAGCGAACGGGATTAGATACCCTTGTAGTCC	k__Bacteria; p__Planctomycetes; c__Phycisphaerae; o__WD2101; f__; g__; s__	0	0	1	0	1	6	0	2	0	4	1	0	6	13	0	2	12	7	7	9	0
OTU_818	GTGTCAGCAGCCGCGGTAAGACAGAGGCCTCAAGCGTTAGGCGGAATCACTGGGCTTAAAGCGTGTGTAGGTGGATTCTTAAGTGCCTTGTGAAATCCCACGGCTCAACCGTGGAACTGCTTGGCATACTGGGAGTCTTGAGCCATCTAGGGGCAACTGGAACAGACGGTGGAGCGGTGAAATGCGTAGATATCGTCTGGAACGCCAACGGTGAAGACAGGTTGCTGGGGATGCGCTGACACTGAGACACGAAAGCCAGGGGAGCAAACGGGATTAGATACCCTAGTAGTCC	k__Bacteria; p__Planctomycetes; c__Phycisphaerae; o__WD2101; f__; g__; s__	0	0	0	0	0	0	0	0	0	2	0	0	0	0	19	37	2	169	0	0	0
OTU_819	GTGTCAGCAGCCGCGGTAAGACAGAGGCCACAAGCGTTAGGCAGAATCACTGGGCTTAAAGCGTGTGTAGGCGGAACGTTAAGTGCTTTGTGAAATCCCACGGCTCACCCGTGGAATTGCTTGGCATACTGGCGTTCTTGAGCCATTCAGGGGCAGCTGGAACAAGCGGTGGAGCGGTGAAATGCGTAGATATCGCTTGGAACGCCTAAGGTGAAAACAGGCTGCTGGGGATGTGCTGACGCTGAGACACGAAAGCCAGGGGAGCAAACGGGATTAGATACCCCTGTAGTCC	k__Bacteria; p__Planctomycetes; c__Phycisphaerae; o__WD2101; f__; g__; s__	0	0	0	0	0	0	0	0	0	2	0	0	0	0	93	67	1	5	0	0	0
OTU_820	GTGTCAGCAGCCGCGGTAAGACAGAGGTGCCAAGCGTTAGGCGGAATCACTGGGCTTAAAGCGTGTGTAGGCGGATCGTTAAGTGCTTTGTGAAATCCCTCGGCTCAACCGGGGAATCGCTCGGCATACTGGCGGTCTTGAGGCACCCAGGGGCAACTGGAACAAACGGTGGAGCGGTGAAATGTGCAGATATCGTTTGGAACACCAAAGGTGAAAACAGGTTGCTGGGGGTGATCTGACGCTGAGACACGAAAGCCAGGGGAGCGAACGGGATTAGATACCCCAGTAGTCC	k__Bacteria; p__Planctomycetes; c__Phycisphaerae; o__WD2101; f__; g__; s__	0	0	0	0	0	0	0	0	0	0	0	0	2	2	42	51	0	22	0	0	0
OTU_821	GTGTCAGCAGCCGCGGTAAGACAGAGGCCACAAGCGTTAGGCGGAATCACTGGGCTTAAAGCGTGTGTAGGCGGACGATTAAGTGCCTTGTGAAATCCCACGGCTCAACCGTGGAATCGCTTGGCATACTGGTTGTCTTGAGCCATTCAGGGGTCGCTGGAACAAACGGTGGAGCGGTGAAATGCGTAGATATCGTTTGGAACGCCGAAGGTGAAAACAGGCGACTGGGGATGTGCTGACGCTGAGACACGAAAGCCAGGGGAGCAAACGGGATTAGATACCCCAGTAGTCC	k__Bacteria; p__Planctomycetes; c__Phycisphaerae; o__WD2101; f__; g__; s__	3	0	0	0	0	0	0	0	0	0	1	0	18	25	4	9	11	28	6	21	0
OTU_822	GTGTCAGCAGCCGCGGTAAGACAGAGGTGCCAAGCGTTAGGCGGAATCACTGGGCTTAAAGCGCGTGTAGGCGGACTTCTAAGTGCTTTGTGAAATCCCACGGCTCAACCGTGGAACTGCTTGGCATACTGGGAGTCTTGAGCCACTCAGGGGCTACTGGAACAAACGGTGGAGCGGTGAAATGCATAGATATCGTTTGGAACGCCAATGGTGAAAACAGGTAGCTGGGGGTGTGCTGACGCTGAGACGCGAAAGCCAGGGGATCAAACGGGATTAGATACCCCAGTAGTCC	k__Bacteria; p__Planctomycetes; c__Phycisphaerae; o__WD2101; f__; g__; s__	0	0	0	4	6	5	1	1	5	4	0	0	1	4	18	35	0	11	0	2	0
OTU_823	GTGCCAGCAGCCGCGGTAAGACAGAGGTGCCAAGCGTTAGGCGGAATCACTGGGCTTAAAGCGCGTGTAGGCGGATTTCTAAGTGCCTTGTGAAATCCCACGGCTCAACCGTGGAACTGCTTGGCATACTGGGAGTCTTGAGCCACTCAGGGGTCGCTGGAACAAACGGTGGAGCGGTGAAATGCGTAGATATCGTTTGGAACGCCAACGGTGAAAACAGGCGACTGGGGGTGTGCTGACGCTGAGACGCGAAAGCCAGGGGATCAAACGGGATTAGATACCCTAGTAGTCC	k__Bacteria; p__Planctomycetes; c__Phycisphaerae; o__WD2101; f__; g__; s__	1	0	6	1	5	9	7	3	27	6	0	0	10	5	2	0	4	1	0	0	0
OTU_824	GTGCCAGCAGCCGCGGTAATACAGAGGTGCCAAGCGTTAGGCGGAATCACTGGGCTTAAAGCGTGTGTAGGCGGACTTCTAAGTGCTTTGTGAAATCCCACGGCTCAACCGTGGAATTGCTTGGCATACTGGAAGTCTTGAGCCACCTAGGGGTCGCTGGAACAAACGGTGGAGCGGTGAAATGCGTAGATATCGTTTGGAACGCCAATGGTGAAAACAGGCGACTGGGGGTGTGCTGACGCTGAGACACGAAAGCCAGGGGAGCAAACGGGATTAGATACCCTTGTAGTCC	k__Bacteria; p__Planctomycetes; c__Phycisphaerae; o__WD2101; f__; g__; s__	4	0	2	0	0	6	0	9	6	6	0	0	0	0	8	13	0	0	0	0	0
OTU_825	GTGTCAGCAGTCGCGGTAATACAGAGGCCCCGAGCGTTAGGCGGAATCACTGGGCTTAAAGCGCGTGTAGGCGGACTGGTAAGTACCTTGTGAAATCCCACAGCTTAACTGTGGAACTGCTGGGTATACTGCCGGTCTTGAGGCATCCAGGGGCGAGCGGAACAAACGGTGGAGCGGTGAAATGCGTAGATATCGTTTGGAACGCCAATGGTGAAAACAGCTCGCTGGGGATGATCTGACGCTGAGACGCGAAAGCCAGGGGAGCAAACGGGATTAGAAACCCTAGTAGTCC	k__Bacteria; p__Planctomycetes; c__Phycisphaerae; o__WD2101; f__; g__; s__	0	0	0	0	0	0	0	0	0	0	0	0	7	12	0	0	3	53	3	10	0
OTU_826	GTGTCAGCAGCCGCGGTAATACGTAGGGTGCGAACGTTGTTCGGAATCACTGGGCATAAAGAGCGCGTAGGCGGTCTGATAAGTCCTGTGTGAAAGCCCCCGGCTTAACCGGGGAATTGCACAGGATACTGTCGGGCTAGAGTACAGGAGGGGAGAGCGGAATTCCTGGTGGAGCGGTGAAATGCGTAGATATCAGGAGGAACGCCAGCGGCGAAAGCGGCTCTCTGGTCTGTTACTGACGCTGAGGTGCGAAAGCTAGGGGAGCAAACGGGATTAGATACCCCAGTAGTCC	k__Bacteria; p__Planctomycetes; c__Pla3; o__; f__; g__; s__	1	0	0	0	0	0	0	0	0	0	185	271	2	3	1	0	0	12	35	10	0
OTU_827	GTGTCAGCAGCCGCGGTAATACGTATGGTGCGAACGTTGTTCGGAATCACTGGGCATAAAGAGCACGTAGGCGGTCGGGCAAGTCCGATGTGAAATCCCCCAGCCTAACTGGGGAACTGCATTGGATACTACCTGACTTGAGTACAGGAGGGGAGAGTGGAATTCCAGGTGGAGCGGTGAAATGCGTAGATATCTGGAGGAACGCCAGTGGCGAAAGCGACTCTCTGGTCTGTAACTGACGCTGAGGTGCGAAAGCTAGGGGAGCAAACGGGATTAGATACCCCAGTAGTCC	k__Bacteria; p__Planctomycetes; c__Pla3; o__; f__; g__; s__	0	0	0	0	0	0	0	0	0	5	39	118	45	65	0	0	41	106	190	88	0
OTU_828	GTGTCAGCAGCCGCGGTAATACGTATGGTGCTAACGTTGTTCGGAATCACTGGGCTTAAAGAGCACGTAGGCGGTCAAGAAAGTCTGATGTGAAAGCCCCCAGCTTAACTGGGGAACTGCGTTGGAAACTTCTTGGCTAGAGTGCAGGAGGGGAGAGTGGAATTCCTGGTGGAGCGGTGAAATGCGTAGATATCAGGAGGAACGCCGGTGGCGAAAGCGACTCTCTGGTCTGCAACTGACGCTGAGGTGCGAAAGCTAGGGGAGCAAACGGGATTAGATACCCCTGTAGTCC	k__Bacteria; p__Planctomycetes; c__Pla3; o__; f__; g__; s__	0	0	0	0	0	0	0	0	0	0	0	4	1	4	0	0	28	47	5	30	0
OTU_829	GTGTCAGCAGCCGCGGTAATACGTATGGTGCAAGCGTTGTTCGGAATCACTGGGCATAAAGAGCTCGTAGGCGGCTCTGCAAGTCAGGTGTGAAAGCCCTCGGCTCAACCGAGGAACTGCACCTGAAACTGCGGATCTAGAGTGCGGGAGGGGAGAACGGAATTCCTGGTGGAGCGGTGAAATGCGTAGATATCAGGAGGAACGCCGGAGGCGAAAGCGGTTCTCTGGCCCGCAACTGACGCTGAGGAGCGAAAGCTAGGGGAGCAAACAGGATTAGATACCCTAGTAGTCC	k__Bacteria; p__Planctomycetes; c__Pla3; o__; f__; g__; s__	0	0	0	0	0	0	0	0	0	0	0	0	0	2	0	0	7	5	5	77	0
OTU_830	GTGTCAGCAGCTGCGGTAATACGGAGAGTGCGAACGTTGTTCGGATTCACTGGGCGTAAAGGGCACGTAGGCGGCTCGGCAAATCAGTCGTGGAATCCCGACGCTTACCGTCGGAACGGCGGCTGAAAATACCGGGCTTGAGGGCGTGAGGGGTCACTGGAACTCCAGGTGAAGCGGTGAAATGCGTAGATATCTGGAGGAACGCCGGAGGCGAAAGCGAGTGACTGGCGCGTTCCTGACGCTGAGGTGCGAAAGCTAGGGGAGCAAACAGGATTAGAAACCCTAGTAGTCC	k__Bacteria; p__Planctomycetes; c__Pla4; o__; f__; g__; s__	1	0	0	0	0	0	0	0	0	0	0	0	13	5	1	0	19	15	5	7	0
OTU_831	GTGTCAGCAGCCGCGGTAATACGGAGAGTGCGAACGTTGTTCGGATTTACTGGGCGTAAAGGGCACGTAGGCGGCCAGGCAAATCAGTCGTGGAATTCCGACGCTTACCGTCGGAGCGGCGGCTGAAAATACCTGGCTAGAGAGCGTGAGGGGTCGCTGGAACTCTTGGTGAAGCGGTGAAATGCGTAGATATCAAGAGGAACGCCGGAGGCGAAAGCGGGCGACTGGCGCGTTTCTGACGCTGAGGTGCGAAAGCTAGGGGAGCAAACAGGATTAGAAACCCTTGTAGTCC	k__Bacteria; p__Planctomycetes; c__Pla4; o__; f__; g__; s__	1	0	0	0	0	0	0	0	0	0	0	0	13	8	0	0	9	5	15	1	0
OTU_832	GTGTCAGCAGCCGCGGTAAGACGAACCGTGCGAACGTTATTCGGAATCATTGGGCTTAAAGGGCGCGTAGGCGGCGACATAAGTTGGAAGTGAAATCCCATCGGCTCAACCGTGGAATTGCTCCCAGTACTGTGTTGCTCGAGGGGGATAGGGGTCCGCGGAACTACCGGTGGAGCGGTGAAATGTGTTGATATCGGTGGGAACGCCAGTGGCGAAAGCGGCGGACTTGACCCTTCCTGACGCTGAGGCGCGAAAGCTAGGGGAGCAAACGGGATTAGATACCCCAGTAGTCC	k__Bacteria; p__Planctomycetes; c__Planctomycetia; o__B97; f__; g__; s__	1	0	0	1	0	27	3	3	6	12	0	0	0	0	0	0	0	0	0	0	0
OTU_833	GTGTCAGCAGCCGCGGTAAGACGAACCGTGCGAACGTTATTCGGAATCATTGGGCTTAAAGGGCGCGTAGGCGGCGACATAAGTTGGAAGTGAAATCCCATCGGCTCAACCGTGGAATTGCTCCCAGTACTGTGTTGCTCGAGGGGGATAGGGGTCCGCGGAACTACCGGTGGAGCGGTGAAATGTGTTGATATCGGTGGGAACGCCAGTGGCGAAAGCGGCGGACTTGACCCTTCCTGACGCTGAGGCGCGAAAGCTAGGGGAGCAAACGGGATTAGAAACCCCAGTAGTCC	k__Bacteria; p__Planctomycetes; c__Planctomycetia; o__B97; f__; g__; s__	3	0	6	1	1	47	0	26	11	22	0	0	1	0	0	0	0	0	0	0	0
OTU_834	GTGTCAGCAGCCGCGGTAAGACGAACCGTGCAAACGTTACTCGGAATCACTGGGCTTAAAGCGCGCGTAGGCGGCGGCGTAAGTCAGAGGTGAAATCCCATCGGCTCAACCGTGGAATTGCCTCTGATACTGCGTTGCTTGAGGGGGAACGGGGCATCCGGAACTTCCGGTGGAGCGGTGAAATGTGTTGATATCGGAAGGAACGCCGGTGGCGAAAGCGGGATGCTGGGTCTCTTCTGACGCTGAGGTGCGAAAGCTAGGGTAGCGAACGGGATTAGAAACCCTGGTAGTCC	k__Bacteria; p__Planctomycetes; c__Planctomycetia; o__B97; f__; g__; s__	0	0	0	0	0	0	0	0	0	0	0	0	4	12	4	26	4	10	2	8	0
OTU_835	GTGTCAGCAGCCGCGGTAAGACGAACCGAGCGAACGTTGTTCGGAATCACTGGGCTTAAAGGGCGCGTAGGCGGCTTACCAAGTCAGGGGTGAAATTTTGCGGCTTAACCGTAACAGTGCCTTTGATACTGGTAGGCTCGAGGGAGGTAGGGGTCCGCGGAACTTCTGGTGGAGCGGTGAAATGCGTTGATATCAGAAGGAACGCCGGTGGCGAAAGCGGCGGACTGGATCTCTTCTGACGCTGAGGCGCGAAAGCTAGGGTAGCAAACGGGATTAGAAACCCTAGTAGTCC	k__Bacteria; p__Planctomycetes; c__Planctomycetia; o__Gemmatales; f__Gemmataceae; g__; s__	0	0	0	0	0	7	0	0	0	0	0	0	0	0	0	0	5	0	63	4	0
OTU_836	GTGCCAGCAGCCGCGGTAAGACGAACCGTGCAAACGTTGTTCGGAATCACTGGGCTTAAAGGGCGCGTAGGCGGGCGATCAAGTCCGGGGTGAAATCTTTCGGCTCAACCGGAAAACTGCCTTGGATACTGATCGTCTTGAGGGAGGTAGGGGCAGGTGGAACTTCCGGTGGAGCGGTGAAATGCGTTGATATCGGAAGGAACGCCGGTGGCGAAAGCGGCCTGCTGGATCTCTTCTGACGCTGATGCGCGAAAGCTAGGGTAGCGAACGGGATTAGATACCCCAGTAGTCC	k__Bacteria; p__Planctomycetes; c__Planctomycetia; o__Gemmatales; f__Gemmataceae; g__; s__	0	0	0	0	0	0	0	0	0	0	0	0	0	7	0	0	6	0	26	17	0
OTU_837	GTGTCAGCAGCCGCGGTAAGACGAACCGTGCGAACGTTGTTCGGAATCACTGGGCTTAAAGGGCGCGTAGGCGGGTCTCTAAGTCCGGGGTGAAAGCCCCCAGCTCAACTGGGGAAGCGCCTTGGATACTGGGGGCCTCGAGGGGGGTAGGGGCGCGCGGAACTTCCGGTGGAGCGGTGAAATGCGTAGATATCGGAAGGAACACCGGTGGCGAAAGCGGCGCGCTGGACCCCTTCTGACGCTGAGGCGCGAAAGCCAGGGGAGCAAACGGGATTAGATACCCCGGTAGTCC	k__Bacteria; p__Planctomycetes; c__Planctomycetia; o__Gemmatales; f__Gemmataceae; g__; s__	0	0	0	1	0	0	3	0	0	4	0	0	10	11	13	32	5	13	3	7	0
OTU_838	GTGTCAGCAGCCGCGGTAAGACGAACCGTGCGAACGTTGTTCGGAATCACTGGGCTTAAAGGGCGCGTAGGCGGGCCATCAAGTCCGGGGTGAAATCTTTCGGCTTAACCGGAAAATTGCCTTGGATACTGGTGGTCTTGAGGGAAGTAGGGGTCTGCGGAACTTCCGGTGGAGCGGTGAAATGTGTTGATATCGGAAGGAACGCCGGTGGCGAAAGCGGCGGACTGGGCTTCTTCTGACGCTGAGGCGCGAAAGCTAGGGGAGCAAACGGGATTAGATACCCCAGTAGTCC	k__Bacteria; p__Planctomycetes; c__Planctomycetia; o__Gemmatales; f__Gemmataceae; g__; s__	0	0	0	0	0	0	0	0	0	0	0	0	4	7	0	1	9	8	43	25	12
OTU_839	GTGTCAGCAGCCGCGGTAAGACGAACCGTCCAAACGTTATTCGGAATCACTGGGCTTAAAGGGCGCGTAGGCGGCCGAGCGGGTCGCGGGTGAAATCCTCCAGCTTAACTGGAGAACTGCCCTCGATACCACTGCGGCTCGAGGAAGGAAGGGGTCATGGGAACTGTCGGTGGAGCGGTGAAATGCGTTGATATCGACAGGAACGCCGGTGGCGAAAGCGCATGACTGGTCCTTTTCTGACGCTGAGGCGCGAAAGCCAGGGGAGCAAACGGGATTAGATACCCCAGTAGTCC	k__Bacteria; p__Planctomycetes; c__Planctomycetia; o__Gemmatales; f__Gemmataceae; g__; s__	1	0	6	29	8	97	0	1	15	16	2	4	5	5	0	1	4	0	32	40	0
OTU_840	GTGTCAGCAGCCGCGGTAAGACGAACCGTGCGAACGTTATTCGGAATCACTGGGCTTAAAGGGCGCGTAGGTGGTCTGTCAAGTCAGGGGTGAAATACTTCGGCTTAACCGGAGAACTGCCCCTGATACTGATGGGCTCGAGCGAGATAGAGGTAGCCGGAACTACCGGTGGAGCGGTGAAATGCGTTGATATCGGTAGGAACGCCAGAGGCGCAAGCGGGCTACTGGATCTCTTCTGACACTGAGGCGCGAAAGCTAGGGTAGCGAACGGGATTAGATACCCCTGTAGTCC	k__Bacteria; p__Planctomycetes; c__Planctomycetia; o__Gemmatales; f__Gemmataceae; g__; s__	0	0	0	0	0	5	0	0	0	0	34	39	2	0	0	2	0	0	7	0	0
OTU_841	GTGTCAGCAGCCGCGGTAAGACGAACCGTGCGAACGTTGTTCGGAATCACTGGGCTTAAAGGGCGCGTAGGCGGGCTGGCAAGTCTGGGGTGAAAGCCCACGGCTCAACCGTGGAAGTGCCTTGGATACTGCTGGTCTAGAGGGAGGTAGGGGCGTGCGGAACTTCCGGTGGAGCGGTGAAATGCGTAGATATCGGAAGGAACACCGGTGGCGAAAGCGGCGCGCTGGATCTCTACTGACGCTGAGGCGCGAAAGCCAGGGGAGCGAACGGGATTAGATACCCTAGTAGTCC	k__Bacteria; p__Planctomycetes; c__Planctomycetia; o__Gemmatales; f__Gemmataceae; g__; s__	0	0	0	1	0	0	2	4	0	2	0	0	12	1	16	9	6	16	0	0	0
OTU_842	GTGTCAGCAGCCGCGGTAAGACGAACCGTGCGAACGTTATTCGGAATCACTGGGCTTAAAGGGCGCGTAGGCGGGTGAATAAGTCGAGGGTGAAAGCCTCTAGCTCAACTAGAGAAGTGCCCTCGAAACTGTTTGTCTTGAGAGAGATAGGGGCACACGGAACTTCCGGTGGAGCGGTGAAATGCGTAGAGATCGGAAGGAACGCCGGTGGCGAAAGCGGTGTGCTGGATCTTTTCTGACGCTGAGGCGCGAAAGCTAGGGGAGCGAACGGGATTAGATACCCCTGTAGTCC	k__Bacteria; p__Planctomycetes; c__Planctomycetia; o__Gemmatales; f__Gemmataceae; g__; s__	2	0	0	0	0	0	0	3	4	4	5	6	1	6	2	5	1	10	0	1	0
OTU_843	GTGCCAGCAGCCGCGGTAAGACGAACCGTGCGAACGTTGTTCGGAATCACTGGGCTTAAAGGGCGCGTAGGCGGGTCGGCCAGTCTGTGGTGAAATACCCCGGCTTAACCGGGGAACAGCCGTGGATACTGCCGACCTCGAGGAGGGTAGGGGCATCTGGAACGAGCGGTGGAGCGGTGAAATGCGTTGATATCGCTCGGAACTCCGGTGGCGAAGGCGAGGTGCTGGACCCTTTCTGACGCTGAGGCGCGAAAGCCAGGGGAGCAAACGGGATTAGATACCCCTGTAGTCC	k__Bacteria; p__Planctomycetes; c__Planctomycetia; o__Gemmatales; f__Gemmataceae; g__; s__	0	0	0	5	2	5	0	2	0	2	0	0	11	2	0	1	1	0	14	5	0
OTU_844	GTGTCAGCAGCCGCGGTAAGACGAACCGTGCGAACGTTATTCGGAATCACTGGGCTTAAAGGGCGCGTAGGCGGATTTACAAGTCTGTGGTGAAATCCTCCAGCTTAACTGGAGAAGTGCCATGGATACTGTGAGTCTCGAGGAGGGTAGGGGCATCTGGAACTGCCGGTGGAGCGGTGAAATGCGTTGATATCGGCAGGAACTCCGGTGGCGAAGGCGAGATGCTGGATCCTTTCTGACGCTGAGGCGCGAAAGCCAGGGGAGCAAACGGGATTAGATACCCCAGTAGTCC	k__Bacteria; p__Planctomycetes; c__Planctomycetia; o__Gemmatales; f__Gemmataceae; g__; s__	0	0	0	0	1	0	0	0	0	3	0	1	30	33	6	12	15	23	79	12	0
OTU_845	GTGTCAGCAGCCGCGGTAAGACGAACCGTGCAAACGTTGTTCGGAATCACTGGGCTTAAAGGGCGCGTAGGCGGGTTTTCAAGTCTGTGGTGAAATCCTCCAGCTTAACTGGAGAAGTGCCGTGGATACTGGGAACCTCGAGGATGGTAGGGGCATCTGGAACAGCCGGTGGAGCGGTGAAATGCGTTGATATCGGCTGGAACTCCGATGGCGAAGGCAAGGTGCTGGACCATTTCTGACGCTGATGCGCGAAAGCCAGGGGAGCAAACGGGATTAGATACCCTGGTAGTCC	k__Bacteria; p__Planctomycetes; c__Planctomycetia; o__Gemmatales; f__Gemmataceae; g__; s__	0	0	0	0	0	0	0	0	0	0	0	0	2	0	0	0	0	0	68	3	0
OTU_846	GTGTCAGCAGCCGCGGTAAGACGAACCGTGCGAACGTTGTTCGGAATCACTGGGCTTAAAGGGCGCGTAGGCGGGCCTTCTGGTCAAGGGTGAAATCCCCCGGCTCAACCGGGGAAGCGCCTTTGATACCGGGGGCCTCGAGGGGGGTAGGGGCGCGTGGAACTTCCGGTGGAGCGGTGAAATGCGTAGAGATCGGAAGGAACGCCGGTGGCGAAAGCGGCGCGCTGGACCCCTTCTGACGCTGAGGCGCGAAAGCCAGGGGAGCGAACGGGATTAGATACCCTAGTAGTCC	k__Bacteria; p__Planctomycetes; c__Planctomycetia; o__Gemmatales; f__Gemmataceae; g__; s__	0	0	0	0	0	2	0	0	0	0	8	12	16	9	28	18	22	14	99	18	0
OTU_847	GTGTCAGCAGCCGCGGTAAGACGAACCGTGCGAACGTTGTTCGGATTCACTGGGCTTAAAGGGCGCGTAGGCGGATTTTCAAGTCGGAGGTGAAATCCCACAGCTTAACTGTGGAAGTGCCCCCGATACTGAAAATCTTGAGGGAGGTAGGGGTGTGTGGAACTTCCGGTGGAGCGGTGAAATGCGTAGATATCGGAAGGAACGCCGGTGGCGAAAGCGACGCACTGGACCTCTTCTGACGCTGAGGCGCGAAAGCCAGGGGAGCAAACGGGATTAGATACCCGAGTAGTCC	k__Bacteria; p__Planctomycetes; c__Planctomycetia; o__Gemmatales; f__Gemmataceae; g__; s__	0	0	0	0	0	0	0	0	0	0	0	2	6	5	4	6	7	23	15	13	0
OTU_848	GTGTCAGCAGCCGCGGTAAGACGAACCGTGCGAACGTTGTTCGGATTCACTGGGCTTAAAGGGCGCGTAGGCGGCTCGCCAAGTCCGGGGTGAAAGCCTCCCGCTTAACGGGAGAAGTGCCTTGGATACTGGCGAGCTCGAGCGAGGTAGGGGCAGCTGGAACTTCCGGTGGAGCGGTGAAATGCGTTGATATCGGAAGGAACGCCGGTGGCGAAAGCGAGCTGCTGGACCTCTTCTGACGCTGAGGCGCGAAAGCCAGGGGAGAGAACGGGATTAGATACCCCAGTAGTCC	k__Bacteria; p__Planctomycetes; c__Planctomycetia; o__Gemmatales; f__Gemmataceae; g__; s__	0	0	0	0	1	1	0	0	2	0	6	21	3	18	0	0	18	6	29	57	0
OTU_849	GTGTCAGCAGCCGCGGTAAGACGAACCGTGCAAACGTTGTTCGGAATCACTGGGCTTAAAGGGCGCGTAGGCGGATCGGCAAGTCTGTGGTGAAATACCCCAGCTTAACTGGGGAACTGCCGTGGATACTGCTGGTCTCGAGGAGGGTAGGGGCGTCTGGAACTGCCGGTGGAGCGGTGAAATGCGTTGATATCGGCAGGAACTCCGGTGGCGAAGGCGAGACGCTGGACCCTTTCTGACGCTGAGGCGCGAAAGCCAGGGGAGCAAACGGGATTAGATACCCCAGTAGTCC	k__Bacteria; p__Planctomycetes; c__Planctomycetia; o__Gemmatales; f__Gemmataceae; g__; s__	0	0	0	3	1	66	0	18	3	14	0	0	168	65	0	63	48	51	8	66	0
OTU_850	GTGTCAGCAGCCGCGGTAAGACGAACCGTGCAAACGTTATTCGGAATCACTGGGCATAAAGGGCGCGTAGGCGGCTTTCTAAGTCAGGGGTGAAATCCGGCAGCTCAACTGTCGAAGTGCCTTTGATACTGGAAAGCTCGAGGGAGGTAGGGGTCTGTGGAACTTCCGGTGGAGCGGTGAAATGCGTTGATATCGGAAGGAACGCCGGTGGCGAAAGCGACGGACTGGATCTCTTCTGACGCTGAGGCGCGAAAGCTAGGGGAGCAAACGGGATTAGATACCCCTGTAGTCC	k__Bacteria; p__Planctomycetes; c__Planctomycetia; o__Gemmatales; f__Gemmataceae; g__; s__	0	0	2	19	3	53	0	2	6	18	3	5	29	64	1	7	19	73	11	37	0
OTU_851	GTGTCAGCCGCCGCGGTAAGACGAACCGTGCGAACGTTGTTCGGAATCACTGGGCTTAAAGGGCGCGTAGGCGGGCCATCAAGTCCGGGGTGAAATCTTTCGGCTTAACCGGAAAATTGCCTTGGATACTGGTGGTCTTGAGGGAAGTAGGGGTCTGCGGAACTTCCGGTGGAGCGGTGAAATGTGTTGATATCGGAAGGAACGCCGGTGGCGAAAGCGGCGGACTGGGCTTCTTCTGACGCTGAGGCGCGAAAGCTAGGGGAGCAAACGGGATTAGATACCCCTGTAGTCC	k__Bacteria; p__Planctomycetes; c__Planctomycetia; o__Gemmatales; f__Gemmataceae; g__; s__	0	0	0	0	0	0	0	0	0	0	0	0	4	20	0	0	6	19	61	40	15
OTU_852	GTGTCAGCAGCCGCGGTAAGACGAACCGTGCGAACGTTGTTCGGAATCACTGGGCTTAAAGGGCGCGTAGGCGGGCCGGCCGGTCGGAGGTGAAAGCCCCCAGCTCAACTGGGGAAGGGCCTTCGATACCGCCGGCCTGGAGGGAGGTAGGGGCGTGCGGAACTTCCGGTGGAGCGGTGAAATGCGTAGATATCGGAAGGAACACCGGTGGCGAAGGCGGCACGCTGGGCCTCACCTGACGCTGAGGCGCGAAAGCCAGGGGAGCGAACGGGATTAGATACCCCAGTAGTCC	k__Bacteria; p__Planctomycetes; c__Planctomycetia; o__Gemmatales; f__Gemmataceae; g__; s__	0	0	0	0	3	0	0	0	5	4	4	1	3	5	5	2	14	12	49	29	0
OTU_853	GTGTCAGCAGCCGCGGTAAGACGAACCGTGCGAACGTTGTTCGGATTCACTGGGCTTAAAGGGCGCGTAGGCGGATTACCAAGTCAGGGGTGAAATCTTTCGGCTTAACCGGAAAACTGCCCCTGATACTGGCAATCTTGAGGGAGGTAGGGGTCTGTGGAACTGGTGGTGGAGCGGTGAAATGCGTAGATATCACTAGGAACGCCGGTGGCGAAAGCGACGGACTGGACCTTCTCTGACGCTGAGGCGCGAAAGCTAGGGGAGCAAACGGGATTAGATACCCCTGTAGTCC	k__Bacteria; p__Planctomycetes; c__Planctomycetia; o__Gemmatales; f__Gemmataceae; g__; s__	0	0	0	0	0	0	0	0	0	0	50	47	0	2	4	0	0	0	9	10	0
OTU_854	GTGTCAGCAGCCGCGGTAAGACGAACCGTGCGAACGTTGTTCGGAATCACTGGGCTTAAAGGGCGCGTAGGCGGGCTCCTCAGTCTGTGGTGAAAGCCCCCGGCTCAACCGGGGAAGTGCCGTGGATACTGGGAGTCTCGAGGAGGGTAGGGGCATCTGGAACTGCCGGTGGAGCGGTGAAATGCGTTGATATCGGCAGGAACTCCGGTGGCGAAGGCGAGGTGCTGGACCCTTTCTGACGCTGAGGCGCGAAAGCCAGGGGAGCAAACGGGATTAGATACCCCTGTAGTCC	k__Bacteria; p__Planctomycetes; c__Planctomycetia; o__Gemmatales; f__Gemmataceae; g__; s__	0	0	1	4	3	33	0	5	8	27	0	0	2	5	0	0	2	8	23	15	0
OTU_855	GTGTCAGCAGCCGCGGTAAGACGAACCGTGCAAACGTTGTTCGGAATCACTGGGCTTAAAGGGCGCGTAGGCGGGCGATCAAGTCCGGGGTGAAATCTTTCGGCTCAACCGGAAAACTGCCTTGGATACTGATCGTCTTGAGGGAGGTAGGGGCAGGTGGAACTTCCGGTGGAGCGGTGAAATGCGTTGATATCGGAAGGAACGCCGGTGGCGAAAGCGGCCTGCTGGATCTCTTCTGACGCTGATGCGCGAAAGCTAGGGTAGCGAACGGGATTAGATACCCCAGTAGTCC	k__Bacteria; p__Planctomycetes; c__Planctomycetia; o__Gemmatales; f__Gemmataceae; g__; s__	0	0	0	0	0	0	0	0	0	1	2	2	6	21	1	0	45	8	143	138	0
OTU_856	GTGTCAGCAGCCGCGGTAAGACGAACCGTCCTAACGTTGTTCGGAATCACTGGGCTTAAAGGGCGCGTAGGCGGGCGAGCAAGTCCGGGGTGAAATACTTCAGCTCAACTGGAGAAGTGCCTTGGATACTGCTTGTCTCGAGGGAGGTAGGGGTCGGTGGAACTTCTGGTGGAGCGGTGAAATGCGTTGATATCAGAAGGAACGCCGGAGGCGAAAGCGACCGACTGGACCTCTTCTGACGCTGAGGCGCGAAAGCTAGGGGAGCGAACGGGATTAGATACCCCTGTAGTCC	k__Bacteria; p__Planctomycetes; c__Planctomycetia; o__Gemmatales; f__Gemmataceae; g__; s__	2	0	0	0	0	0	0	0	0	0	1	1	0	1	0	0	4	0	29	31	15
OTU_857	GTGTCAGCAGCCGCGGTAAGACGAACCGTGCGAACGTTGTTCGGATTCACTGGGCTTAAAGGGCGCGTAGGCGGGCGATCAAGTCGGTGGTGAAATCTTTCAGCTTAACTGGAAAACAGCCTTCGATACTGGTCGTCTGGAGGAAGGTAGGGGCATGTGGAACTTCCGGTGGAGCGGTGAAATGCGTAGAGATCGGAAGGAACGCCGGTGGCGAAAGCGACGTGCTGGACCTTTACTGACGCTGAGGCGCGAAAGCCAGGGGAGCAAACGGGATTAGATACCCCAGTAGTCC	k__Bacteria; p__Planctomycetes; c__Planctomycetia; o__Gemmatales; f__Gemmataceae; g__; s__	0	0	0	3	0	4	0	0	1	2	0	0	10	15	0	0	4	2	8	7	0
OTU_858	GTGTCAGCAGCCGCGGTAAGACGAACCGTGCGAACGTTGTTCGGAATCACTGGGCTTAAAGGGCGCGTAGGCGGGCCGGCCGGTCGGAGGTGAAAGCCCCCAGCTCAACTGGGGAAGCGCCCCCGATACCGCCGGCCTCGAGGGGGGTAGGGGCGTGCGGAACTTCCGGTGGAGCGGTGAAATGCGTAGATATCGGAAGGAACACCGGTGGCGAAGGCGGCACGCTGGGCCCTCCCTGACGCTGAGGCGCGAAAGCCAGGGGAGCGAACGGGATTAGAAACCCTAGTAGTCC	k__Bacteria; p__Planctomycetes; c__Planctomycetia; o__Gemmatales; f__Gemmataceae; g__; s__	0	0	0	0	1	11	0	0	1	2	0	2	3	5	0	4	10	19	13	21	0
OTU_859	GTGTCAGCAGCCGCGGTAAGACGAACCGTGCAAACGTTGTTCGGAATCACTGGGCTTAAAGGGCGCGTAGGCGGTTTACCAAGTCGGGGGTGAAATCTTTCGGCTCAACCGGAAAAGGGCCTTCGATACTGGTAAACTAGAGTGAGGTAGGGGCAGGTGGAACTTCCAGTGGAGCGGTGAAATGTGTTGATATTGGAAGGAACGCCGGTGGCGAAAGCGGCCTGCTGGACCTTGCCTGACGCTGAGGCGCGAAAGCTAGGGGAGCAAACGGGATTAGAAACCCCAGTAGTCC	k__Bacteria; p__Planctomycetes; c__Planctomycetia; o__Gemmatales; f__Gemmataceae; g__; s__	0	0	12	3	22	9	0	9	3	1	0	0	0	1	1	0	0	0	0	0	0
OTU_860	GTGTCAGCAGCCGCGGTAAGACGAACCGTGCAAACGTTGTTCGGATTCACTGGGCTTAAAGGGCGCGTAGGCGGGCTGTCAAGTCCGGGGTGAAATCTTTCGGCTCAACCGGAAAACTGCCTTGGATACTGACAGTCTCGAGGGAGGTAGGGGCAGACGGAACTTCCGGTGGAGCGGTGAAATGCGTTGATATCGGAAGGAACGCCGGTGGCGAAAGCGGTCTGCTGGATCTCTACTGACGCTGAGGCGCGAAAGCCAGGGGAGCAAACGGGATTAGATACCCTTGTAGTCC	k__Bacteria; p__Planctomycetes; c__Planctomycetia; o__Gemmatales; f__Gemmataceae; g__; s__	0	0	0	0	0	0	0	0	0	0	17	24	0	0	1	0	0	0	13	0	0
OTU_861	GTGTCAGCAGCCGCGGTAAGACGAACCGTGCGAACGTTGTTCGGAATCACTGGGCTTAAAGGGCGCGTAGGCGGGCGGCCAAGTCGGAGGTGAAAGCCCCCAGCTCAACTGGGGAAGTGCCCCCGATACTGGTCGCCTCGAGGGAGGTAGGGGCGTGCGGAACTTCCGGTGGAGCGGTGAAATGCGTAGATATCGGAAGGAACACCGGTGGCGAAAGCGGCACGCTGGACCTCTGCTGACGCTGAGGCGCGAAAGCCAGGGGAGCAAACGGGATTAGATACCCCAGTAGTCC	k__Bacteria; p__Planctomycetes; c__Planctomycetia; o__Gemmatales; f__Gemmataceae; g__; s__	0	0	0	0	0	0	0	0	0	0	9	17	0	0	2	0	0	1	48	2	41
OTU_862	GTGTCAGCAGCCGCGGTAAGACGAACCGTGCAAACGTTATTCGGAATCACTGGGCTTAAAGGGCGCGTAGGCGGGCATTCAAGTCCGGGGTGAAATCCTCCAGCTTAACTGGAGAAGTGCCTCGGATACTGAGTGCCTCGAGTGAGGCAGGGGAATCTGGAACAGCCGGTGGAGCGGTGAAATGCGTTGATATCGGCTGGAACTCCGGTGGCGAAGGCGAGGTGCTGGTCCTTAACTGACGCTGAGGCGCGAAAGCCAGGGTAGCGAACGGGATTAGATACCCTAGTAGTCC	k__Bacteria; p__Planctomycetes; c__Planctomycetia; o__Gemmatales; f__Gemmataceae; g__; s__	0	0	0	0	0	0	0	0	0	0	0	0	1	0	0	0	0	0	87	30	0
OTU_863	GTGTCAGCAGCCGCGGTAAGACGAACCGTGCTAACGTTGTTCGGATTCACTGGGCTTAAAGGGCGCGTAGGCGGACCCGCCAGTCTGGGGTGAAATCCTCCGGCTCAACCGGAGAACGGCCCCGGATACTGTGGGTCTTGAGGGAGGTAGGGGCAGGTGGAACTTCCGGTGGAGCGGTGAAATGCGTAGATATCGGAAGGAACGCCGGTGGCGAAAGCGACCTGCTGGATCTCTACTGACGCTGAGGCGCGAAAGCCAGGGGAGCGAACGGGATTAGATACCCCTAGTAGTCC	k__Bacteria; p__Planctomycetes; c__Planctomycetia; o__Gemmatales; f__Gemmataceae; g__; s__	0	0	0	0	0	4	0	1	0	1	32	54	192	227	32	2	110	172	67	235	0
OTU_864	GTGTCAGCAGCCGCGGTAAGACGAACCGAGCGAACGTTGTTCGGAATCACTGGGCTTAAAGGGCGCGTAGGCGGGCTGTCAAGTCTGGGGTGAAATCCCGCGGCTCAACCGTGGAACTGCCTCAGATACTGACGGCCTCGAGGGGGGTAGGGGCGAGCGGAACTCTCAGTGGAGCGGTGAAATGCGTTGATATTGGGAGGAACTCCGGTGGCGAAGGCGGCTCGCTGGACCTTTTCTGACGCTGAGGCGCGAAAGCTAGGGGAGCAAACGGGATTAGATACCCCTGTAGTCC	k__Bacteria; p__Planctomycetes; c__Planctomycetia; o__Gemmatales; f__Gemmataceae; g__Gemmata; s__	2	0	5	14	6	60	1	8	17	31	0	0	0	0	0	0	0	0	0	3	0
OTU_865	GTGTCAGCAGCCGCGGTAAGACGAACCGTGCGAACGTTATTCGGAATCACTGGGCTTAAAGGGCGCGTAGGCGGGTTGCCAAGTCTGTGGTGAAATCCTCCGGCTCAACCGGAGAACGGCCGTGGATACTGGCGACCTCGAGGGGGGTAGGGGCTTGCGGAACTGTGCGTGGAGCGGTGAAATGCGTTGATATGCACAGGAACTCCGGTGGCGAAGGCGGCGAGCTGGACCCTTTCTGACGCTGAAGCGCGAAAGCCAGGGGAGCGAACGGGATTAGATACCCCAGTAGTCC	k__Bacteria; p__Planctomycetes; c__Planctomycetia; o__Gemmatales; f__Gemmataceae; g__Gemmata; s__	0	0	0	14	0	7	1	0	1	25	0	0	22	21	0	0	8	6	68	39	0
OTU_866	GTGTCAGCAGCCGCGGTAAGACGAACCGTGCGAACGTTGTTCGGAATCACTGGGCTTAAAGGGCGCGTAGGCGGGCTTTCAAGTTTGGGGTGAAATCCTCCGGCTCAACCGGAGAACTGCCTCGAATACTGAAGGTCTCGAGGGGGATAGGGGCATGCGGAACTACGGGTGGAGCGGTGAAATGCGTTGATATCCGTAGGAACTCCGGTGGCGAAGGCGGCGTGCTGGATCCCTTCTGACGCTGAGGCGCGAAAGCCAGGGGAGCAAACGGGATTAGATACCCTAGTAGTCC	k__Bacteria; p__Planctomycetes; c__Planctomycetia; o__Gemmatales; f__Gemmataceae; g__Gemmata; s__	2	0	1	4	5	84	3	23	18	47	0	0	0	6	0	0	0	0	3	4	0
OTU_867	GTGTCAGCAGCCGCGGTAAGACGAACCGTGCGAACGTTGTTCGGAATCACTGGGCTTAAAGGGAGCGTAGGCGGGCTATCAAGTCTGGGGTGAAATGCCGCGGCTCAACCGTGGAACTGCCTCAGATACTGACGGCCTCGAGGGAGATAGGGGCATGCGGAACTGTAGGTGGAGCGGTGAAATGCGTTGATATCTACAGGAACTCCGGTGGCGAAAGCGGCGTGCTGGATCTCTTCTGACGCTGAGGCTCGAAAGCTAGGGGAGCAAACGGGATTAGAAACCCCTGTAGTCC	k__Bacteria; p__Planctomycetes; c__Planctomycetia; o__Gemmatales; f__Gemmataceae; g__Gemmata; s__	0	0	0	1	0	0	0	0	0	0	0	0	0	3	0	0	2	0	52	4	0
OTU_868	GTGTCAGCAGCCGCGGTAAGACGAACCGTGCGAACGTTGTTCGGAATCACTGGGCTTAAAGGGCGCGTAGGCGGGCTGTCAAGTCCGGGGTGAAATCCTCCCGCTCAACGGGAGAACGGCCTCGGATACTGACGGCCTCGAGGGAGATAGGGGCACGCGGAACTGTGGGTGGAGCGGTGAAATGCGTTGATATCCATAGGAACTCCGGTGGCGAAGGCGGCGTGCTGGATCTCTTCTGACGCTGAGGCGCGAAAGCCAGGGGAGCAAACGGGATTAGATACCCCAGTAGTCC	k__Bacteria; p__Planctomycetes; c__Planctomycetia; o__Gemmatales; f__Gemmataceae; g__Gemmata; s__	1	0	0	0	0	0	0	0	0	0	0	0	7	19	0	0	1	9	3	15	0
OTU_869	GTGTCAGCAGCCGCGGTAAGACGAACCGAGCGAACGTTGTTCGGAATCACTGGGCTTAAAGGGCGCGTAGGCGGGTATTCAAGTCTGTGGTGAAATCCGGCAGCTCAACTGTCGAATTGCCGTGGATACTGGGTATCTCGAGGGAGGTAGGGGCGTGCGGAACTAATGGTGGAGCGGTGAAATGCGTTGATATCATTAGGAACTCCGGTGGCGAAGGCGGCACGCTGGACCTTTTCTGACGCTGAGGCGCGAAAGCCAGGGGAGCAAACGGGATTAGATACCCCAGTAGTCC	k__Bacteria; p__Planctomycetes; c__Planctomycetia; o__Gemmatales; f__Gemmataceae; g__Gemmata; s__	0	0	0	1	0	2	0	0	0	0	0	0	16	27	5	71	12	21	12	12	0
OTU_870	GTGTCAGCAGCCGCGGTAAGACGAACCGTGCGAACGTTGTTCGGAATCACTGGGCTTAAAGGGCGCGTAGGCGGGCTGACAAGTCTGGGGTGAAATCCCGCGGCTCAACCGTGGAACTGCCTTAGATACTGTCGGCCTCGAGGGAGGTAGGGGCGTGCGGAACTGTAGGTGGAGCGGTGAAATGCGTTGATATCTACAGGAACTCCGGTGGCGAAAGCGGCGCGCTGGACCTCTTCTGACGCTGAGGCGCGAAAGCTAGGGGAGCAAACGGGATTAGATACCCCAGTAGTCC	k__Bacteria; p__Planctomycetes; c__Planctomycetia; o__Gemmatales; f__Gemmataceae; g__Gemmata; s__	1	0	0	4	1	11	1	9	4	14	0	0	7	0	0	9	2	1	4	2	0
OTU_871	GTGTCAGCAGCCGCGGTAAGACGAACCGTGCGAACGTTGTTCGGAATCACTGGGCTTAAAGGGCGCGTAGGCGGGCCTCCAAGTCCGGGGTGAAATCCTCCAGCCTAACTGGAGAAGAGCCTCGGAGACTGGGGGTCTTGAGGAAGGTAGGGGCAAGCGGAACTATGGGTGGAGCGGTGAAATGCATTGATATCCATAGGAACTCCGGTGGCGAAGGCGGCTTGCTGGACCTTTTCTGACGCTGAGGCGCGAAAGCCAGGGGAGCAAACGGGATTAGATACCCCTGTAGTCC	k__Bacteria; p__Planctomycetes; c__Planctomycetia; o__Gemmatales; f__Gemmataceae; g__Gemmata; s__	0	0	0	0	0	0	0	0	0	0	73	115	2	2	0	0	1	0	0	3	0
OTU_872	GTGTCAGCAGCCGCGGTAAGACGAACCGTGCGAACGTTGTTCGGAATCACTGGGCTTAAAGGGCGCGTAGGCGGGCTGTCAAGTCTGGGGTGAAATCCCGCGGCTCAACCGTGGAACTGCCTCAGATACTGACGGCCTCGAGGGAGGTAGGGGCGTGCGGAACTGTGAGTGGAGCGGTGAAATGCGTTGATATTCACAGGAACTCCGGTGGCGAAGGCGGCGCGCTGGACCTCTTCTGACGCTGAGGCGCGAAAGCTAGGGGAGCAAACGGGATTAGATACCCCAGTAGTCC	k__Bacteria; p__Planctomycetes; c__Planctomycetia; o__Gemmatales; f__Gemmataceae; g__Gemmata; s__	3	0	6	6	3	10	2	14	3	14	6	19	3	1	0	0	5	1	32	15	4
OTU_873	GTGTCAGCAGCCGCGGTAAGACGAACCGAGCGAACGTTGTTCGGAATCACTGGGCTTAAAGGGCGCGTAGGCGGGCTGTCAAGTCTGGGGTGAAATCCCACGGCTCAACCGTGGAACTGCCTCGGATACTGACGGTCTTGAGGGGGGTAGGGGCGAGCGGAACTGATGGTGGAGCGGTGAAATGCGTTGATATCATCAGGAACTCCGGTGGCGAAGGCGGCTCGCTGGACCCTTTCTGACGCTGAGGCGCGAAAGCCAGGGGAGCAAACGGGATTAGATACCCCTGTAGTCC	k__Bacteria; p__Planctomycetes; c__Planctomycetia; o__Gemmatales; f__Gemmataceae; g__Gemmata; s__	0	0	0	0	0	6	0	0	0	0	0	0	17	25	4	11	10	21	14	24	0
OTU_874	GTGTCAGCAGCCGCGGTAAGACGAACCGTGCGAACGTTATTCGGAATCACTGGGCTTAAAGGGCGCGTAGGCGGGTTGCCAAGTCTGTGGTGAAATCCTCCGGCTCAACCGGAGAACGGCCGTGGATACTGGCGACCTCGAGGGGGGTAGGGGCTTGCGGAACTGTGCGTGGAGCGGTGAAATGCGTTGATATGCACAGGAACTCCGGTGGCGAAGGCGGCGAGCTGGACCCTTTCTGACGCTGAAGCGCGAAAGCCAGGGGAGCGAACGGGATTAGATACCCTAGTAGTCC	k__Bacteria; p__Planctomycetes; c__Planctomycetia; o__Gemmatales; f__Gemmataceae; g__Gemmata; s__	0	0	1	9	0	35	2	7	9	39	0	0	11	18	0	1	16	0	43	48	0
OTU_875	GTGTCAGCAGCCGCGGTAAGACGAACCGTGCAAACGTTGTTCGGAATCACTGGGCTTAAAGGGCGCGTAGGCGGGCCATCAAGTCAAGGGTGAAATCCTCCGGCTTAACCGGAGAACTGCCTCTGATACTGGTGGTCTGGAGTAGGGTAGGGGCATGCGGAACTGCTGGTGGAGCGGTGAAATGTGTTGATATCAGCAGGAACTCCGGTGGCGAAAGCGGCGTGCTGGACCCTTACTGACGCTGAGGCGCGAAAGCCAGGGGAGAGAACGGGATTAGATACCCCGGTAGTCC	k__Bacteria; p__Planctomycetes; c__Planctomycetia; o__Gemmatales; f__Gemmataceae; g__Gemmata; s__	0	0	0	0	0	0	0	0	0	0	55	69	0	6	0	0	3	0	11	1	0
OTU_876	GTGTCAGCAGCCGCGGTAAGACGAACCGTGCGAACGTTGTTCGGAATCACTGGGCTTAAAGGGCGCGTAGGCGGGCTGTCAAGTCCGGGGTGAAATCCTCCCGCTCAACGGGAGAACGGCCTCGGATACTGACGGCCTCGAGGGAGATAGGGGCACGCGGAACTGTGGGTGGAGCGGTGAAATGCGTTGATATCCATAGGAACTCCGGTGGCGAAGGCGGCGTGCTGGATCTCTTCTGACGCTGAGGCGCGAAAGCCAGGGGAGCAAACGGGATTAGATACCCTAGTAGTCC	k__Bacteria; p__Planctomycetes; c__Planctomycetia; o__Gemmatales; f__Gemmataceae; g__Gemmata; s__	0	0	0	0	0	0	0	0	0	0	0	4	14	27	0	4	6	28	7	22	0
OTU_877	GTGTCAGCAGCCGCGGTAAGACGAACCGTGCGAACGTTGTTCGGAATCACTGGGCTTAAAGGGCGCGTAGGCGGGCCACCAAGTCCGCGGTGAAATCCTCCGGCTCAACCGGAGAAGTGCCGCGGATACTGGGGGCCTCGAGGGGGGTAGGGGCATGCGGAACACTGGGTGGAGCGGTGAAATGCGTTGATATCCAGTGGAACTCCGGTGGCGAAGGCGGCGTGCTGGACCCCATCTGACGCTGAGGCGCGAAAGCCAGGGGAGCGAACGGGATTAGATACCCCAGTAGTCC	k__Bacteria; p__Planctomycetes; c__Planctomycetia; o__Gemmatales; f__Gemmataceae; g__Gemmata; s__	0	0	0	1	33	0	8	23	7	6	0	0	0	0	0	0	0	0	0	0	0
OTU_878	GTGTCAGCAGCCGCGGTAAGACGAACCGAGCGAACGTTGTTCGGAATCACTGGGCTTAAAGGGCGCGTAGGCGGGCTGTCAAGTCTGGGGTGAAATCCCACGGCTCAACCGTGGAACTGCCTCGGATACTGACGGTCTTGAGGGGGGTAGGGGCGAGCGGAACTGATGGTGGAGCGGTGAAATGCGTTGATATCATCAGGAACTCCGGTGGCGAAGGCGGCTCGCTGGACCCTTTCTGACGCTGAGGCGCGAAAGCCAGGGGAGCAAACGGGATTAGATACCCTAGTAGTCC	k__Bacteria; p__Planctomycetes; c__Planctomycetia; o__Gemmatales; f__Gemmataceae; g__Gemmata; s__	0	0	0	0	0	10	0	0	0	3	0	3	22	25	1	5	6	16	19	38	0
OTU_879	GTGTCAGCAGCCGCGGTAAGACGAACCGTGCGAACGTTGTTCGGAATCACTGGGCATAAAGGGCGCGTAGGCGGGCCGATAAGTCAGGGGTGAAATCCTCCAGCTCAACTGAAGAACTGCCTCTGATACTGACGGTCTAGAGTAAGGTAGGGGCATGCGGAACTGATGGTGGAGCGGTGAAATGTGTTGATATCATCAGGAACTCCGGTGGCGAAAGCGGCATGCTGGACCTTCACTGACGCTGATGCGCGAAAGCCAGGGGAGCAAACGGGATTAGAAACCCCAGTAGTCC	k__Bacteria; p__Planctomycetes; c__Planctomycetia; o__Gemmatales; f__Gemmataceae; g__Gemmata; s__	0	0	0	0	0	0	0	0	0	0	0	1	0	4	0	0	5	0	54	12	0
OTU_880	GTGTCAGCAGCCGCGGTAAGACGAACCGTGCGAACGTTGTTCGGAATCACTGGGCTTAAAGGGCGCGTAGGCGGGCCTCCAAGTCCGGGGTGAAATCCTCCAGCCTAACTGGAGAAGAGCCTCGGAGACTGGGGGTCTTGAGGAAGGTAGGGGCAAGCGGAACTATGGGTGGAGCGGTGAAATGCATTGATATCCATAGGAACTCCGGTGGCGAAGGCGGCTTGCTGGACCTTTTCTGACGCTGAGGCGCGAAAGCCAGGGGAGCAAACGGGATTAGAAACCCCGGGTAGTCC	k__Bacteria; p__Planctomycetes; c__Planctomycetia; o__Gemmatales; f__Gemmataceae; g__Gemmata; s__	0	0	0	0	0	0	0	0	0	0	114	204	2	2	0	1	3	2	3	2	0
OTU_881	GTGCCAGCAGCCGCGGTAAGACGAACCGTGCGAACGTTGTTCGGAATCACTGGGCTTAAAGGGCGCGTAGGCGGGTCGCCAAGTTTGGGGTGAAATCCTCCCGCTTAACGGGAGAACGGCCCTGAATACTGGCGATCTCGAGGGGGATAGGGGCATGCGGAACTACGGGTGGAGCGGTGAAATGCGTTGATATCCGTAGGAACTCCGGTGGCGAAGGCGGCGTGCTGGATCCCTTCTGACGCTGAGGCGCGAAAGCCAGGGGAGCAAACGGGATTAGATACCCTTGTAGTCC	k__Bacteria; p__Planctomycetes; c__Planctomycetia; o__Gemmatales; f__Gemmataceae; g__Gemmata; s__	0	0	1	0	0	6	0	3	3	19	0	0	0	5	0	0	0	0	8	20	0
OTU_882	GTGTCAGCCGCCGCGGTAAGACGAACCGTGCGAACGTTATTCGGAATCACTGGGCTTAAAGGGCGCGTAGGCGGAAGGGCGCGTCGGCGTTGAAATCCCCCGGCTCAACCGGGGAATGGGCGTCGAAACGGCCGTTCTGGAGGGGCGTAGAGGGACTCGGAACTTCCGGTGGAGCGGTGATATGCGTTGAGATCGGAAGGAACGCCCGTGGCGAAAGCGGGGTCCTGGACGCCTACTGACGCTGAGGCGCGAAAGCCAGGGGAGCAAACGGGATTAGATACCCCAGTAGTCC	k__Bacteria; p__Planctomycetes; c__Planctomycetia; o__Gemmatales; f__Isosphaeraceae; g__; s__	5	0	1	0	2	1	1	1	2	0	8	27	1	4	13	11	0	0	4	4	0
OTU_883	GTGTCAGCAGCCGCGGTAAGACGAACCGTGCGAACGTTATTCGGAATCACTGGGCTTAAAGCGCGTGTAGGTGGCTTGACACGTCTGTCGCTGAAATCCCCCGGCTTAACCGGGGAACTGGCGTGGATACGGTCAGGCTTGAGGGATGTAGGGGGATCGGGAACTTCCGGTGGAGCGGTGAAATGCGTTGAGATCGGAAGGAACGCCCGTGGCGAAAGCGCGGTCCTGGACATTTCCTGACACTGAGACGCGAAAGCTAGGGGAGCAAACGGGATTAGATACCCTAGTAGTCC	k__Bacteria; p__Planctomycetes; c__Planctomycetia; o__Gemmatales; f__Isosphaeraceae; g__; s__	0	0	0	12	0	17	0	0	6	15	0	0	0	0	0	0	0	0	0	0	0
OTU_884	GTGTCAGCAGCCGCGGTAAGACGAACCGTGCGAACGTTATTCGGAATCACTGGGCTTAAAGCGCGTGTAGGCGGGCGGGCACGTCGGAGCCTGAAAGCCCCCGGCTCAACCGGGGAATGGGGGCCGATACGACCCGTCTGGAGGGACGTAGGGGGACCTGGAACTTCCGGTGGAGCGGTGAAATGCGTTGAGATCGGAAGGAACGCCCGTGGCGAAAGCGAGGTCCTGGACGTCTTCTGACGCTGAGACGCGAAAGCTAGGGTAGCGAACGGGATTAGATACCCCAGTAGTCC	k__Bacteria; p__Planctomycetes; c__Planctomycetia; o__Gemmatales; f__Isosphaeraceae; g__; s__	0	0	16	3	69	34	8	29	25	76	0	0	3	10	1	0	1	2	3	6	0
OTU_885	GTGTCAGCAGCCGCGGTAAGACGAACCGTGCGAACGTTATTCGGAATCACTGGGCTTAAAGCGCGTGTAGGCGGTCCGGCACGTCGAGAGTTGAAATCCCCCGGCTCAACCGGGGAATGGGCCTCGATACGACCGGACTGGAGGGAGGTAGGGGATCCGGGAACTTCCGGTGGAGCGGTGAAATGCGTTGAGATCGGAAGGAACGCCCGTGGCGAAAGCGCGGATCTGGACCTTTCCTGACGCTGAGACGCGAAAGCTAGGGGAGCAAACGGGATTAGATACCCCAGTAGTCC	k__Bacteria; p__Planctomycetes; c__Planctomycetia; o__Gemmatales; f__Isosphaeraceae; g__; s__	0	0	3	1	8	20	2	10	12	31	0	0	0	4	0	0	0	2	0	0	0
OTU_886	GTGTCAGCAGCCGCGGTAAGACGAACCGTGCGAACGTTATTCGGAATCACTGGGCTTAAAGCGCGTGTAGGCGGACAGGCGCGTCGGTCGCTGAAAGCCCCCGGCTCAACCGGGGAACGGGCGCCGATACGGCCGGTCTGGAGGGAGGTAGGGGGAGCCGGAACTTCCGGTGGAGCGGTGAAATGCGTTGAGATCGGAAGGAACGCCCGTGGCGAAAGCGGGCTCCTGGACCTCACCTGACGCTGAGACGCGAAAGCTAGGGGAGCAAACGGGATTAGATACCCTAGTAGTCC	k__Bacteria; p__Planctomycetes; c__Planctomycetia; o__Gemmatales; f__Isosphaeraceae; g__; s__	3	0	2	7	14	17	3	11	14	24	0	2	2	0	1	9	0	4	1	0	0
OTU_887	GTGTCAGCAGCGGTAAGACGAACCGTGCGAACGTTATTCGGAATCACTGGGCTTAAAGCGCGTGTAGGCGGGCCGGCACGTCGAGAGTTGAAAGCCCCCGGCTCAACCGGGGAACGGGCCTCGATACGACCGGTCTGGAGGGGGGTAGGGGGAGCCGGAACTCACGGTGGAGCGGTGAAATGCGTTGAGATCGTGAGGAACGCCCGTGGCGAAAGCGGGCTCCTGGACCTTGCCTGACGCTGAGACGCGAAAGCCAGGGGAGCGAACGGGATTAGATACCCCTGTAGTCC	k__Bacteria; p__Planctomycetes; c__Planctomycetia; o__Gemmatales; f__Isosphaeraceae; g__; s__	1	0	7	3	9	22	3	11	10	26	0	0	0	0	0	0	0	0	0	0	0
OTU_888	GTGTCAGCAGCCGCGGTAAGACGAACCGTGCAAACGTTGTTCGGATTCACTGGGTTTAAAGGGCGCGTAGGCGGTTGGTTAAGTCGGCGGTGAAATACTTCAGCTCAACTGGAGAATTGCCGCTGAAACTGACCAGCTCGAGGGAGGTCGAGGTGCGCGGAACTTCCGGTGGAGCGGTGAAATGCGTTGATATCGGAAGGAACACCTGTGGCGAAAGCAGTGCACTGGACCTTTTCTGACGCTGAGGCGCGAAAGCCAGGGGAGCGAACGGGATTAGATACCCTAGTAGTCC	k__Bacteria; p__Planctomycetes; c__Planctomycetia; o__Gemmatales; f__Isosphaeraceae; g__; s__	2155	0	0	0	0	0	0	3	0	1	0	0	0	0	0	0	0	0	0	0	0
OTU_889	GGACTACAAGGGTTTCTAATCCCGTTCGCTCCCCTGGCTTTCGCGCCTCAGCGTCAGAAAAGGTCCAGTGCACCGCTTTCGCCACAGGTGTTCCTTCCGATATCAACGCATTTCACCGCTCCACCGGAAGTTCCGCGCACCTCGACCTCCCTCGAGCTGGTCAGTTTCAGCGGCAATTCTCCAGTTGAGCTGAAGTATTTCACCGCCGACTTAACCAACCGCCTACGCGCCCTTTAAACCCAGTGAATCCGAACAACGTTTGCACGGTTCGTCTTACCGCGGCTGCTGACAC	k__Bacteria; p__Planctomycetes; c__Planctomycetia; o__Gemmatales; f__Isosphaeraceae; g__; s__	0	3014	0	0	0	0	0	0	0	0	0	0	0	0	0	0	0	0	0	0	0
OTU_890	GTGTCAGCAGCCGCGGTAACACGAACCCGACAAACGTTATTCGGAATTATTGGGCTTAAAGGGTGCGTAGGCGGTGCGGTAAGTGCGGTGTGAAATCCCACGGCTCAACCGTGGAATTGCGCTGCATACTGCCGTGCTGGAGGAAGACAGGGGTAAGCGGAACTGATGGTGGAGCGGTGAAATGCGTTGATATCATCAGGAACACCGGTGGCGAAAGCGGCTTACTGGGTCTTATCTGACGCTGAGGCACGAAAGCTAGGGTAGCGAACGGGATTAGATACCCCAGTAGTCC	k__Bacteria; p__Planctomycetes; c__Planctomycetia; o__Pirellulales; f__Pirellulaceae; g__; s__	0	0	1	1	2	19	0	0	6	3	1	1	14	18	2	8	11	17	24	21	0
OTU_891	GTGTCAGCAGCCGCGGTAATACGGACCGGACAAACGTTATTCGGAATCACTGGGCTTAAAGAGTACGTAGGCGGCTCAGAAAGTTGGGTGTGAAATCCCTCGGCTCAACCGAGGAATTGCGCTCAAAACTACTGAGCTTGAGGAAGGTAGGGGTAAGCGGAACTGATGGTGGAGCGGTGAAATGCGTTGATATCATCAGGAACACCAGTGGCGAAGGCGGCTTACTGGGCCTTTTCTGACGCTGAGGTACGAAAGCTAGGGTAGCGAACGGGATTAGATACCCCAGTAGTCC	k__Bacteria; p__Planctomycetes; c__Planctomycetia; o__Pirellulales; f__Pirellulaceae; g__; s__	2	0	5	5	5	43	6	14	15	43	0	0	5	3	1	11	2	7	2	2	0
OTU_892	GTGTCAGCAGCCGCGGTAAGACGAACCACACAAACGTTATTCGGAATTACTGGGCTTAAAGGGTGCGTAGGCTGTGCGGAAAGTTGGGTGTGAAATCCCCCGGCTCAACCGGGGAATTGCGCCCAAAACTACCGTGCTTGAGGAAGACAGAGGTGAGCGGAACTTCGGGTGGAGCGGTGAAATGCGTTGATATCCGAAGGAACACCGGTGGCGAAAGCGGCTCACTGGGTCTTTTCTGACGCTGATGCACGAAAGCTAGGGGAGCAAACGGGATTAGATACCCCGGTAGTCC	k__Bacteria; p__Planctomycetes; c__Planctomycetia; o__Pirellulales; f__Pirellulaceae; g__; s__	0	0	0	0	0	0	0	0	0	0	0	0	0	0	0	0	0	0	57	2	0
OTU_893	GTGTCAGCAGCCGCGGTAACACGAACTGTGCAAACGTTATTCGGAATCACTGGGCTTAAAGAGTTCGTAGGCGGCGCGTTAAGTCGGGTGTGAAATCCCTCGGCTCAACCGAGGAATTGCGCCCGAAACTGGCGTGCTTGAGTAAGATAGAGGTGAGCGGAACTGATGGTGGAGCGGTGAAATGCGTTGATATCATCAGGAACACCGGTGGCGAAAGCGGCTCACTGGGTCTTAACTGACGCTGAGGAACGAAAGCTAGGGGAGCGAACGGGATTAGATACCCCAGTAGTCC	k__Bacteria; p__Planctomycetes; c__Planctomycetia; o__Pirellulales; f__Pirellulaceae; g__; s__	0	0	0	10	4	1	2	3	1	0	0	2	0	0	22	65	0	15	0	0	0
OTU_894	GTGTCAGCAGCCGCGGTAAGACGAACCGTCCAAACGTTATTCGGTATCACTGGGCTTAAAGCGTGCGTAGGCGGCCCGAAGGGTGGGGTGTGAAATCCCACGGCTCAACCGTGGAATTGCGCTCCAAACCGTCGGGCTGGAGGAAGGCAGGGGTGAGCGGAACTGATGGTGGAGCGGTGAAATGCGTTGATATCATCAGGAACACCGGTGGCGAAAGCGGCTCACTGGGCCTTTTCTGACGCTGAGGCACGAAAGCTAGGGGAGCAAACGGGATTAGATACCCCAGTAGTCC	k__Bacteria; p__Planctomycetes; c__Planctomycetia; o__Pirellulales; f__Pirellulaceae; g__; s__	2	0	28	87	46	76	8	56	38	45	0	0	0	0	0	0	0	0	0	0	0
OTU_895	GTGTCAGCAGCCGCGGTAACACGAACCGGGCAAACGTTATTCGGAATTACTGGGCTTAAAGGGTGCGTAGGCTGCGCTATAAGTCGGGTGTGAAATCCCTCAGCTCAACTGAGGAACTGCGCCCGATACTGTAGTGCTTGAGGAGGATAGAGGTGAGCGGAACTAGCAGTGGAGCGGTGAAATGCGTTGATATTGCTGGGAACACCCGTGGCGAAAGCGGCTCACTGGGTCCTTTCTGACGCTGAGGCACGAAAGCTAGGGGAGCGAACGGGATTAGATACCCCGGTAGTCC	k__Bacteria; p__Planctomycetes; c__Planctomycetia; o__Pirellulales; f__Pirellulaceae; g__; s__	0	0	0	0	0	0	0	0	0	4	0	0	2	4	5	9	13	55	3	2	0
OTU_896	GTGTCAGCAGCCGCGGTAATACGGAATGTGCAAACGTTATTCGGAATCACTGGGCTTAAAGAGTCCGTAGGCGGCATGTTAGGTGAGGTGTGAAATCCCCCGGCTCAACCGAGGAATTGCGCTTCAAACCGGCGTGCTTGAGGAAGATAGAGGTGGGCGGAACTGATGGTGGAGCGGTGAAATGCGTTGATATCATCAGGAACACCGGAGGCGAAAGCGGCCCACTGGGTCTTTTCTGACGCTGAGGGACGAAAGCTAGGGGAGCGAACGGGATTAGATACCCTAGTAGTCC	k__Bacteria; p__Planctomycetes; c__Planctomycetia; o__Pirellulales; f__Pirellulaceae; g__; s__	5	0	0	13	0	9	1	0	0	3	0	0	0	0	0	0	0	0	1	0	40
OTU_897	GTGTCAGCAGCCGCGGTAAGACGAACCGTCCAAACGTTATTCGGAATTACTGGGCTTAAAGGGTGCGTAGGCGGCGAGGAAAGTAGGGTGTGAAATCCCTCGGCTTAACCGAGGAACTGCGCTCTAAACTACCTTGCTCGAGGGAGACAGAGGTGAGCGGAACTTAGGGTGGAGCGGTGAAATGTGTTGATATCCTAAGGAACACCGGTGGCGAAGGCGGCTCACTGGGTCTCTTCTGACGCTGAGGCACGAAAGCTAGGGTAGCGAACGGGATTAGATACCCCGGTAGTCC	k__Bacteria; p__Planctomycetes; c__Planctomycetia; o__Pirellulales; f__Pirellulaceae; g__; s__	0	0	0	2	0	0	0	0	0	0	3	5	42	10	0	2	7	44	47	3	0
OTU_898	GTGTCAGCAGCCGCGGTAATACGAGTGGTGCAAACGTTATTCGGAATCACTGGGCTTAAAGGGTGCGTAGGCGGCTGCACAAGTCAGGTGTGAAATCCCTCGGCTCAACCGAGGAACTGCGCTTGAAACTGTGCGGCTTGAGGGAGACAGAGGTGAGCGGAACTGATGGTGGAGCGGTGAAATGCGTTGATATCATCAGGAACACCGGTGGCGAAAGCGGCTCACTGGGTCTTTTCTGACGCTGAGGCACGAAAGCTAGGGGAGCAAACGGGATTAGATACCCCAGTAGTCC	k__Bacteria; p__Planctomycetes; c__Planctomycetia; o__Pirellulales; f__Pirellulaceae; g__; s__	1	0	13	95	45	212	10	43	92	174	0	0	3	5	0	0	8	5	53	20	0
OTU_899	GTGTCAGCAGCCGCGGTAAGACGAACCGTACAAACATTATTCGGAATCACTGGGCTTAAAGGGTGCGTAGGCGGCGCGGAAAGTTGGGTGTGAAATCCCTCGGCTCAACCGAGGAACTGCGCCCAAAACTACCGTGCTTGAGGGAGACAGAGGTGAGCGGAACTTAGGGTGGAGCGGTGAAATGCGTTGATATCCTAAGGAACACCGGTGGCGAAAGCGGCTCACTGGGTCTCTTCTGACGCTGAGGCACGAAAGCTAGGGTAGCGAACGGGATTAGATACCCCAGTAGTCC	k__Bacteria; p__Planctomycetes; c__Planctomycetia; o__Pirellulales; f__Pirellulaceae; g__; s__	2	0	3	6	0	31	2	0	3	22	0	2	1	19	21	3	1	15	3	3	35
OTU_900	GTGTCAGCAGCCGCGGTAAGACGAACCGTCCAAACGTTATTCGGAATCACTGGGCTTAAAGGGTGCGTAGGCTGCCCGGTAAGTTGGGTGTGAAAGCCCTCGGCTTAACCGAGGAATTGCGCCCAAAACTGTCGGGCTCGAGGAAGATAGAGGTGAGCGGAACTAAGGGTGGAGCGGTGAAATGCGTTGATATCCTTAGGAACACCAGTAGCGAAAGCGGCTCACTGGGTCTTCTCTGACGCTGAGGCACGAAAGCTAGGGGAGCGAACGGGATTAGATACCCCAGTAGTCC	k__Bacteria; p__Planctomycetes; c__Planctomycetia; o__Pirellulales; f__Pirellulaceae; g__; s__	1	0	1	1	9	2	16	4	0	3	0	0	0	0	17	46	0	0	0	0	0
OTU_901	GTGTCAGCAGCCGCGGTAAGACGAGCTCCCCAAACGTTATTCGGTATCACTGGGCTTAAAGAGTTCGTAGGCGGCGAAGTAGGTGAGGTGTGAAAGCCCTCGGCTCAACCGAGGAACTGCGCTTCAAACCGCTTTGCTAGAGGGAGATAGGGGTAAGCGGAACAGATGGTGGAGCGGTGAAATGCATTGATATCATCTGGAACACCGGTGGCGAAAGCGGCTTACTGGATCTTTTCTGACGCTGAGGAACGAAAGCTAGGGTAGCGAACGGGATTAGATACCCCAGTAGTCC	k__Bacteria; p__Planctomycetes; c__Planctomycetia; o__Pirellulales; f__Pirellulaceae; g__; s__	4	0	23	18	26	36	10	20	13	50	0	0	0	1	0	6	0	2	0	3	0
OTU_902	GTGCCAGCAGCCGCGGTAAGACGAACCGTACGAACGTTATTCGGAATCACTGGGCTTAAAGGGTGCGTAGGCGGCGCTGAAAGTTGGGTGTGAAATCCCTCGGCTCAACCGAGGAACTGCGCCCAAAACTACAGTGCTTGAGGGAGATAGAGGTGAGCGGAACTTAGGGTGGAGCGGTGAAATGCGTTGATATCCTAAGGAACGCCAGGGGCGAAAGCGGCTCACTGGGTCTCTTCTGACGCTGAGGCACGAAAGCTAGGGTAGCGAACGGGATTAGATACCCCTGTAGTCC	k__Bacteria; p__Planctomycetes; c__Planctomycetia; o__Pirellulales; f__Pirellulaceae; g__; s__	0	0	0	4	2	9	0	1	5	4	0	0	0	0	1	5	0	3	0	3	14
OTU_903	GTGTCAGCAGCCGCGGTAATACGAACCATGCAAACGTTATTCGGAATCACTGGGCTTAAAGCGTGCGTAGGCGGCCTTTTAAGTCGGGTGTGAAAGCCCTCAGCCCAACTGAGGAATTGCGCTCGATACTGGAAGGCTAGAGAGAGATAGAGGTGGGTGGAACTGATGGTGGAGCGGTGAAATGCGTTGATATCATCAGGAACACCAGAGGCGAAGGCGGCCCACTGGGTCTCTTCTGACGCTGAGGTACGAAAGCTAGGGTAGCGAACGGGATTAGATACCCTTGTAGTCC	k__Bacteria; p__Planctomycetes; c__Planctomycetia; o__Pirellulales; f__Pirellulaceae; g__; s__	0	0	0	0	0	0	0	0	0	0	0	0	0	1	0	3	0	0	42	7	0
OTU_904	GTGTCAGCAGCCGCGGTAAGACGAACCGTCCTAACGTTATTCGGAATTACTGGGCTTAAAGGGTGCGTAGGCGGCCCTGTAAGTTGGGTGTGAAATCCCTCGGCTCAACCGAGGAATTGCGCCCAATACTGCAGGGCTAGAGGAAGATAGAGGTGAGCGGAACTTGTGGTGGAGCGGTGAAATGCGTTGATATCACAAGGAACACCTGTGGCGAAAGCGGCTCACTGGGTCTTTTCTGACGCTGAGGCACGAAAGCTGGGGGAGCGAACGGGATTAGATACCCTAGTAGTCC	k__Bacteria; p__Planctomycetes; c__Planctomycetia; o__Pirellulales; f__Pirellulaceae; g__; s__	0	0	0	0	0	0	0	0	0	0	0	0	0	0	8	42	0	0	0	0	0
OTU_905	GTGTCAGCAGCCGCGGTAATACGAACCGTCCAAACGTTATTCGGAATCACTGGGCTTAAAGGGTGCGTAGGCGGCTTGGTAAGTTGGGTGTGAAATACCTCGGCTCAACCGAGGAATTGCGCTCAAAACTGCCAAGCTCGAGGGAGACAGAGGTGAGCGGAACTTAGGGTGGAGCGGTGAAATGCGTTGATATCCTAAGGAACACCGGTGGCGAAAGCGGCTCACTGGGTCTCTTCTGACGCTGAGGCACGAAAGCTAGGGGAGCGAACGGGATTAGATACCCCTGTAGTCC	k__Bacteria; p__Planctomycetes; c__Planctomycetia; o__Pirellulales; f__Pirellulaceae; g__; s__	0	0	9	13	10	6	10	7	2	22	0	0	0	0	0	0	0	0	0	0	0
OTU_906	GTGTCAGCAGCCGCGGTAATACGAACCGTCCAAACGTTATTCGGAATTATTGGGCTTAAAGGGTGCGTAGGCGGCCCGGTAAGTTGGGTGTGAAATCCCTCGGCTCAACCGAGGAATTGCGCCCAAAACTGCCGGGCTTGAGGGAGATAGAGGTGAGTGGAACTTAGGGTGGAGCGGTGAAATGCGTTGATATCCTAAGGAACACCGGTGGCGAAAGCGACTCACTGGGTCTCTTCTGACGCTGAGGCACGAAAGCTAGGGTAGCGAAGAGGATTAGATACCCCAGTAGTCC	k__Bacteria; p__Planctomycetes; c__Planctomycetia; o__Pirellulales; f__Pirellulaceae; g__; s__	0	0	0	0	3	0	0	0	0	0	0	0	0	0	11	37	0	0	0	0	0
OTU_907	GTGTCAGCAGCCGCGGTAAGACGAACCGTACGAACGTTACTCGGAATCACTGGGCTTAAAGGGTGCGTAGGCTGTCCGGTAAGTCGGGTGTGAAATACCTCAGCTCAACTGAGGAATTGCGCCCGAAACTGTCGGACTTGAGGGAGACAGAGGTGAGCGGAACTTAGGGTGGAGCGGTGAAATGCGTTGATATCCTAAGGAACACCAGTGGCGAAAGCGGCTCACTGGGTCTCTTCTGACGCTGAGGCACGAAAGCTAGGGGAGCGAACGGGATTAGATACCCCTGTAGTCC	k__Bacteria; p__Planctomycetes; c__Planctomycetia; o__Pirellulales; f__Pirellulaceae; g__; s__	0	0	0	8	0	0	2	0	1	3	1	0	0	0	4	32	0	3	0	0	0
OTU_908	GTGTCAGCAGCCGCGGTAAGACGAACCGTACAAACGTTATTCGGAATCACTGGGCTTAAAGGGTGCGTAGGCGGCTTGACAAGTTGGGTGTGAAATCCCTCGGCCTAACCGAGGAATTGCGCCCAAAACTGTCGGGCTTGAGGGAGACAGAGGTGAGCGGAACTTAGGGTGGAGCGGTGAAATGCGTTGATATCCTAAGGAACACCGGTGGCGAAAGCGGCTCACTGGGTCTCATCTGACGCTGAGGCACGAAAGCTAGGGGAGCGAACGGGATTAGATACCCCAGTAGTCC	k__Bacteria; p__Planctomycetes; c__Planctomycetia; o__Pirellulales; f__Pirellulaceae; g__; s__	0	0	4	0	20	1	3	2	6	20	0	0	0	0	7	2	0	1	0	0	0
OTU_909	GTGTCAGCAGCCGCGGTAAGACGAACCGGACGAACGTTATTCGGAATTACTGGGCTTAAAGAGTGCGTAGGCGGCCTGGAAGGTGGGGTGTGAAATCCCACGGCTCAACCGTGGAATGGCGCTCCAAACCACCAGGCTCGAGGGAGGTAGGGGTAAGCGGAACTGATGGTGGAGCGGTGAAATGCGTTGATATCATCAGGAACACCAGTGGCGAAGGCGGCTTACTGGACCTCTTCTGACGCTGAGGCACGAAAGCCAGGGGAGCGAACGGGATTAGATACCCCAGTAGTCC	k__Bacteria; p__Planctomycetes; c__Planctomycetia; o__Pirellulales; f__Pirellulaceae; g__; s__	5	0	0	3	1	6	0	3	3	12	0	0	4	29	0	5	18	12	74	70	0
OTU_910	GTGTCAGCAGCCGCGGTAAGACGAACCACACGAACGTTATTCGGAATTACTGGGCTTAAAGGGTGCGTAGGCTGCGCGGAAAGTTGGGTGTGAAATCCTTCGGCTTAACCGAAGAACTGCGCCCAAAACTACCGTGCTCGAGGAAGATAGAGGTGAGCGGAACTTACGGTGGAGCGGTGAAATGCGTTGATATCGTAAGGAACACCTGTGGCGAAAGCGGCTCACTGGGTCTTTTCTGACGCTGAAGCACGAAAGCTAGGGGAGCAAACGGGATTAGATACCCCTGTAGTCC	k__Bacteria; p__Planctomycetes; c__Planctomycetia; o__Pirellulales; f__Pirellulaceae; g__; s__	0	0	0	0	0	0	0	0	0	0	1	0	3	15	0	0	15	35	76	27	0
OTU_911	GTGTCAGCAGCCGCGGTAATACGAACCGTCCAAACGTTATTCGGAATCACTGGGCTTAAAGGGTGCGTAGGCGGTCCGGTAAGTTGGGTGTGAAATCCCACGGCTCAACCGTGGAATTGCGCTCAAGACTGCCGGACTTGAGGGAGATAGAGGTGAGCGGAACTTCGGGTGGAGCGGTGAAATGCGTTGATATCCGAAGGAACACCGGTGGCGAAAGCGGCTCACTGGGTCTTTTCTGACGCTGAGGCACGAAAGCTAGGGGAGCGAACGGGATTAGATACCCCAGTAGTCC	k__Bacteria; p__Planctomycetes; c__Planctomycetia; o__Pirellulales; f__Pirellulaceae; g__; s__	0	0	0	0	0	0	0	0	0	0	0	0	0	0	55	88	0	53	3	0	0
OTU_912	GTGTCAGCAGCCGCGGTAACACGAACCCGACAAACGTTATTCGGAATTATTGGGCTTAAAGGGTGCGTAGGCGGTGCGGTAAGTGCGGTGTGAAATCCCACGGCTCAACCGTGGAATTGCGCTGCATACTGCCGTGCTGGAGGAAGACAGGGGTAAGCGGAACTGATGGTGGAGCGGTGAAATGCGTTGATATCATCAGGAACACCGGTGGCGAAAGCGGCTTACTGGGTCTTATCTGACGCTGAGGCACGAAAGCTAGGGTAGCGAACGGGATTAGAAACCCCTGTAGTCC	k__Bacteria; p__Planctomycetes; c__Planctomycetia; o__Pirellulales; f__Pirellulaceae; g__; s__	0	0	1	2	3	44	0	0	6	15	0	0	43	26	4	8	21	28	26	35	0
OTU_913	GTGTCAGCAGCCGCGGTAAGACGAACCGTACGAACGTTATTCGGAATTACTGGGCTTAAAGGGTGCGTAGGCTGTGCGGAAAGTTGGGTGTGAAATCCTCCAGCTCAACTGGGGAACTGCGCTCAAAACTACCGTGCTCGAGGAAGACAGAGGTGAGCGGAACTTAGGGTGGAGCGGTGAAATGCGTTGATATCCTAAGGAACACCGGTGGCGAAAGCGGCTCACTGGGTCTTTTCTGACGCTGAGGCACGAAAGCTAGGGGAGCAAACGGGATTAGATACCCCTGTAGTCC	k__Bacteria; p__Planctomycetes; c__Planctomycetia; o__Pirellulales; f__Pirellulaceae; g__; s__	0	0	3	6	1	15	1	2	7	25	0	0	52	27	19	16	8	52	8	17	0
OTU_914	GTGTCAGCAGCCGCGGTAACACGAACCGTACAAACGTTATTCGGAATTACTGGGCTTAAAGGGTGCGTAGGCGGCTCAGAAAGTTGGGTGTGAAATCCCTCGGCTTAACCGAGGAATTGCGCTCAAAACTACTGGGCTTGAGGGAGACAGAGGTGAGTGGAACTTAGGGTGGAGCGGTGAAATGCGTTGATATCCTAAGGAACACCAGTGGCGAAAGCGACTCACTGGGTCTCTACTGACGCTGAGGCACGAAAGCCAGGGGAGCGAACGGGATTAGATACCCCAGTAGTCC	k__Bacteria; p__Planctomycetes; c__Planctomycetia; o__Pirellulales; f__Pirellulaceae; g__; s__	0	0	2	7	2	0	0	0	2	11	0	0	0	0	10	75	0	0	0	0	0
OTU_915	GTGTCAGCAGCCGCGGTAAGACGAGCTCTCCAAACGTTATTCGGTATTACTGGGCTTAAAGAGTTCGTAGGCGGTTCTGTAGGTGAGGTGTGAAAGCCCTCGGCTTAACCGAGGAATTGCGCTTCAAACCGCAGGGCTTGAGGGAGGTAGGGGTACGTGGAACAGATGGTGGAGCGGTGAAATGCGTTGATATCATCTGGAACGCCGGTGGCGAAAGCGACGTACTGGACCTCTTCTGACGCTGAGGAACGAAAGCTAGGGTAGCGAACGGGATTAGATACCCTTGTAGTCC	k__Bacteria; p__Planctomycetes; c__Planctomycetia; o__Pirellulales; f__Pirellulaceae; g__; s__	0	0	0	0	0	0	0	0	0	0	0	0	0	0	0	0	0	0	172	0	0
OTU_916	GTGTCAGCAGCCGCGGTAAGACGAACCTGGCGAGCGTTATTCGGAATTACTGGGCTTAAAGGGTGCGTAGGCGGTCCGGTAAGTGGGGCGTGAAAGCCCTCGGCTCAACCGAGGAACTGCGTTCCATACTGCCGGACTTGAGGGAGATAGAGGAGAGCGGAACGAATGGTGGAGCGGTGAAATGCGTTGATATCATTCGGAACACCGGTGGCGAAGGCGGCTCTCTGGGTCTCTTCTGACGCTGAGTGCACGAAAGCTAGGGTAGCGAACGGGATTAGATACCCCTGTAGTCC	k__Bacteria; p__Planctomycetes; c__Planctomycetia; o__Pirellulales; f__Pirellulaceae; g__; s__	2	0	9	3	16	11	3	12	12	28	0	0	0	0	2	0	0	2	0	1	0
OTU_917	GTGTCAGCAGCCGCGGTAATACGAACCGTCCAAACGTTATTCGGAATCACTGGGCTTAAAGGGTGCGTAGGCGGCTCGAAAAGTTGGGTGTGAAAGCCCTCGGCTCAACCGAGGAACTGCGCCCAAAACTGCCGGGCTCGAGGGAGACAGAGGTGAGCGGAACTTAGGGTGGAGCGGTGAAATGCGTTGATATCCTAAGGAACACCAGTAGCGTAAGCGGCTCACTGGGTCTCTTCTGACGCTGAGGCACGAAAGCTAGGGGAGCGAAGAGGATTAGATACCCTTGTAGTCC	k__Bacteria; p__Planctomycetes; c__Planctomycetia; o__Pirellulales; f__Pirellulaceae; g__; s__	0	0	1	0	0	0	0	0	0	0	0	0	0	0	45	89	0	1	0	0	0
OTU_918	GTGTCAGCAGCCGCGGTAATACGAACCGTACGAACGTTATTCGGATTCACTGGGCTTAAAGCGTGCGTAGGCGGCTGGGAAAGTTGGGTGTGAAATCCCTCGGCTCAACCGAGGAATTGCGCCCAAAACTACCTGGCTTGAGGAAGATAGAGGTAAGCGGAACTAATGGTGGAGCGGTGAAATGCGTTGATATCATTAGGAACACCTGTGGCGAAAGCAGCTTACTGGGTCTTATCTGACGCTGAGGCACGAAAGCTAGGGGAGCGAACGGGATTAGATACCCCTGTAGTCC	k__Bacteria; p__Planctomycetes; c__Planctomycetia; o__Pirellulales; f__Pirellulaceae; g__; s__	0	0	14	17	28	7	3	5	20	19	0	0	0	0	3	18	0	5	0	0	0
OTU_919	GTGTCAGCAGCCGCGGTAAGACGAACCGGACAAACGTTATTCGGAATTATTGGGCTTAAAGGGTGCGTAGGCGGTGCGATAAGTTGGGTGTGAAAGCCCTCGGCTCAACCGAGGAACTGCGCCCAATACTGCCGTGCTAGAGGGAGACAGAGGTAAGCGGAACTGATGGTGGAGCGGTGAAATGCGTTGATATCATCAGGAACACCGGTGGCGAAAGCGGCTTACTGGGTCTCTTCTGACGCTGAGGCACGAAAGCTAGGGTAGCGAACGGGATTAGATACCCCAGTAGTCC	k__Bacteria; p__Planctomycetes; c__Planctomycetia; o__Pirellulales; f__Pirellulaceae; g__; s__	0	0	4	0	7	9	2	23	0	12	0	0	0	0	1	3	0	1	0	0	0
OTU_920	GTGTCAGCAGCCGCGGTAAGACGAACCGTCCAAACGTTATTCGGAATCATTGGGCTTAAAGGGTGCGTAGGCGGTGCGGTAAGTTGGGTGTGAAATCCCTCGGCTCAACCGAGGAATGGCGCCCAAAACTGTCGTACTCGAGGGAGACAGGGGTAAGCGGAACTGATGGTGGAGCGGTGAAATGCGTTGATATCATCAGGAACACCAGTGGCGAAAGCGGCTTACTGGGTCTCTTCTGACGCTGAGGCACGAAAGCTAGGGGAGCAAACGGGATTAGATACCCCAGTAGTCC	k__Bacteria; p__Planctomycetes; c__Planctomycetia; o__Pirellulales; f__Pirellulaceae; g__; s__	1	0	0	17	4	24	0	10	4	4	0	0	0	0	0	0	0	0	3	0	0
OTU_921	GTGTCAGCAGCCGCGGTAAGACGAACCACCCAAACGTTATTCGGAATTACTGGGCTTAAAGGGTGCGTAGGCGGTGCGGAAAGTCAAGTGTGAAAGCCCTCGGCTCAACCGAGGAATGGCGCTCGAAACTACCGCGCTCGAGGAAGACAGAGGTAAGCGGAACAGCGGGTGGAGCGGTGAAATGCGTTGATATCCGCTGGAACACCGGTGGCGAAAGCGGCTTACTGGGTCTTTTCTGACGCTGAGGCACGAAAGCCAGGGTAGCGAACGGGATTAGAAACCCCAGTAGTCC	k__Bacteria; p__Planctomycetes; c__Planctomycetia; o__Pirellulales; f__Pirellulaceae; g__; s__	0	0	0	1	0	2	0	0	0	0	1	0	0	3	4	0	20	17	39	54	0
OTU_922	GTGTCAGCAGCCGCGGTAAGACGAACCGTCCAAACGTTATTCGGAATCACTGGGCTTAAAGCGTGCGTAGGCGGCTTGTTTAGTCGGGTGTGAAATCCCTCGGCCTAACCGAGGAACTGCGCCCGATACTGGCGAGCTTGAGGGAGATAGAGGTGAGCGGAACTGATGGTGGAGCGGTGAAATGCGTTGATATCATCAGGAACACCAGTGGCGAAGGCGGCTCACTGGGTCTTACCTGACGCTGAGGCACGAAAGCCAGGGGAGCAAACGGGATTAGATACCCCAGTAGTCC	k__Bacteria; p__Planctomycetes; c__Planctomycetia; o__Pirellulales; f__Pirellulaceae; g__; s__	0	0	9	6	45	20	2	4	10	32	0	0	26	83	123	374	12	133	2	26	0
OTU_923	GTGTCAGCAGCCGCGGTAAGACGAACCGTACAAACGTTATTCGGAATTACTGGGCTTAAAGGGTGCGTAGGCTGTGCGGCAAGTTGGGTGTGAAATCCTCCAGCTCAACTGGAGAACTGCGCCCAAAACTGCCGTGCTCGAGGGAGACAGAGGTGAGCGGAACTTAGGGTGGAGTGGTGAAATACGTTGATATCCTAAGGAACACCGGTGGCGAAAGCGGCTCACTGGGTCTCTTCTGACGCTGAGGCACGAAAGCTAGGGGAGCAAACGGGATTAGATACCCCAGTAGTCC	k__Bacteria; p__Planctomycetes; c__Planctomycetia; o__Pirellulales; f__Pirellulaceae; g__; s__	0	0	1	8	5	37	0	4	7	13	0	0	5	2	4	3	2	0	0	3	0
[truncated: 1,116 more rows]

## Sheet: Rarefied_OTU_Table
OTU_ID	OTU Sequence	Taxonomy	DH Pool	DH Shelf	DH Sed1	DH Sed2	DH Sed3	DH Sed4	DH Sed5	DH Sed6	DH Sed7	DH Sed8	AMFCF Pool	AMFCF Shelf	AMFCF Sed9	AMFCF Sed10	AMFCF Sed11	AMFCF Sed12	AMFCF Sed13	AMFCF Sed14	AMFCF Sed15	AMFCF Sed16	Well P-9
[truncated: 2,039 more rows]

[truncated: 5 more sheets: Phylum_Abundances_Unrarefied, Devils_Hole_Shelf_Sonde_Data, Devils_Hole_Pool_Sonde_Data, AMFCF_Shelf_Sonde_Data, AMFCF_Pool_Sonde_Data]
